# Supplementary material for: Establishment of stably expandable induced myogenic stem cells by four transcription factors
Source: Cell Death Dis. 2018 Oct 25;9(11):1092. doi: 10.1038/s41419-018-1114-8 (PMC6202407; doi:10.1038/s41419-018-1114-8)
Supplement: Supplementary file 5 — Supplementary Table S1 [file 41419_2018_1114_MOESM5_ESM.xlsx]

## Sheet: Sheet1
Supplementary Table S1. Differentially expressed genes (DEGs) from three comparisions with cluster and group information: MDSC versus MEF, iMSC versus MEF, and sort-iMSC versus MEF.
					Fold change			P-value
EntrezID	GeneSymbol	GeneName	Cluster	Group	MDSC vs MEF	iMSC vs MEF	sort-iMSC vs MEF	MDSC vs MEF	iMSC vs MEF	sort-iMSC vs MEF
11303	Abca1	ATP-binding cassette, sub-family A (ABC1), member 1	C01	G1	-1.89663	-2.17282	-2.10247	0.000249454	0.00125011	6.26682e-05
11433	Acp5	acid phosphatase 5, tartrate resistant	C01	G1	-4.00083	-3.09778	-4.4901	0.000551482	0.000761466	0.00022826
11468	Actg2	actin, gamma 2, smooth muscle, enteric	C01	G1	-7.65407	-8.65241	-7.85917	2.07811e-05	1.05125e-05	0.000101036
11475	Acta2	actin, alpha 2, smooth muscle, aorta	C01	G1	-1.1679	-4.05538	-2.86345	0	2.00337e-05	0.000139905
11482	Acvrl1	activin A receptor, type II-like 1	C01	G1	-3.27828	-3.54481	-3.56987	0.000667612	0.000568806	0.00197083
11486	Ada	adenosine deaminase	C01	G1	-3.20041	-2.17514	-2.653	0.000300109	0.000925897	0.00058293
11489	Adam12	a disintegrin and metallopeptidase domain 12 (meltrin alpha)	C01	G1	-2.74662	-2.76512	-3.03152	8.45059e-05	5.55176e-05	0.000595745
11490	Adam15	a disintegrin and metallopeptidase domain 15 (metargidin)	C01	G1	-2.35477	-1.44415	-1.58999	0.00123275	0.00199519	0.00147834
11499	Adam5	a disintegrin and metallopeptidase domain 5	C01	G1	-1.45742	-1.03494	-1.53238	0.00399497	0.00154483	0.00318101
11502	Adam9	a disintegrin and metallopeptidase domain 9 (meltrin gamma)	C01	G1	-1.49225	-1.65705	-1.37812	0.000258848	0.00017063	0.000737025
11504	Adamts1	a disintegrin-like and metallopeptidase (reprolysin type) with thrombospondin type 1 motif, 1	C01	G1	-2.52438	-3.49759	-4.39995	0.000598924	0.000215659	0.000224102
11516	Adcyap1	adenylate cyclase activating polypeptide 1	C01	G1	-2.2439	-2.30642	-2.26433	0.00475065	0.00610686	0.00732019
11522	Adh1	alcohol dehydrogenase 1 (class I)	C01	G1	-2.6461	-2.69808	-2.69972	0.000171455	0.000149981	0.00111298
11535	Adm	adrenomedullin	C01	G1	-4.43793	-6.29359	-5.95194	0.000521229	0.000405349	0.00101745
11551	Adra2a	adrenergic receptor, alpha 2a	C01	G1	-2.08503	-1.84281	-2.1557	3.65761e-05	8.19747e-05	0.00241829
11556	Adrb3	adrenergic receptor, beta 3	C01	G1	-1.66002	-1.93722	-1.98482	0.00305943	0.00103023	0.00129343
11568	Aebp1	AE binding protein 1	C01	G1	-2.16499	-2.22163	-5.75017	0.000179319	5.69364e-05	4.20457e-05
11593	Aga	aspartylglucosaminidase	C01	G1	-1.0708	-1.31909	-1.63296	8.91077e-05	0.00209429	3.68392e-05
11600	Angpt1	angiopoietin 1	C01	G1	-1.13746	-2.10432	-1.21845	0.00280587	0.00228254	0.00236335
11608	Agtr1b	angiotensin II receptor, type 1b	C01	G1	-1.37596	-1.62483	-1.6968	0.0016475	0.00012864	0.000959561
11610	Agtrap	angiotensin II, type I receptor-associated protein	C01	G1	-1.46563	-1.11457	-1.01359	0.001434	0.00424632	0.0024627
11629	Aif1	allograft inflammatory factor 1	C01	G1	-1.66789	-1.52937	-1.59426	0.000281609	0.00291697	0.00306635
11690	Alox5ap	arachidonate 5-lipoxygenase activating protein	C01	G1	-1.95233	-1.38739	-1.43685	0.000162739	0.00582758	0.00192155
11694	Alx3	aristaless-like homeobox 3	C01	G1	-2.29432	-1.6834	-2.26353	0.000141901	0.00377961	0.000139321
11727	Ang	angiogenin, ribonuclease, RNase A family, 5	C01	G1	-2.10327	-1.83725	-2.10304	0.000542924	0.000568838	0.00323421
11730	Ang3	angiogenin, ribonuclease A family, member 3	C01	G1	-1.56318	-1.37053	-1.63842	0.00104049	0.00353582	6.4047e-05
11752	Anxa8	annexin A8	C01	G1	-2.12454	-5.47905	-7.75178	2.1531e-05	9.00379e-06	6.21276e-05
11754	Aoc3	amine oxidase, copper containing 3	C01	G1	-2.37143	-2.2906	-2.35413	0.000791746	0.00170385	0.00131117
11770	Fabp4	fatty acid binding protein 4, adipocyte	C01	G1	-3.6409	-3.81688	-4.56204	0.000194891	0.000482121	0.00032041
11803	Aplp1	amyloid beta (A4) precursor-like protein 1	C01	G1	-1.70737	-5.51947	-5.58653	0.000784878	7.58387e-05	0.00012167
11815	Apod	apolipoprotein D	C01	G1	-1.85931	-1.96605	-1.54474	0.000142762	0.00164287	0.00503827
11816	Apoe	apolipoprotein E	C01	G1	-2.90427	-2.96045	-2.59985	5.05049e-05	3.43073e-05	0.000358208
11820	App	amyloid beta (A4) precursor protein	C01	G1	-1.17614	-2.43778	-1.7948	0.00029686	7.09648e-05	0.000146339
11826	Aqp1	aquaporin 1	C01	G1	-1.41841	-2.97693	-3.63466	0.00127677	7.94949e-05	9.42957e-05
11841	Arf2	ADP-ribosylation factor 2	C01	G1	-1.19263	-1.81844	-2.09227	0.00157366	0.000417197	0.00192802
11857	Arhgdib	Rho, GDP dissociation inhibitor (GDI) beta	C01	G1	-2.14205	-4.96586	-5.48265	0.00146665	9.14674e-05	8.91556e-05
11886	Asah1	N-acylsphingosine amidohydrolase 1	C01	G1	-1.09109	-1.01587	-1.19454	0.00197037	0.000904477	0.00216269
12035	Bcat1	branched chain aminotransferase 1, cytosolic	C01	G1	-1.83944	-1.38335	-2.22072	0.00337307	0.00436438	0.00198847
12047	Bcl2a1d	B cell leukemia/lymphoma 2 related protein A1d	C01	G1	-1.47603	-1.6497	-1.7389	0.00373619	0.00646597	0.00498249
12054	Bcl7b	B cell CLL/lymphoma 7B	C01	G1	-1.53391	-1.16642	-1.23199	0.00120646	0.00208508	0.00186864
12153	Bmp1	bone morphogenetic protein 1	C01	G1	-3.00208	-2.65157	-3.04659	0.000283494	0.000410703	0.000978721
12159	Bmp4	bone morphogenetic protein 4	C01	G1	-5.66709	-4.93236	-7.41428	2.1147e-05	9.01359e-07	7.4541e-05
12164	Bmp8b	bone morphogenetic protein 8b	C01	G1	-1.01927	-1.44039	-1.29611	0.00158568	0.00739935	0.000880734
12258	Serping1	serine (or cysteine) peptidase inhibitor, clade G, member 1	C01	G1	-2.24262	-3.94654	-3.73043	0.00212241	0.00010003	4.58938e-05
12259	C1qa	complement component 1, q subcomponent, alpha polypeptide	C01	G1	-2.91883	-2.92424	-2.83442	0.00238594	0.00179653	0.00255798
12260	C1qb	complement component 1, q subcomponent, beta polypeptide	C01	G1	-1.62965	-1.35642	-1.44335	0.00110523	0.00190016	0.00193459
12262	C1qc	complement component 1, q subcomponent, C chain	C01	G1	-2.98417	-2.93246	-2.95011	8.24833e-05	7.33053e-05	0.000712091
12269	C4bp	complement component 4 binding protein	C01	G1	-1.29253	-1.36642	-1.29864	0.00285466	0.000368279	0.000776608
12291	Cacna1g	calcium channel, voltage-dependent, T type, alpha 1G subunit	C01	G1	-2.06318	-2.46323	-2.3741	8.99349e-06	0.00110219	4.58829e-06
12304	Pdia4	protein disulfide isomerase associated 4	C01	G1	-1.2143	-1.05105	-1.1432	0.000141664	0.00700836	0.000640059
12353	Car6	carbonic anhydrase 6	C01	G1	-1.48673	-1.40845	-1.45837	0.00158456	0.000881099	0.00338879
12361	Cask	calcium/calmodulin-dependent serine protein kinase (MAGUK family)	C01	G1	-1.41139	-1.35087	-1.39551	0.000621218	0.000643335	0.000262943
12363	Casp4	caspase 4, apoptosis-related cysteine peptidase	C01	G1	-2.20397	-1.96927	-2.30371	0.000186209	0.000938049	0.000452812
12386	Ctnna2	catenin (cadherin associated protein), alpha 2	C01	G1	-2.71033	-2.23832	-3.27865	0.00118268	0.00219217	0.00105746
12389	Cav1	caveolin 1, caveolae protein	C01	G1	-3.13008	-1.19998	-2.38894	0.00161634	0.00455517	0.000389481
12395	Runx1t1	runt-related transcription factor 1; translocated to, 1 (cyclin D-related)	C01	G1	-3.66966	-4.67545	-5.52916	0.000493874	0.000469652	7.03231e-05
12404	Cbln1	cerebellin 1 precursor protein	C01	G1	-1.69691	-1.82079	-1.78894	0.00189023	0.00312429	0.00294469
12406	Serpinh1	serine (or cysteine) peptidase inhibitor, clade H, member 1	C01	G1	-1.37667	-1.70815	-1.60733	0.00268455	0.00164743	0.00200261
12409	Cbr2	carbonyl reductase 2	C01	G1	-5.50308	-2.40244	-3.17132	0.000142867	7.00184e-05	6.78094e-05
12421	Rb1cc1	RB1-inducible coiled-coil 1	C01	G1	-1.09173	-1.33867	-1.35452	0.000546478	0.00816715	0.00038699
12444	Ccnd2	cyclin D2	C01	G1	-1.89362	-2.90139	-6.64984	0.000373539	0.000533503	5.46759e-05
12505	Cd44	CD44 antigen	C01	G1	-1.281	-1.08585	-1.65999	0.00682344	0.000199375	0.000545078
12517	Cd72	CD72 antigen	C01	G1	-1.02186	-1.08888	-1.00972	0.00344286	0.000176017	0.00480592
12552	Cdh11	cadherin 11	C01	G1	-2.41034	-4.05993	-5.87688	0.000155027	0.00166639	3.30346e-05
12560	Cdh3	cadherin 3	C01	G1	-4.58868	-1.7241	-4.24405	0.000248668	0.00119596	0.00134801
12583	Cdo1	cysteine dioxygenase 1, cytosolic	C01	G1	-3.06109	-3.37554	-3.47809	0.000127271	0.000206085	0.000337798
12585	Cdr2	cerebellar degeneration-related 2	C01	G1	-1.8071	-1.09207	-1.23068	0.00139837	0.000787394	3.09366e-05
12608	Cebpb	CCAAT/enhancer binding protein (C/EBP), beta	C01	G1	-1.68872	-1.0888	-1.42801	0.00108549	0.0031128	0.000635278
12609	Cebpd	CCAAT/enhancer binding protein (C/EBP), delta	C01	G1	-2.15383	-3.45834	-3.64766	6.26414e-05	3.0748e-07	0.00197416
12614	Celsr1	cadherin, EGF LAG seven-pass G-type receptor 1 (flamingo homolog, Drosophila)	C01	G1	-1.00779	-1.14054	-1.39838	0.00440149	0.00201	0.00107647
12642	Ch25h	cholesterol 25-hydroxylase	C01	G1	-2.93469	-2.81606	-3.18026	0.00108809	0.000309462	0.000856217
12661	Chl1	cell adhesion molecule with homology to L1CAM	C01	G1	-1.34405	-2.02671	-1.90794	0.00227137	0.00022795	0.000433344
12700	Cish	cytokine inducible SH2-containing protein	C01	G1	-1.7511	-2.00916	-3.84279	0.00110795	0.000557362	0.000250168
12721	Coro1a	coronin, actin binding protein 1A	C01	G1	-2.02962	-1.65987	-1.87039	0.00138885	0.00361934	0.00321935
12739	Cldn3	claudin 3	C01	G1	-2.00551	-2.13861	-1.97811	0.000611182	0.000613131	0.000571745
12797	Cnn1	calponin 1	C01	G1	-9.01686	-7.63528	-9.11888	5.99761e-05	5.92629e-05	0.00169143
12804	Cntfr	ciliary neurotrophic factor receptor	C01	G1	-1.6024	-1.19249	-1.19941	0.0028022	0.0038314	0.00770756
12810	Coch	coagulation factor C homolog (Limulus polyphemus)	C01	G1	-1.87688	-2.46128	-2.57359	0.00393151	0.00135862	0.00290041
12814	Col11a1	collagen, type XI, alpha 1	C01	G1	-4.35439	-5.00178	-5.27261	0.000889629	6.31611e-05	0.000483731
12816	Col12a1	collagen, type XII, alpha 1	C01	G1	-3.50944	-5.28588	-5.58849	3.63433e-05	0.000448293	2.10535e-05
12818	Col14a1	collagen, type XIV, alpha 1	C01	G1	-2.10917	-2.43057	-2.49025	0.000991705	0.00128351	0.00114895
12824	Col2a1	collagen, type II, alpha 1	C01	G1	-1.96313	-7.24735	-6.5334	0.00107551	0.000470799	8.96459e-05
12825	Col3a1	collagen, type III, alpha 1	C01	G1	-2.61227	-2.39154	-2.43927	0.00021048	0.000572088	0.00184549
12826	Col4a1	collagen, type IV, alpha 1	C01	G1	-2.08386	-2.269	-2.25761	6.44919e-05	0.000405634	0.00937575
12827	Col4a2	collagen, type IV, alpha 2	C01	G1	-1.8904	-1.96149	-1.73048	0.000233009	0.000751603	0.00387167
12830	Col4a5	collagen, type IV, alpha 5	C01	G1	-3.10446	-1.46053	-4.07637	0.000284823	0.00142406	0.000426582
12831	Col5a1	collagen, type V, alpha 1	C01	G1	-3.74475	-2.58502	-3.6734	8.27246e-05	0.000101198	4.58323e-05
12833	Col6a1	collagen, type VI, alpha 1	C01	G1	-3.58945	-1.57707	-6.33305	8.22879e-05	0.00168016	0.000337169
12834	Col6a2	collagen, type VI, alpha 2	C01	G1	-4.98315	-2.29634	-6.82008	0.000149312	0.00015737	0.000187613
12835	Col6a3	collagen, type VI, alpha 3	C01	G1	-3.17662	-4.04308	-7.21871	0.000284894	0.000191908	5.30635e-05
12837	Col8a1	collagen, type VIII, alpha 1	C01	G1	-4.20954	-2.65139	-5.49209	0.000322345	0.00323871	0.000296684
12843	Col1a2	collagen, type I, alpha 2	C01	G1	-3.7428	-2.26223	-9.4791	4.43539e-05	0.000121806	0.000176081
12845	Comp	cartilage oligomeric matrix protein	C01	G1	-2.23869	-3.61337	-3.84433	0.00053872	0.000611717	0.000160626
12877	Cpeb1	cytoplasmic polyadenylation element binding protein 1	C01	G1	-1.09846	-1.41843	-1.49893	0.00763005	0.000360669	0.000311282
12903	Crabp1	cellular retinoic acid binding protein I	C01	G1	-3.15298	-2.23455	-8.02131	0.00081777	0.00184751	0.000794529
12904	Crabp2	cellular retinoic acid binding protein II	C01	G1	-1.24523	-4.83731	-6.08568	0.00022503	0.000162565	0.000506094
12925	Crip1	cysteine-rich protein 1 (intestinal)	C01	G1	-1.41249	-2.34003	-2.34134	0.00177281	0.00113795	0.000547677
12931	Crlf1	cytokine receptor-like factor 1	C01	G1	-1.16032	-7.32279	-8.44369	0.00129755	4.26938e-05	6.97221e-05
12978	Csf1r	colony stimulating factor 1 receptor	C01	G1	-2.32565	-1.29445	-1.73185	0.000127293	0.000872422	0.000962638
13003	Vcan	versican	C01	G1	-1.71871	-2.65813	-2.93498	0.000310281	5.49201e-05	0.00175907
13007	Csrp1	cysteine and glycine-rich protein 1	C01	G1	-1.72975	-1.80165	-2.35054	0.00116659	0.000556415	0.000235773
13008	Csrp2	cysteine and glycine-rich protein 2	C01	G1	-2.12735	-1.29228	-1.25986	0.00120048	0.00137734	0.00127967
13032	Ctsc	cathepsin C	C01	G1	-2.04204	-4.60131	-4.75817	0.000643848	0.0002746	0.000646786
13038	Ctsk	cathepsin K	C01	G1	-3.71299	-6.08717	-6.3574	0.000159531	0.000145772	5.6653e-05
13040	Ctss	cathepsin S	C01	G1	-2.42267	-2.75446	-2.78474	0.00295314	0.000309764	0.000380299
13051	Cx3cr1	chemokine (C-X3-C motif) receptor 1	C01	G1	-2.47922	-2.41646	-2.39105	0.000987795	0.0052286	0.000486888
13057	Cyba	cytochrome b-245, alpha polypeptide	C01	G1	-3.64013	-1.72431	-6.54409	1.05359e-05	0.00129312	1.28283e-05
13078	Cyp1b1	cytochrome P450, family 1, subfamily b, polypeptide 1	C01	G1	-3.2704	-3.66696	-7.12576	0.00026664	0.000334599	0.000167672
13123	Cyp7b1	cytochrome P450, family 7, subfamily b, polypeptide 1	C01	G1	-2.98636	-4.04912	-4.06995	9.02378e-05	7.23888e-05	3.50241e-05
13136	Cd55	CD55 antigen	C01	G1	-1.31946	-4.62919	-4.68711	0.00140223	0.000140292	0.000389107
13137	Daf2	decay accelerating factor 2	C01	G1	-2.01155	-3.30843	-3.41981	0.00303704	0.00121506	0.000932051
13179	Dcn	decorin	C01	G1	-3.16854	-2.29155	-4.6213	1.53766e-05	0.00353088	0.000693051
13198	Ddit3	DNA-damage inducible transcript 3	C01	G1	-3.236	-2.16652	-2.77436	0.00116927	0.00436283	0.000654907
13244	Degs1	degenerative spermatocyte homolog 1 (Drosophila)	C01	G1	-1.03688	-1.38658	-1.45581	0.00574121	0.00289124	0.00310242
13592	Ebf2	early B cell factor 2	C01	G1	-3.2571	-3.94199	-4.09884	0.000112898	0.000206809	3.88375e-06
13602	Sparcl1	SPARC-like 1	C01	G1	-1.91955	-2.18174	-1.26759	0.000331638	9.20135e-05	0.0041546
13610	S1pr3	sphingosine-1-phosphate receptor 3	C01	G1	-5.16225	-3.34604	-6.45377	0.000130508	0.000487388	0.000484899
13614	Edn1	endothelin 1	C01	G1	-2.08767	-1.53182	-2.40408	0.000840887	0.00162164	6.73244e-05
13618	Ednrb	endothelin receptor type B	C01	G1	-2.18477	-2.12506	-2.02127	0.000500844	0.00365563	0.000666851
13640	Efna5	ephrin A5	C01	G1	-1.91553	-2.79422	-2.41262	0.00059208	0.000100449	0.000735845
13649	Egfr	epidermal growth factor receptor	C01	G1	-1.10157	-2.53367	-3.18293	0.000475737	7.67098e-05	0.000213878
13666	Eif2ak3	eukaryotic translation initiation factor 2 alpha kinase 3	C01	G1	-1.5626	-1.13734	-1.32415	0.00269742	0.00570303	0.00420774
13709	Elf1	E74-like factor 1	C01	G1	-1.45782	-1.20801	-1.09183	0.00289338	0.00174277	0.00155539
13717	Eln	elastin	C01	G1	-3.79057	-3.61646	-3.63341	0.000956296	0.00175396	0.00106997
13730	Emp1	epithelial membrane protein 1	C01	G1	-2.22496	-1.41696	-2.51397	0.00115294	0.00314642	0.000989564
13805	Eng	endoglin	C01	G1	-1.67652	-1.61519	-1.77289	0.00293819	0.0091814	0.00283579
13807	Eno2	enolase 2, gamma neuronal	C01	G1	-1.55735	-1.32623	-3.71358	0.00378826	0.00382681	0.000491325
13819	Epas1	endothelial PAS domain protein 1	C01	G1	-1.18474	-1.30437	-1.38447	0.00105947	3.69751e-05	0.00919974
13823	Epb4.1l3	erythrocyte protein band 4.1-like 3	C01	G1	-1.76584	-1.03767	-1.54214	0.00225968	0.00439633	0.00381881
13837	Epha3	Eph receptor A3	C01	G1	-1.99991	-3.21228	-3.16429	3.73006e-05	0.000916139	0.000107774
13838	Epha4	Eph receptor A4	C01	G1	-1.53537	-3.09018	-3.34046	0.00212661	0.0013977	0.00198023
13849	Ephx1	epoxide hydrolase 1, microsomal	C01	G1	-2.358	-3.43003	-5.54636	0.00073904	0.000361539	0.000260351
13850	Ephx2	epoxide hydrolase 2, cytoplasmic	C01	G1	-1.40403	-2.42785	-2.40219	0.00130305	0.00718895	0.00197283
13874	Ereg	epiregulin	C01	G1	-1.2036	-1.77703	-2.91286	0.00220558	0.00158075	0.000601937
14012	Mpzl2	myelin protein zero-like 2	C01	G1	-2.5475	-2.65905	-2.55617	0.00052655	0.000708435	0.000781147
14025	Bcl11a	B cell CLL/lymphoma 11A (zinc finger protein)	C01	G1	-2.45864	-2.8468	-2.86201	0.00111857	0.00271892	0.000764548
14066	F3	coagulation factor III	C01	G1	-4.94915	-3.11097	-5.5722	0.000662015	0.000569275	0.000398513
14089	Fap	fibroblast activation protein	C01	G1	-1.40381	-3.9866	-5.47684	0.000140387	7.63145e-05	0.00043064
14102	Fas	Fas (TNF receptor superfamily member 6)	C01	G1	-1.57136	-3.46464	-3.63129	0.00114932	0.000266632	0.0045664
14118	Fbn1	fibrillin 1	C01	G1	-3.63885	-3.96986	-4.61091	0.000980753	0.001795	0.00264032
14119	Fbn2	fibrillin 2	C01	G1	-4.28097	-6.18284	-5.85429	0.000161611	0.000406593	4.70363e-05
14127	Fcer1g	Fc receptor, IgE, high affinity I, gamma polypeptide	C01	G1	-2.43489	-2.43102	-2.3072	0.000867714	0.000314818	2.35767e-05
14159	Fes	feline sarcoma oncogene	C01	G1	-1.82964	-1.62571	-1.25342	0.005348	0.00443272	0.00904682
14165	Fgf10	fibroblast growth factor 10	C01	G1	-1.69243	-1.23653	-2.16352	0.000207441	0.000385601	0.000128891
14178	Fgf7	fibroblast growth factor 7	C01	G1	-2.09134	-1.76869	-2.41693	0.000676739	0.00164693	0.000863443
14183	Fgfr2	fibroblast growth factor receptor 2	C01	G1	-1.2333	-1.37296	-1.45142	0.00388131	0.000199378	0.000277557
14200	Fhl2	four and a half LIM domains 2	C01	G1	-2.11596	-2.08097	-2.3851	0.000570785	0.000464101	0.00128763
14205	Figf	c-fos induced growth factor	C01	G1	-4.61714	-2.47617	-4.4986	7.89449e-06	3.79859e-05	8.55186e-05
14219	Ctgf	connective tissue growth factor	C01	G1	-2.90875	-3.42794	-4.91902	0.000219425	0.000265875	0.00130419
14226	Fkbp1b	FK506 binding protein 1b	C01	G1	-1.13139	-1.38958	-1.06844	0.000409012	0.00732741	0.00129341
14230	Fkbp10	FK506 binding protein 10	C01	G1	-1.56111	-1.35964	-1.82104	0.000264938	0.00140286	0.000135121
14231	Fkbp7	FK506 binding protein 7	C01	G1	-1.06895	-1.00223	-1.55277	0.000590005	0.000720318	0.000472335
14239	Foxs1	forkhead box S1	C01	G1	-2.08687	-2.35658	-3.16258	4.60278e-06	0.000707121	3.5515e-05
14247	Fli1	Friend leukemia integration 1	C01	G1	-2.60409	-3.01919	-2.9611	0.00168967	0.00091853	0.0011591
14254	Flt1	FMS-like tyrosine kinase 1	C01	G1	-4.9794	-1.10285	-5.48934	7.61866e-05	0.000336316	7.78387e-05
14260	Fmn1	formin 1	C01	G1	-1.66344	-1.03782	-1.55857	0.00132268	0.00291884	0.00553788
14264	Fmod	fibromodulin	C01	G1	-3.66189	-3.52555	-3.54934	0.000383786	3.35895e-05	0.000809781
14268	Fn1	fibronectin 1	C01	G1	-2.11482	-1.93565	-2.69006	0.000151615	6.35055e-05	0.0015564
14284	Fosl2	fos-like antigen 2	C01	G1	-1.83871	-2.17587	-2.3108	0.000268747	0.0063361	0.000169319
14314	Fstl1	follistatin-like 1	C01	G1	-4.49371	-2.36735	-2.80529	0.000220523	0.0010306	0.000776948
14396	Gabra3	gamma-aminobutyric acid (GABA) A receptor, subunit alpha 3	C01	G1	-1.06416	-1.59173	-1.58991	0.00482246	0.00350816	0.00137651
14400	Gabrb1	gamma-aminobutyric acid (GABA) A receptor, subunit beta 1	C01	G1	-2.00562	-2.17996	-2.16289	0.000967569	0.000424515	0.000792093
14421	B4galnt1	beta-1,4-N-acetyl-galactosaminyl transferase 1	C01	G1	-1.6093	-1.41656	-3.39072	8.37371e-05	0.00170241	3.3949e-05
14432	Gap43	growth associated protein 43	C01	G1	-1.78055	-4.45927	-4.85076	0.000451486	0.000690426	1.09556e-05
14453	Gas2	growth arrest specific 2	C01	G1	-1.38411	-1.53475	-3.62496	0.00304242	0.00256276	0.00149853
14457	Gas7	growth arrest specific 7	C01	G1	-1.81469	-1.22736	-3.17888	0.00140401	0.00688248	0.000286569
14469	Gbp2	guanylate binding protein 2	C01	G1	-3.04144	-1.57558	-3.23112	0.000261018	0.000751943	0.00644324
14470	Rabac1	Rab acceptor 1 (prenylated)	C01	G1	-1.40085	-1.20651	-1.13601	8.66592e-05	0.00180482	0.000114496
14489	Mtpn	myotrophin	C01	G1	-1.43226	-1.13042	-1.26289	0.000235573	0.00487904	0.00164991
14544	Gda	guanine deaminase	C01	G1	-2.63397	-3.53333	-3.69862	0.00213077	0.0021578	2.97426e-05
14560	Gdf10	growth differentiation factor 10	C01	G1	-1.59791	-1.71846	-1.76885	0.00208291	0.00178972	0.00143086
14584	Gfpt2	glutamine fructose-6-phosphate transaminase 2	C01	G1	-3.30712	-3.07118	-4.06468	0.000131106	0.000132475	5.50756e-05
14595	B4galt1	UDP-Gal:betaGlcNAc beta 1,4- galactosyltransferase, polypeptide 1	C01	G1	-1.46175	-1.1719	-1.44203	0.000283208	3.30255e-05	0.000849879
14600	Ghr	growth hormone receptor	C01	G1	-1.57606	-1.65283	-3.82462	0.000571366	0.00107765	0.000247819
14619	Gjb2	gap junction protein, beta 2	C01	G1	-6.02163	-4.49085	-5.81342	0.000160908	0.000642195	0.00015923
14667	Gm2a	GM2 ganglioside activator protein	C01	G1	-1.80991	-2.44359	-3.24314	0.00381583	0.00377058	0.00206459
14700	Gng10	guanine nucleotide binding protein (G protein), gamma 10	C01	G1	-1.06774	-1.45424	-1.71925	0.00175734	0.000283692	0.000563044
14701	Gng12	guanine nucleotide binding protein (G protein), gamma 12	C01	G1	-1.44549	-2.38948	-2.98479	0.000250875	0.000303631	0.00143047
14705	Bscl2	Berardinelli-Seip congenital lipodystrophy 2 homolog (seipin)	C01	G1	-1.20947	-2.69747	-2.8595	0.000477336	3.13335e-05	2.57202e-05
14709	Gng8	guanine nucleotide binding protein (G protein), gamma 8	C01	G1	-3.39503	-3.61581	-4.16043	0.00126025	0.00041244	1.25723e-05
14710	Gngt2	guanine nucleotide binding protein (G protein), gamma transducing activity polypeptide 2	C01	G1	-2.04128	-1.81612	-2.46611	0.00140091	0.00292497	0.00103145
14728	Lilrb4	leukocyte immunoglobulin-like receptor, subfamily B, member 4	C01	G1	-1.94115	-2.44371	-2.32991	0.00082936	0.000635546	0.00157805
14734	Gpc3	glypican 3	C01	G1	-3.11315	-5.20225	-5.37284	0.000998419	0.000407127	0.000264044
14735	Gpc4	glypican 4	C01	G1	-1.52858	-2.10208	-3.20439	0.00114221	0.000614915	0.000397208
14773	Grk5	G protein-coupled receptor kinase 5	C01	G1	-2.35368	-2.22109	-2.49783	0.000801199	5.18694e-05	0.000507825
14825	Cxcl1	chemokine (C-X-C motif) ligand 1	C01	G1	-1.60308	-1.41836	-1.46917	0.000766515	0.000638166	0.00809541
14829	Grpr	gastrin releasing peptide receptor	C01	G1	-2.02126	-2.06933	-2.13392	0.00052258	0.0011495	0.00153984
14836	Gsc	goosecoid homeobox	C01	G1	-2.41723	-2.97699	-2.9833	0.000271269	0.000193274	0.000215337
14867	Gstm6	glutathione S-transferase, mu 6	C01	G1	-2.21778	-1.77275	-2.73731	0.000976103	0.00281424	0.000595171
14871	Gstt1	glutathione S-transferase, theta 1	C01	G1	-3.19984	-3.59609	-4.21373	0.000688299	6.74192e-05	0.00021244
14913	Guca1a	guanylate cyclase activator 1a (retina)	C01	G1	-2.40184	-2.32788	-2.63084	0.00187985	0.00246666	0.00195769
14961	H2-Ab1	histocompatibility 2, class II antigen A, beta 1	C01	G1	-2.02382	-2.21655	-2.15864	7.34618e-06	0.000331214	7.74943e-06
14964	H2-D1	histocompatibility 2, D region locus 1	C01	G1	-2.07553	-1.82863	-3.53549	0.00296646	0.00377278	0.00163427
14990	H2-M2	histocompatibility 2, M region locus 2	C01	G1	-1.44557	-1.08874	-1.23619	0.000481011	0.00044751	0.00106812
15013	H2-Q2	histocompatibility 2, Q region locus 2	C01	G1	-1.91594	-1.55061	-2.25124	0.00155117	0.00199161	0.000746236
15018	H2-Q7	histocompatibility 2, Q region locus 7	C01	G1	-1.99673	-1.80347	-2.62158	1.10374e-05	0.00369032	3.1726e-05
15019	H2-Q8	histocompatibility 2, Q region locus 8	C01	G1	-1.94941	-1.53902	-2.79229	0.000130617	0.00155096	0.000245038
15040	H2-T23	histocompatibility 2, T region locus 23	C01	G1	-1.96293	-1.35222	-2.15981	0.000234538	0.00043705	0.000535392
15111	Hand2	heart and neural crest derivatives expressed transcript 2	C01	G1	-3.66686	-3.60258	-3.92079	0.000582663	0.000813279	0.000802756
15116	Has1	hyaluronan synthase1	C01	G1	-1.06963	-1.08684	-1.2363	0.00445229	0.000229122	0.00670293
15163	Hcls1	hematopoietic cell specific Lyn substrate 1	C01	G1	-1.29176	-1.86659	-1.90588	0.00492984	0.00170283	0.00343203
15211	Hexa	hexosaminidase A	C01	G1	-1.16122	-1.40169	-1.49496	0.00850417	0.00598922	0.00515829
15212	Hexb	hexosaminidase B	C01	G1	-2.88529	-1.20877	-2.64483	0.00274527	0.00883662	0.00164215
15216	Hfe	hemochromatosis	C01	G1	-1.27369	-1.51702	-1.68154	0.000101679	0.00140565	0.00232857
15227	Foxf1	forkhead box F1	C01	G1	-3.39592	-4.16391	-3.88991	0.000677845	0.00082299	0.000976989
15229	Foxd1	forkhead box D1	C01	G1	-3.84249	-3.84265	-3.98791	0.0013235	0.000409826	0.000380038
15234	Hgf	hepatocyte growth factor	C01	G1	-1.41466	-2.16001	-2.03595	0.00226638	0.00186301	0.00106702
15248	Hic1	hypermethylated in cancer 1	C01	G1	-3.81885	-1.13712	-6.98508	0.000109727	0.003293	9.5499e-05
15371	Hmx1	H6 homeobox 1	C01	G1	-2.47517	-2.41788	-2.62899	0.000729695	0.00363366	0.000267772
15375	Foxa1	forkhead box A1	C01	G1	-2.02543	-2.08499	-1.96032	0.00658398	0.00212213	0.0030795
15398	Hoxa13	homeobox A13	C01	G1	-1.28501	-1.70092	-1.63489	0.00122879	0.00221298	0.000679677
15399	Hoxa2	homeobox A2	C01	G1	-1.12994	-1.02684	-1.74905	0.00527644	0.00524821	0.00206791
15400	Hoxa3	homeobox A3	C01	G1	-1.53788	-1.36379	-2.07785	0.000111967	0.000370543	5.53253e-05
15402	Hoxa5	homeobox A5	C01	G1	-1.42983	-1.39036	-1.6532	0.0017572	0.00729257	0.00182829
15430	Hoxd10	homeobox D10	C01	G1	-1.78753	-2.99141	-3.02948	0.000401966	0.000505355	0.000144505
15431	Hoxd11	homeobox D11	C01	G1	-2.17367	-2.56846	-2.60006	0.00306653	0.000900813	6.30147e-05
15432	Hoxd12	homeobox D12	C01	G1	-3.73116	-3.80434	-3.71209	0.00160757	0.000946868	0.000989271
15433	Hoxd13	homeobox D13	C01	G1	-5.07327	-5.40472	-5.39188	0.000163436	0.0003275	5.77956e-05
15442	Hpse	heparanase	C01	G1	-1.5396	-1.52707	-1.8584	0.00155607	0.000171409	0.00122497
15478	Hs3st3a1	heparan sulfate (glucosamine) 3-O-sulfotransferase 3A1	C01	G1	-1.67821	-1.70782	-1.74454	0.000714031	0.000726592	0.00129379
15490	Hsd17b7	hydroxysteroid (17-beta) dehydrogenase 7	C01	G1	-1.03236	-1.79029	-1.57628	0.00123581	0.000664727	0.000626086
15558	Htr2a	5-hydroxytryptamine (serotonin) receptor 2A	C01	G1	-2.78573	-2.93872	-3.27245	0.000806199	0.000863487	0.000644587
15569	Elavl2	ELAV (embryonic lethal, abnormal vision, Drosophila)-like 2 (Hu antigen B)	C01	G1	-1.51587	-2.31858	-2.22189	0.00336521	0.00148506	0.00822404
15944	Irgm1	immunity-related GTPase family M member 1	C01	G1	-2.55485	-2.19039	-3.36205	0.00118267	0.0017237	0.00126642
15959	Ifit3	interferon-induced protein with tetratricopeptide repeats 3	C01	G1	-2.80819	-2.35102	-3.01274	0.00332797	0.00426229	0.00234421
16000	Igf1	insulin-like growth factor 1	C01	G1	-1.37147	-2.13564	-2.39831	0.0033921	6.05711e-05	6.43323e-05
16157	Il11ra1	interleukin 11 receptor, alpha chain 1	C01	G1	-2.84808	-2.23852	-3.03333	0.00100522	0.00377324	0.00278436
16188	Il3ra	interleukin 3 receptor, alpha chain	C01	G1	-1.95723	-1.43371	-4.90608	0.000407377	0.000419189	1.40566e-05
16190	Il4ra	interleukin 4 receptor, alpha	C01	G1	-1.72007	-1.02126	-2.2214	0.00016743	0.00124408	0.000144266
16193	Il6	interleukin 6	C01	G1	-2.51415	-2.35403	-2.41795	0.000778472	0.000892801	0.00241403
16323	Inhba	inhibin beta-A	C01	G1	-2.70437	-2.27364	-3.08168	0.000702562	0.000736379	0.00184187
16324	Inhbb	inhibin beta-B	C01	G1	-3.29988	-4.51121	-4.58032	0.000138469	0.000188225	0.000502336
16391	Irf9	interferon regulatory factor 9	C01	G1	-1.46511	-1.31987	-1.67139	0.00160751	5.01461e-05	0.00229028
16410	Itgav	integrin alpha V	C01	G1	-1.75728	-1.19245	-1.65411	0.00120968	0.00455714	0.00297807
16412	Itgb1	integrin beta 1 (fibronectin receptor beta)	C01	G1	-1.34412	-1.32649	-1.25233	0.00345129	0.00267035	0.00350895
16413	Itgb1bp1	integrin beta 1 binding protein 1	C01	G1	-1.0929	-1.24123	-1.01842	0.000758736	0.00619782	6.54738e-05
16416	Itgb3	integrin beta 3	C01	G1	-1.19205	-1.27955	-1.95747	0.00270187	0.0021124	0.00334202
16425	Itih2	inter-alpha trypsin inhibitor, heavy chain 2	C01	G1	-2.20863	-2.13077	-2.1895	0.0018965	0.000124036	0.000141797
16449	Jag1	jagged 1	C01	G1	-2.6441	-2.05705	-1.7468	0.000870838	0.000207786	0.000302165
16494	Kcna6	potassium voltage-gated channel, shaker-related, subfamily, member 6	C01	G1	-2.67975	-3.34004	-3.05746	0.0016058	0.00161079	0.00499762
16497	Kcnab1	potassium voltage-gated channel, shaker-related subfamily, beta member 1	C01	G1	-3.78554	-2.14674	-4.63597	0.000175964	9.10908e-05	0.000247783
16508	Kcnd2	potassium voltage-gated channel, Shal-related family, member 2	C01	G1	-2.2519	-2.26332	-2.27647	0.0018553	0.000678353	0.0013882
16516	Kcnj15	potassium inwardly-rectifying channel, subfamily J, member 15	C01	G1	-2.32283	-2.4233	-2.36796	0.000503741	0.000242448	0.000768223
16520	Kcnj4	potassium inwardly-rectifying channel, subfamily J, member 4	C01	G1	-1.29947	-2.78415	-2.63965	0.00133757	0.000136676	0.00229054
16525	Kcnk1	potassium channel, subfamily K, member 1	C01	G1	-1.53465	-1.59589	-1.54057	0.000255338	0.00233337	0.000989392
16533	Kcnmb1	potassium large conductance calcium-activated channel, subfamily M, beta member 1	C01	G1	-2.24243	-2.26542	-2.16298	0.000526242	0.00264298	0.000619732
16542	Kdr	kinase insert domain protein receptor	C01	G1	-1.91927	-2.19042	-2.25871	0.000160177	0.000128648	0.000281377
16560	Kif1a	kinesin family member 1A	C01	G1	-1.45462	-6.30619	-6.70184	0.0003199	1.9566e-05	3.15238e-05
16578	Kif9	kinesin family member 9	C01	G1	-1.3303	-1.4809	-1.33268	9.32509e-05	0.0016108	0.000533196
16598	Klf2	Kruppel-like factor 2 (lung)	C01	G1	-1.27535	-1.35028	-3.04319	0.00705507	0.00103147	0.00781365
16600	Klf4	Kruppel-like factor 4 (gut)	C01	G1	-1.36393	-2.65639	-1.95967	0.000486417	0.000818896	0.00455943
16601	Klf9	Kruppel-like factor 9	C01	G1	-1.34247	-1.13805	-1.67606	0.00141132	0.000848832	0.000346979
16644	Kng1	kininogen 1	C01	G1	-3.28143	-3.21375	-3.26836	8.33872e-05	0.000903537	3.01763e-05
16772	Lama1	laminin, alpha 1	C01	G1	-1.87464	-2.39943	-2.48242	0.00178421	0.00196495	0.0010564
16775	Lama4	laminin, alpha 4	C01	G1	-4.92163	-5.81495	-5.79114	0.000165272	0.000626825	0.000114309
16784	Lamp2	lysosomal-associated membrane protein 2	C01	G1	-1.37553	-1.523	-1.73987	0.000684258	0.000754933	0.000485649
16790	Anpep	alanyl (membrane) aminopeptidase	C01	G1	-1.13496	-1.79797	-3.80196	0.00145805	0.000351975	7.09239e-05
16826	Ldb2	LIM domain binding 2	C01	G1	-3.41304	-3.30039	-3.35203	0.000372252	0.000763269	0.000291443
16858	Lgals7	lectin, galactose binding, soluble 7	C01	G1	-1.2217	-1.21184	-1.26694	0.00391	0.00962777	0.00387996
16859	Lgals9	lectin, galactose binding, soluble 9	C01	G1	-3.09883	-2.87373	-3.39394	0.0016202	0.00200142	0.00205995
16870	Lhx2	LIM homeobox protein 2	C01	G1	-2.08911	-2.76673	-2.8908	0.00218893	0.00118813	0.000612832
16876	Lhx9	LIM homeobox protein 9	C01	G1	-3.00255	-3.03415	-3.36656	1.43063e-05	0.00231586	7.56959e-05
16913	Psmb8	proteasome (prosome, macropain) subunit, beta type 8 (large multifunctional peptidase 7)	C01	G1	-2.09492	-1.18167	-1.64435	0.00147068	0.00115214	0.00114865
16948	Lox	lysyl oxidase	C01	G1	-5.59149	-6.1069	-6.41431	2.36092e-05	9.90227e-05	2.88996e-05
16949	Loxl1	lysyl oxidase-like 1	C01	G1	-2.86432	-1.33431	-1.78769	0.000154696	0.00374126	4.97652e-05
16950	Loxl3	lysyl oxidase-like 3	C01	G1	-3.62318	-1.47967	-4.21837	4.18722e-05	0.00112207	0.000133038
16995	Ltb4r1	leukotriene B4 receptor 1	C01	G1	-1.0148	-2.50128	-2.54182	0.00132827	0.00420763	0.0013339
16997	Ltbp2	latent transforming growth factor beta binding protein 2	C01	G1	-1.84228	-2.38167	-6.6631	0.000167258	0.000987719	2.4417e-05
17022	Lum	lumican	C01	G1	-1.65305	-5.59654	-5.74874	0.00106103	0.000141761	0.000277598
17035	Lxn	latexin	C01	G1	-2.49317	-1.56098	-2.4131	0.000294671	0.00596316	0.000234847
17067	Ly6c1	lymphocyte antigen 6 complex, locus C1	C01	G1	-5.65977	-2.3293	-6.87786	3.0212e-05	0.000732165	0.000124189
17082	Il1rl1	interleukin 1 receptor-like 1	C01	G1	-3.66113	-2.70147	-6.30293	4.10533e-05	0.000104902	2.87804e-05
17105	Lyz2	lysozyme 2	C01	G1	-1.83872	-1.83444	-1.58136	0.000562098	0.0020405	0.000593006
17110	Lyz1	lysozyme 1	C01	G1	-3.49098	-2.8324	-2.44589	0.00100083	0.00149673	0.00486062
17118	Marcks	myristoylated alanine rich protein kinase C substrate	C01	G1	-1.14564	-1.48354	-2.59412	0.00232412	0.000444435	0.000113896
17150	Mfap2	microfibrillar-associated protein 2	C01	G1	-3.84337	-3.38944	-7.71374	6.22687e-05	0.000582077	2.62696e-06
17156	Man1a2	mannosidase, alpha, class 1A, member 2	C01	G1	-1.06893	-1.099	-1.24673	0.00053801	0.0044717	0.000484607
17158	Man2a1	mannosidase 2, alpha 1	C01	G1	-2.65224	-2.2056	-2.43785	0.000240492	0.000366045	0.00167388
17159	Man2b1	mannosidase 2, alpha B1	C01	G1	-1.3097	-1.0863	-1.07	0.000709023	0.00116318	0.00512232
17242	Mdk	midkine	C01	G1	-2.14532	-4.75139	-4.52674	0.000245717	1.15942e-05	0.00014827
17252	Rdh11	retinol dehydrogenase 11	C01	G1	-1.23287	-1.16942	-1.80065	0.0021258	0.00221077	0.00179016
17285	Meox1	mesenchyme homeobox 1	C01	G1	-3.14252	-3.54379	-3.80665	0.00038638	0.000317312	0.000398545
17286	Meox2	mesenchyme homeobox 2	C01	G1	-1.55898	-4.02415	-3.97589	0.0026962	0.000651631	0.000600718
17313	Mgp	matrix Gla protein	C01	G1	-1.63056	-6.15983	-8.2094	0.000764532	4.05045e-05	0.00014667
17390	Mmp2	matrix metallopeptidase 2	C01	G1	-3.66123	-4.82134	-5.489	0.000690875	0.000373492	0.000637785
17392	Mmp3	matrix metallopeptidase 3	C01	G1	-2.74265	-3.74068	-4.46248	0.000490835	0.000429018	0.000695569
17474	Clec4d	C-type lectin domain family 4, member d	C01	G1	-2.18667	-2.2214	-2.1033	0.0019748	0.00182751	0.00332483
17476	Mpeg1	macrophage expressed gene 1	C01	G1	-1.90853	-2.08135	-2.07524	0.00307082	0.00209079	0.00256666
17532	Mras	muscle and microspikes RAS	C01	G1	-2.29551	-1.14501	-1.84378	0.000763839	0.0023297	0.00111941
17537	Meis3	Meis homeobox 3	C01	G1	-1.98435	-1.562	-1.76909	4.85425e-05	9.69146e-05	0.00480205
17540	Mrvi1	MRV integration site 1	C01	G1	-2.05113	-3.62706	-3.8966	0.000748986	0.000211462	0.000254628
17760	Map6	microtubule-associated protein 6	C01	G1	-3.0406	-3.54977	-6.07642	0.000103567	2.83818e-05	4.00553e-05
17880	Myh11	myosin, heavy polypeptide 11, smooth muscle	C01	G1	-2.19857	-2.21755	-2.19566	0.00347689	0.00526718	0.00395054
17916	Myo1f	myosin IF	C01	G1	-1.38979	-1.41404	-1.43855	0.000366264	0.00155771	0.00769817
17961	Nat2	N-acetyltransferase 2 (arylamine N-acetyltransferase)	C01	G1	-1.33689	-1.312	-2.2697	0.000883699	0.000280219	0.000184804
17972	Ncf4	neutrophil cytosolic factor 4	C01	G1	-1.06335	-1.0536	-1.19251	0.000136145	0.00376726	0.00296425
18073	Nid1	nidogen 1	C01	G1	-2.51693	-1.66479	-4.61678	0.00141622	0.000479434	0.000197302
18096	Nkx6-1	NK6 homeobox 1	C01	G1	-1.99204	-1.84482	-1.95353	0.000612555	0.000498506	0.000470367
18113	Nnmt	nicotinamide N-methyltransferase	C01	G1	-2.70972	-4.13555	-4.80725	0.00104322	9.12557e-05	7.55928e-05
18133	Nov	nephroblastoma overexpressed gene	C01	G1	-2.25232	-1.7273	-1.32814	0.00156372	0.000742204	0.00204703
18146	Npdc1	neural proliferation, differentiation and control 1	C01	G1	-1.41958	-1.68906	-2.72364	0.000304722	0.001755	0.000723977
18163	Ctnnd2	catenin (cadherin associated protein), delta 2	C01	G1	-1.23777	-2.33532	-2.54979	0.00154889	0.00018267	0.000171708
18166	Npy1r	neuropeptide Y receptor Y1	C01	G1	-3.18257	-3.07377	-2.79092	0.000486853	0.00151393	0.000973713
18186	Nrp1	neuropilin 1	C01	G1	-3.08584	-1.03435	-2.1252	0.000738902	0.0037103	0.00202903
18187	Nrp2	neuropilin 2	C01	G1	-2.02991	-1.25821	-2.7596	0.000202941	0.00269755	0.00142819
18196	Nsg1	neuron specific gene family member 1	C01	G1	-2.44944	-6.61325	-6.76398	0.000378665	3.35666e-05	5.0678e-05
18205	Ntf3	neurotrophin 3	C01	G1	-3.28168	-2.66568	-3.4855	0.000502735	0.00116353	0.000457891
18213	Ntrk3	neurotrophic tyrosine kinase, receptor, type 3	C01	G1	-1.27576	-1.1061	-1.10326	0.000398901	0.00075619	0.000668379
18214	Ddr2	discoidin domain receptor family, member 2	C01	G1	-2.19566	-1.4493	-2.3261	0.00121502	0.00200614	0.00151271
18242	Oat	ornithine aminotransferase	C01	G1	-1.5275	-1.50727	-1.51152	0.00265502	0.00233038	0.00133793
18301	Fxyd5	FXYD domain-containing ion transport regulator 5	C01	G1	-2.454	-1.69261	-6.39475	0.00230259	0.0011626	0.00026386
18383	Tnfrsf11b	tumor necrosis factor receptor superfamily, member 11b (osteoprotegerin)	C01	G1	-2.73391	-2.01208	-1.26428	0.000227327	5.09552e-05	0.00161212
18400	Slc22a18	solute carrier family 22 (organic cation transporter), member 18	C01	G1	-2.93576	-3.30796	-3.29224	0.00268964	0.00137262	0.00162889
18414	Osmr	oncostatin M receptor	C01	G1	-6.00374	-3.56194	-5.20375	9.21877e-05	0.000327224	0.000172734
18429	Oxt	oxytocin	C01	G1	-1.21545	-1.09706	-1.1715	0.00839609	0.00410719	0.00118486
18438	P2rx4	purinergic receptor P2X, ligand-gated ion channel 4	C01	G1	-2.03025	-1.10331	-2.53369	0.00119888	0.00207717	0.000124431
18452	P4ha2	procollagen-proline, 2-oxoglutarate 4-dioxygenase (proline 4-hydroxylase), alpha II polypeptide	C01	G1	-2.3741	-1.95218	-2.41255	9.83626e-05	0.000166538	0.000333096
18491	Pappa	pregnancy-associated plasma protein A	C01	G1	-4.2404	-4.89424	-4.88481	0.000553307	0.000208731	0.000496962
18503	Pax1	paired box 1	C01	G1	-4.2865	-4.01301	-4.41733	1.09833e-05	2.39422e-05	0.000126807
18511	Pax9	paired box 9	C01	G1	-1.46432	-1.51446	-1.61381	0.00367233	0.00949662	0.00361405
18526	Pcdh10	protocadherin 10	C01	G1	-1.87999	-2.71615	-2.7425	0.000286574	0.00103379	0.000768243
18552	Pcsk5	proprotein convertase subtilisin/kexin type 5	C01	G1	-2.147	-2.30029	-2.37971	0.000169827	0.000138391	0.00082726
18553	Pcsk6	proprotein convertase subtilisin/kexin type 6	C01	G1	-1.66113	-1.59691	-1.23836	0.00189816	0.00228063	0.00316919
18573	Pde1a	phosphodiesterase 1A, calmodulin-dependent	C01	G1	-1.07583	-2.9754	-2.66282	0.00412635	0.00136025	0.00118453
18577	Pde4a	phosphodiesterase 4A, cAMP specific	C01	G1	-1.88081	-1.28521	-5.19523	0.00122162	0.000639838	0.000163791
18595	Pdgfra	platelet derived growth factor receptor, alpha polypeptide	C01	G1	-1.9194	-1.61071	-4.39467	0.00024863	0.00345589	2.13239e-05
18596	Pdgfrb	platelet derived growth factor receptor, beta polypeptide	C01	G1	-5.24678	-1.82731	-6.68346	0.000333756	0.000259683	0.000130464
18605	Enpp1	ectonucleotide pyrophosphatase/phosphodiesterase 1	C01	G1	-1.45449	-1.46764	-1.34255	0.000378718	0.00268224	0.00535924
18619	Penk	preproenkephalin	C01	G1	-2.32351	-4.72132	-6.05192	0.00091004	0.000299594	0.00016161
18740	Pitx1	paired-like homeodomain transcription factor 1	C01	G1	-3.25275	-7.06793	-7.07782	2.3949e-05	2.79798e-06	7.33576e-06
18764	Pkd2	polycystic kidney disease 2	C01	G1	-1.67187	-1.15626	-2.12487	0.000329776	0.00517291	0.000342491
18779	Pla2r1	phospholipase A2 receptor 1	C01	G1	-1.19221	-1.5698	-1.56248	0.00717936	0.00259382	0.00260532
18783	Pla2g4a	phospholipase A2, group IVA (cytosolic, calcium-dependent)	C01	G1	-1.32466	-1.6853	-1.6966	0.00113883	0.000150298	0.000139456
18787	Serpine1	serine (or cysteine) peptidase inhibitor, clade E, member 1	C01	G1	-2.53641	-3.34984	-5.35886	0.000455461	0.000629033	0.000219108
18791	Plat	plasminogen activator, tissue	C01	G1	-1.55329	-1.35159	-3.05446	0.00144356	0.00117038	0.00030422
18799	Plcd1	phospholipase C, delta 1	C01	G1	-2.12283	-1.35529	-2.36044	0.000218744	0.00105684	0.000185274
18826	Lcp1	lymphocyte cytosolic protein 1	C01	G1	-1.78482	-2.10807	-2.28905	0.00158171	0.00111232	0.00126738
18858	Pmp22	peripheral myelin protein 22	C01	G1	-2.65506	-2.85588	-3.61886	1.58914e-05	0.000193058	4.60608e-06
18933	Prrx1	paired related homeobox 1	C01	G1	-2.30307	-1.85738	-2.346	0.000467065	0.000355348	0.000568146
19038	Ppic	peptidylprolyl isomerase C	C01	G1	-1.01825	-1.31754	-1.33141	0.0087153	0.00703592	0.00884615
19039	Lgals3bp	lectin, galactoside-binding, soluble, 3 binding protein	C01	G1	-4.09024	-3.65827	-4.48728	0.000213184	9.63967e-05	2.37593e-05
19122	Prnp	prion protein	C01	G1	-1.38884	-2.14606	-2.10991	7.40673e-05	2.02611e-06	0.00208258
19126	Prom1	prominin 1	C01	G1	-1.65263	-2.55035	-2.64084	0.000570366	0.000563444	0.00117161
19128	Pros1	protein S (alpha)	C01	G1	-1.58658	-1.67764	-3.52375	0.00103238	0.000967031	0.000757889
19142	Prss12	protease, serine 12 neurotrypsin (motopsin)	C01	G1	-1.55756	-2.52679	-2.19776	0.00084716	0.00138797	0.000396902
19216	Ptger1	prostaglandin E receptor 1 (subtype EP1)	C01	G1	-1.89661	-1.70426	-1.85102	0.000642863	0.00158944	0.000861134
19220	Ptgfr	prostaglandin F receptor	C01	G1	-2.1962	-2.05504	-2.45505	0.00211186	0.000505414	0.000640674
19222	Ptgir	prostaglandin I receptor (IP)	C01	G1	-1.79521	-1.80875	-1.60761	0.000802388	0.000502746	0.000643216
19228	Pth1r	parathyroid hormone 1 receptor	C01	G1	-3.66772	-3.8785	-4.02799	0.000783109	0.000239021	0.000106855
19242	Ptn	pleiotrophin	C01	G1	-6.924	-3.84085	-7.05086	1.23626e-05	4.3399e-05	0.000164045
19249	Ptpn13	protein tyrosine phosphatase, non-receptor type 13	C01	G1	-2.04171	-2.09568	-1.91956	3.40706e-05	8.9282e-06	8.92147e-05
19253	Ptpn18	protein tyrosine phosphatase, non-receptor type 18	C01	G1	-2.05305	-1.6429	-2.59772	0.000264904	0.000231575	0.000183952
19261	Sirpa	signal-regulatory protein alpha	C01	G1	-1.72237	-1.48759	-1.39259	0.000484178	0.00106165	0.000973479
19263	Ptprb	protein tyrosine phosphatase, receptor type, B	C01	G1	-3.44814	-2.3347	-1.80624	0.00247316	0.000114598	0.00596367
19273	Ptpru	protein tyrosine phosphatase, receptor type, U	C01	G1	-1.42855	-2.38776	-2.34519	0.00676231	0.00163696	0.00344694
19283	Ptprz1	protein tyrosine phosphatase, receptor type Z, polypeptide 1	C01	G1	-4.63921	-4.6987	-5.80473	0.00011566	0.000625663	9.40372e-05
19288	Ptx3	pentraxin related gene	C01	G1	-5.10001	-5.46638	-5.66169	0.000503327	9.20189e-05	0.000152013
19294	Pvrl2	poliovirus receptor-related 2	C01	G1	-1.16211	-1.25638	-1.07767	0.000299002	0.000274991	0.000915784
19369	Raet1b	retinoic acid early transcript beta	C01	G1	-2.38775	-2.22343	-3.75556	0.000159614	0.00111318	6.13131e-05
19370	Raet1c	retinoic acid early transcript gamma	C01	G1	-2.08496	-2.28087	-2.50884	0.000304569	0.00193946	4.55815e-05
19378	Aldh1a2	aldehyde dehydrogenase family 1, subfamily A2	C01	G1	-2.7224	-3.22667	-3.15242	4.55255e-05	0.00203888	8.38264e-05
19659	Rbp1	retinol binding protein 1, cellular	C01	G1	-2.20055	-2.95222	-4.52572	0.000189828	6.60101e-05	0.000132925
19662	Rbp4	retinol binding protein 4, plasma	C01	G1	-3.05503	-3.05199	-3.48752	0.000291719	0.000244648	0.00247068
19663	Rbpms	RNA binding protein gene with multiple splicing	C01	G1	-3.45703	-3.52508	-3.53703	0.000467758	0.000270945	0.000201477
19703	Renbp	renin binding protein	C01	G1	-1.49658	-1.62588	-4.43753	0.000920345	0.00124627	0.000272639
19731	Rgl1	ral guanine nucleotide dissociation stimulator,-like 1	C01	G1	-3.34125	-2.41863	-2.95945	0.00153015	0.00132006	0.00120254
20148	Dhrs3	dehydrogenase/reductase (SDR family) member 3	C01	G1	-1.99674	-1.44458	-2.46892	0.000379187	0.00177051	0.000644449
20163	Rsu1	Ras suppressor protein 1	C01	G1	-1.57145	-1.13978	-1.21059	0.00249333	0.00292407	0.00294224
20224	Sar1a	SAR1 gene homolog A (S. cerevisiae)	C01	G1	-1.25148	-1.10279	-1.60267	0.000474054	0.000918955	0.00301947
20249	Scd1	stearoyl-Coenzyme A desaturase 1	C01	G1	-3.1669	-1.7368	-2.79674	0.000160241	0.000468676	0.000755858
20257	Stmn2	stathmin-like 2	C01	G1	-1.92508	-3.67912	-5.43479	0.000623184	0.000167984	0.000367917
20306	Ccl7	chemokine (C-C motif) ligand 7	C01	G1	-4.59335	-1.83652	-5.51352	4.50883e-05	0.00156361	2.57711e-05
20307	Ccl8	chemokine (C-C motif) ligand 8	C01	G1	-2.47306	-1.3018	-1.31338	0.00192405	0.00536224	0.00486936
20308	Ccl9	chemokine (C-C motif) ligand 9	C01	G1	-1.66452	-1.61475	-3.12478	0.00301869	0.00171843	0.00327754
20311	Cxcl5	chemokine (C-X-C motif) ligand 5	C01	G1	-5.65393	-3.75032	-6.30186	0.000761589	0.00191093	0.000623512
20319	Sfrp2	secreted frizzled-related protein 2	C01	G1	-2.37726	-4.05945	-3.91185	8.79514e-05	2.5008e-05	0.000102821
20334	Sec23a	SEC23A (S. cerevisiae)	C01	G1	-1.06235	-1.26581	-1.29469	0.000739337	0.0023727	0.00277104
20350	Sema3f	sema domain, immunoglobulin domain (Ig), short basic domain, secreted, (semaphorin) 3F	C01	G1	-5.75064	-2.23163	-7.16752	1.05699e-06	0.000348006	9.67853e-05
20362	42255	septin 8	C01	G1	-1.67332	-1.28396	-1.46238	7.76742e-05	0.000916086	0.000593912
20363	Sepp1	selenoprotein P, plasma, 1	C01	G1	-1.27827	-3.50229	-3.00758	0.000949485	0.000360015	0.000238218
20377	Sfrp1	secreted frizzled-related protein 1	C01	G1	-2.90065	-3.11139	-3.2493	0.00139855	0.000545106	0.00101059
20378	Frzb	frizzled-related protein	C01	G1	-1.83291	-2.0133	-1.81846	0.00204038	0.00125257	0.00400607
20408	Sh3gl3	SH3-domain GRB2-like 3	C01	G1	-1.702	-1.56609	-2.64335	0.00363044	0.00324896	0.00110419
20409	Ostf1	osteoclast stimulating factor 1	C01	G1	-2.03456	-1.53206	-1.89752	0.000651152	0.0037411	0.00115792
20446	St6galnac2	ST6 (alpha-N-acetyl-neuraminyl-2,3-beta-galactosyl-1,3)-N-acetylgalactosaminide alpha-2,6-sialyltransferase 2	C01	G1	-1.16248	-2.10725	-2.44786	0.000598637	0.000169764	0.000272681
20512	Slc1a3	solute carrier family 1 (glial high affinity glutamate transporter), member 3	C01	G1	-1.16285	-2.59627	-3.1055	0.00172698	0.000349182	0.000862043
20513	Slc1a6	solute carrier family 1 (high affinity aspartate/glutamate transporter), member 6	C01	G1	-6.60879	-7.30471	-7.33368	0.000384795	0.000152363	0.000368637
20515	Slc20a1	solute carrier family 20, member 1	C01	G1	-1.07309	-1.29316	-1.51838	0.0072395	0.00424272	0.00279398
20540	Slc7a7	solute carrier family 7 (cationic amino acid transporter, y+ system), member 7	C01	G1	-1.73171	-1.66278	-2.05946	0.00931746	0.00612385	0.00251245
20563	Slit2	slit homolog 2 (Drosophila)	C01	G1	-3.89829	-1.53287	-3.53557	0.000118441	0.000413079	0.000512933
20564	Slit3	slit homolog 3 (Drosophila)	C01	G1	-5.22539	-3.2103	-5.42311	6.6722e-05	0.000147742	0.00027733
20613	Snai1	snail family zinc finger 1	C01	G1	-1.05088	-1.31397	-2.31657	0.000444579	0.00160683	0.00194108
20617	Snca	synuclein, alpha	C01	G1	-1.68513	-1.99969	-2.88586	0.00577711	0.000583828	0.000410087
20618	Sncg	synuclein, gamma	C01	G1	-1.53761	-2.46598	-4.26712	0.00587021	0.00104628	0.000358301
20620	Plk2	polo-like kinase 2	C01	G1	-1.09611	-1.44406	-2.30568	0.00832713	0.000126584	0.000303947
20698	Sphk1	sphingosine kinase 1	C01	G1	-1.40437	-2.41944	-3.73282	0.000698726	0.000433786	0.000106488
20715	Serpina3g	serine (or cysteine) peptidase inhibitor, clade A, member 3G	C01	G1	-3.70234	-3.43417	-6.66303	0.000384326	0.00178255	0.00019617
20716	Serpina3n	serine (or cysteine) peptidase inhibitor, clade A, member 3N	C01	G1	-1.17897	-1.34901	-1.21968	0.00972224	0.00726126	0.00674031
20733	Spint2	serine protease inhibitor, Kunitz type 2	C01	G1	-1.38483	-2.01998	-2.56365	0.00492935	0.00206094	0.00321169
20765	Sprr2k	small proline-rich protein 2K	C01	G1	-4.18817	-3.51738	-4.1605	0.000539843	0.000482831	0.00114629
20832	Ssr4	signal sequence receptor, delta	C01	G1	-1.3244	-1.17083	-1.17055	2.41271e-05	0.00151794	0.000135076
20847	Stat2	signal transducer and activator of transcription 2	C01	G1	-1.70757	-1.36465	-2.17792	0.000127735	0.00111204	0.0017323
20893	Bhlhe40	basic helix-loop-helix family, member e40	C01	G1	-2.09229	-1.45364	-2.26191	0.000490298	0.00525094	0.00477816
20911	Stxbp2	syntaxin binding protein 2	C01	G1	-1.27163	-2.5368	-3.73348	0.00239035	0.0004561	0.00024557
20947	Swap70	SWA-70 protein	C01	G1	-1.66317	-1.20081	-1.47084	0.000423137	0.00146983	0.00059376
21345	Tagln	transgelin	C01	G1	-3.58476	-4.22362	-5.51974	0.000416981	9.6263e-05	0.00261449
21387	Tbx4	T-box 4	C01	G1	-1.46376	-4.44447	-4.48866	0.0022361	0.000395535	0.000385876
21390	Tbxa2r	thromboxane A2 receptor	C01	G1	-3.52366	-3.96316	-4.19956	0.00119404	0.00125302	0.000845977
21419	Tfap2b	transcription factor AP-2 beta	C01	G1	-1.78993	-1.94279	-1.95459	0.00384346	0.00327696	0.00283208
21678	Tead3	TEA domain family member 3	C01	G1	-1.52028	-1.46263	-1.84985	0.000212276	0.000168165	0.000128611
21788	Tfpi	tissue factor pathway inhibitor	C01	G1	-2.00187	-3.9113	-4.19285	0.000738917	0.000290566	0.000694648
21804	Tgfb1i1	transforming growth factor beta 1 induced transcript 1	C01	G1	-3.13373	-3.68079	-8.28071	0.000372298	0.000749683	0.000364775
21810	Tgfbi	transforming growth factor, beta induced	C01	G1	-3.29779	-1.26972	-4.60412	0.000267779	0.00152304	0.000369951
21814	Tgfbr3	transforming growth factor, beta receptor III	C01	G1	-3.51769	-1.16032	-4.28815	0.00099115	0.00791408	0.000251706
21824	Thbd	thrombomodulin	C01	G1	-1.12813	-3.08274	-7.09068	5.0581e-05	0.0013005	3.45378e-06
21825	Thbs1	thrombospondin 1	C01	G1	-3.54368	-3.55343	-3.33748	1.80033e-05	4.29077e-05	0.000292448
21826	Thbs2	thrombospondin 2	C01	G1	-5.26812	-2.01514	-1.54298	0.000375206	0.000271815	0.00231383
21828	Thbs4	thrombospondin 4	C01	G1	-2.68288	-3.04927	-3.23738	0.000298022	0.000548743	0.00112159
21838	Thy1	thymus cell antigen 1, theta	C01	G1	-8.68528	-7.14731	-10.416	1.12058e-05	0.00065239	0.000184304
21857	Timp1	tissue inhibitor of metalloproteinase 1	C01	G1	-1.07005	-1.6266	-1.48436	0.00112909	0.000897588	0.00125058
21858	Timp2	tissue inhibitor of metalloproteinase 2	C01	G1	-1.91296	-1.34773	-1.0743	0.00138941	0.000445648	0.00153447
21859	Timp3	tissue inhibitor of metalloproteinase 3	C01	G1	-5.48289	-2.39574	-8.20189	0.000558171	0.000327013	0.000344259
21892	Tll1	tolloid-like	C01	G1	-3.23946	-3.78208	-3.83115	0.000509237	0.00016767	0.000956424
21923	Tnc	tenascin C	C01	G1	-2.67722	-3.60471	-3.74404	1.08438e-05	0.000416907	5.43705e-05
21930	Tnfaip6	tumor necrosis factor alpha induced protein 6	C01	G1	-3.862	-3.47925	-3.38395	0.000550154	0.000559619	0.000289159
21934	Tnfrsf11a	tumor necrosis factor receptor superfamily, member 11a, NFKB activator	C01	G1	-2.09405	-2.02843	-2.1554	0.000410758	0.000194608	0.00674537
21937	Tnfrsf1a	tumor necrosis factor receptor superfamily, member 1a	C01	G1	-1.54764	-1.19844	-1.92171	7.17011e-05	0.000147859	0.000269317
21950	Tnfsf9	tumor necrosis factor (ligand) superfamily, member 9	C01	G1	-1.20714	-1.17958	-2.17676	0.000353438	0.00944676	0.000155641
21961	Tns1	tensin 1	C01	G1	-1.66602	-1.29473	-2.57961	0.000891905	0.00228713	0.000302262
22041	Trf	transferrin	C01	G1	-1.58203	-2.41926	-2.31197	0.000838419	0.000148464	0.000119196
22092	Rsph1	radial spoke head 1 homolog (Chlamydomonas)	C01	G1	-1.29165	-2.34582	-2.14377	0.00103915	0.00149311	0.000308438
22152	Tubb3	tubulin, beta 3 class III	C01	G1	-1.78397	-1.4073	-1.70063	0.000990923	0.00166572	0.00131086
22177	Tyrobp	TYRO protein tyrosine kinase binding protein	C01	G1	-3.33534	-3.52109	-3.4435	0.000141951	1.8017e-05	8.95941e-05
22240	Dpysl3	dihydropyrimidinase-like 3	C01	G1	-1.76469	-2.47053	-3.03637	0.000172644	0.000235739	0.000209396
22253	Unc5c	unc-5 homolog C (C. elegans)	C01	G1	-3.45086	-4.08664	-4.01694	0.00089775	0.000372644	0.000464631
22259	Nr1h3	nuclear receptor subfamily 1, group H, member 3	C01	G1	-1.08287	-1.30974	-1.8027	0.00165124	0.00121692	0.000620714
22324	Vav1	vav 1 oncogene	C01	G1	-1.61905	-1.66317	-1.66826	0.000473577	0.000270513	0.000267672
22329	Vcam1	vascular cell adhesion molecule 1	C01	G1	-1.38115	-1.33054	-2.97704	0.00427166	0.000545696	0.000427199
22337	Vdr	vitamin D receptor	C01	G1	-1.81451	-1.47971	-1.97588	0.00151229	0.000992106	0.00170857
22353	Vip	vasoactive intestinal polypeptide	C01	G1	-1.42654	-1.35724	-1.44638	0.000152637	6.87422e-05	0.00743138
22361	Vnn1	vanin 1	C01	G1	-1.63232	-2.0415	-1.99998	0.00384981	0.00535559	0.00227337
22368	Trpv2	transient receptor potential cation channel, subfamily V, member 2	C01	G1	-3.95635	-4.54453	-4.53309	1.6398e-05	2.63965e-05	6.76238e-05
22403	Wisp2	WNT1 inducible signaling pathway protein 2	C01	G1	-6.64969	-5.58185	-5.38778	3.5449e-06	3.87871e-05	5.666e-05
22418	Wnt5a	wingless-type MMTV integration site family, member 5A	C01	G1	-2.71233	-3.56023	-5.89029	7.0567e-05	0.000314189	0.000237723
22431	Wt1	Wilms tumor 1 homolog	C01	G1	-2.57872	-2.65345	-2.56122	6.37061e-07	0.000347407	0.000229945
22771	Zic1	zinc finger protein of the cerebellum 1	C01	G1	-2.37776	-5.09231	-5.21623	0.00222056	0.000764215	0.000536789
22773	Zic3	zinc finger protein of the cerebellum 3	C01	G1	-1.57604	-1.71976	-1.66216	0.00483465	0.00840321	0.00657865
23792	Adam23	a disintegrin and metallopeptidase domain 23	C01	G1	-3.43432	-4.82181	-5.084	0.000410999	0.000199373	0.00041844
23794	Adamts5	a disintegrin-like and metallopeptidase (reprolysin type) with thrombospondin type 1 motif, 5 (aggrecanase-2)	C01	G1	-2.30602	-2.75454	-2.92622	0.00106815	6.76486e-05	0.00150642
23833	Cd52	CD52 antigen	C01	G1	-2.58663	-2.51465	-2.58213	0.00651092	0.000835413	0.000147528
23849	Klf6	Kruppel-like factor 6	C01	G1	-2.1928	-1.07808	-1.51018	0.000759069	0.00435578	0.00540385
23876	Fbln5	fibulin 5	C01	G1	-5.50116	-8.00467	-8.41305	0.000109184	0.000306337	0.000218848
23893	Grem2	gremlin 2 homolog, cysteine knot superfamily (Xenopus laevis)	C01	G1	-2.56696	-6.00506	-6.88177	0.000567561	0.000103784	8.28302e-05
23937	Mab21l2	mab-21-like 2 (C. elegans)	C01	G1	-1.56633	-1.83345	-1.82657	0.00152598	0.00117169	0.00106179
23948	Mmp17	matrix metallopeptidase 17	C01	G1	-2.5549	-2.31036	-2.33727	0.00288802	0.00280681	0.00409987
23967	Osr1	odd-skipped related 1 (Drosophila)	C01	G1	-4.67017	-3.16295	-3.74556	0.000200031	0.000913777	0.000781371
23972	Papss2	3'-phosphoadenosine 5'-phosphosulfate synthase 2	C01	G1	-4.69443	-4.67229	-5.70307	2.1876e-05	0.000717332	0.000715331
26377	Dapp1	dual adaptor for phosphotyrosine and 3-phosphoinositides 1	C01	G1	-2.65125	-1.51786	-2.70312	0.00114149	0.0014254	0.000233143
26433	Plod3	procollagen-lysine, 2-oxoglutarate 5-dioxygenase 3	C01	G1	-1.93653	-1.31554	-1.3948	0.000584971	0.00129595	0.00182024
26557	Homer2	homer homolog 2 (Drosophila)	C01	G1	-1.13038	-1.89892	-1.7894	0.00653587	0.00227629	0.00283764
26561	Mmp23	matrix metallopeptidase 23	C01	G1	-3.10854	-6.35047	-6.3122	4.20082e-05	1.64507e-05	0.000160368
26757	Dpysl4	dihydropyrimidinase-like 4	C01	G1	-1.32663	-3.91934	-3.82633	0.000751718	0.00115617	2.3888e-05
26879	B3galnt1	UDP-GalNAc:betaGlcNAc beta 1,3-galactosaminyltransferase, polypeptide 1	C01	G1	-2.61766	-1.62442	-4.24344	0.0014404	0.0053834	0.000506863
27029	Sgsh	N-sulfoglucosamine sulfohydrolase (sulfamidase)	C01	G1	-1.53153	-1.74844	-2.34249	0.00403217	0.00330595	0.0025008
27055	Fkbp9	FK506 binding protein 9	C01	G1	-1.78201	-1.91191	-2.29569	0.000275235	0.000384771	0.000961552
27359	Sytl4	synaptotagmin-like 4	C01	G1	-1.53213	-2.94067	-3.00248	0.00270142	0.00141728	0.00102304
27361	Msrb1	methionine sulfoxide reductase B1	C01	G1	-2.10134	-1.27424	-1.94873	0.000359541	0.00231851	0.00153967
27973	Vkorc1	vitamin K epoxide reductase complex, subunit 1	C01	G1	-1.28764	-1.27966	-1.27624	5.63953e-05	0.00121099	4.5026e-05
27999	Fam3c	family with sequence similarity 3, member C	C01	G1	-1.99339	-1.53935	-2.03431	0.000905715	0.0017511	0.00175663
28146	Serp1	stress-associated endoplasmic reticulum protein 1	C01	G1	-1.94783	-1.7914	-1.8498	0.000905539	0.000981447	0.00103176
29859	Sult4a1	sulfotransferase family 4A, member 1	C01	G1	-1.26078	-3.26102	-3.14718	0.00302482	2.69762e-05	1.47924e-05
29877	Hdgfrp3	hepatoma-derived growth factor, related protein 3	C01	G1	-1.82985	-4.80829	-4.76988	0.00731774	0.000612089	0.000737369
30956	Aass	aminoadipate-semialdehyde synthase	C01	G1	-1.81888	-1.99979	-2.09115	5.74681e-07	0.00952885	0.00013615
50523	Lats2	large tumor suppressor 2	C01	G1	-1.36088	-1.9573	-1.82396	0.00739677	0.00212463	0.00546237
50530	Mfap5	microfibrillar associated protein 5	C01	G1	-6.04549	-6.75132	-7.17954	0.000121962	3.67719e-05	1.8823e-05
50706	Postn	periostin, osteoblast specific factor	C01	G1	-6.69258	-5.99111	-7.65462	0.000285041	0.000719028	0.00026356
50766	Crim1	cysteine rich transmembrane BMP regulator 1 (chordin like)	C01	G1	-3.96235	-2.74045	-4.87506	4.00671e-05	0.000209415	7.83553e-05
50768	Dlc1	deleted in liver cancer 1	C01	G1	-2.9478	-1.97388	-2.44119	0.00217319	0.00459955	0.00321385
50915	Grb14	growth factor receptor bound protein 14	C01	G1	-2.39299	-3.20906	-2.80792	0.00248421	0.000492279	0.000397829
51795	Srpx	sushi-repeat-containing protein	C01	G1	-4.73119	-5.51901	-5.44924	0.000241306	0.000546897	0.000203335
52014	Nus1	nuclear undecaprenyl pyrophosphate synthase 1 homolog (S. cerevisiae)	C01	G1	-1.75979	-1.11342	-1.56992	0.000848018	0.000558274	0.000925828
52150	Kcnk6	potassium inwardly-rectifying channel, subfamily K, member 6	C01	G1	-1.44994	-2.51184	-3.03047	0.00957411	0.003674	0.00279073
52377	Rcn3	reticulocalbin 3, EF-hand calcium binding domain	C01	G1	-2.82422	-2.72969	-4.28418	0.000851873	0.000588263	0.000266028
52662	Ldlrad4	low density lipoprotein receptor class A domain containing 4	C01	G1	-2.7436	-1.80248	-2.73347	0.000214778	0.000502994	0.000293061
52840	Dbndd2	dysbindin (dystrobrevin binding protein 1) domain containing 2	C01	G1	-3.27422	-2.07127	-2.64656	9.42791e-06	0.00187318	3.2087e-05
52850	Sgsm1	small G protein signaling modulator 1	C01	G1	-1.73196	-1.38044	-1.90336	0.00277657	0.00186	0.000148148
53314	Batf	basic leucine zipper transcription factor, ATF-like	C01	G1	-1.90746	-2.0003	-1.91341	3.45235e-05	8.7221e-05	0.000571551
53322	Nucb2	nucleobindin 2	C01	G1	-2.44099	-2.42364	-2.74945	0.000747711	4.7025e-05	0.00043723
53324	Nptx2	neuronal pentraxin 2	C01	G1	-2.32228	-2.41608	-2.35329	0.000577384	0.00197728	0.00187356
53415	Htatip2	HIV-1 tat interactive protein 2, homolog (human)	C01	G1	-2.13288	-3.81794	-3.78415	0.000196599	0.00060613	0.000944711
53608	Map3k6	mitogen-activated protein kinase kinase kinase 6	C01	G1	-1.86219	-2.44278	-2.61655	3.4173e-05	3.84048e-05	0.000793399
53614	Reck	reversion-inducing-cysteine-rich protein with kazal motifs	C01	G1	-2.09369	-2.34955	-2.28024	0.00562499	0.000278072	0.000337485
53857	Tuba8	tubulin, alpha 8	C01	G1	-3.28074	-4.59344	-4.38168	0.000153692	0.000748308	7.76471e-05
53867	Col5a3	collagen, type V, alpha 3	C01	G1	-2.16289	-3.90579	-4.14406	0.00106178	0.00131285	0.000253637
53897	Gal3st1	galactose-3-O-sulfotransferase 1	C01	G1	-1.27755	-1.19427	-1.75925	0.000643819	0.00249602	0.00303287
54120	Gipc2	GIPC PDZ domain containing family, member 2	C01	G1	-2.85902	-1.21405	-1.52087	0.000228005	0.00261157	0.000127764
54135	Lsr	lipolysis stimulated lipoprotein receptor	C01	G1	-1.6776	-1.74825	-1.96918	0.00758782	0.00720895	0.00402118
54195	Gucy1b3	guanylate cyclase 1, soluble, beta 3	C01	G1	-1.81921	-3.03406	-3.06126	0.000353358	0.000111549	0.00197292
54354	Rassf5	Ras association (RalGDS/AF-6) domain family member 5	C01	G1	-1.59721	-2.32358	-3.23023	0.00515594	0.00138811	0.000707346
54357	Epb4.1l4b	erythrocyte protein band 4.1-like 4b	C01	G1	-1.51012	-3.03835	-2.97345	0.00198188	0.000645006	0.00148948
54399	Bet1l	blocked early in transport 1 homolog (S. cerevisiae)-like	C01	G1	-1.37107	-1.61857	-1.3679	0.000864605	0.00424991	0.00316237
54409	Ramp2	receptor (calcitonin) activity modifying protein 2	C01	G1	-1.96187	-3.3793	-3.51479	0.000412552	0.000150175	0.000339707
54613	St3gal6	ST3 beta-galactoside alpha-2,3-sialyltransferase 6	C01	G1	-2.02293	-2.84646	-2.91956	0.000164487	0.000240908	0.000748763
54630	Prickle3	prickle homolog 3 (Drosophila)	C01	G1	-1.56942	-3.22367	-3.29438	0.000456174	0.000167843	2.56034e-05
55948	Sfn	stratifin	C01	G1	-1.83044	-1.76742	-1.99677	0.00701253	0.00116173	0.000259416
56174	Nagk	N-acetylglucosamine kinase	C01	G1	-1.37739	-1.39284	-2.04043	0.000511902	0.000570512	0.00041322
56229	Thsd1	thrombospondin, type I, domain 1	C01	G1	-2.65539	-2.94588	-3.31883	0.000691192	0.000149684	0.00253761
56264	Cpxm1	carboxypeptidase X 1 (M14 family)	C01	G1	-2.76461	-3.57646	-4.55114	0.000446317	0.00016932	6.9824e-05
56277	Tmem45a	transmembrane protein 45a	C01	G1	-5.94943	-5.34829	-5.73183	2.29361e-05	0.000362674	0.00046002
56289	Rassf1	Ras association (RalGDS/AF-6) domain family member 1	C01	G1	-1.83355	-1.62383	-1.88045	6.08188e-05	0.00210845	0.000841554
56312	Nupr1	nuclear protein transcription regulator 1	C01	G1	-2.68814	-1.64234	-1.67713	1.26686e-05	0.00233541	0.00198688
56338	Txnip	thioredoxin interacting protein	C01	G1	-1.39293	-1.67668	-3.72458	0.000362644	0.00188442	0.000209385
56358	Copz2	coatomer protein complex, subunit zeta 2	C01	G1	-1.74319	-2.43099	-2.33292	0.00159966	0.000427218	0.0009602
56363	Tmeff2	transmembrane protein with EGF-like and two follistatin-like domains 2	C01	G1	-2.22734	-2.24537	-4.47294	0.000780672	0.00249725	0.00085168
56431	Dstn	destrin	C01	G1	-1.36006	-1.33719	-1.60494	0.00122187	0.0035265	0.000186554
56461	Kcnip3	Kv channel interacting protein 3, calsenilin	C01	G1	-2.22572	-3.42824	-3.39221	0.000173143	6.48785e-05	0.000410878
56471	Stmn4	stathmin-like 4	C01	G1	-2.44153	-1.9539	-1.51509	0.000343356	0.000614205	0.000892589
56532	Ripk3	receptor-interacting serine-threonine kinase 3	C01	G1	-2.95023	-3.39781	-7.85445	0.000806923	0.000629739	0.000245031
56615	Mgst1	microsomal glutathione S-transferase 1	C01	G1	-1.95843	-5.61243	-5.62257	0.00195775	3.3991e-07	1.67286e-05
56710	Brinp1	bone morphogenic protein/retinoic acid inducible neural specific 1	C01	G1	-2.33169	-3.33688	-3.17236	0.000144748	2.38997e-06	0.00175615
56744	Pf4	platelet factor 4	C01	G1	-2.48509	-3.03717	-3.17478	0.000195599	0.000425387	7.91663e-05
56811	Dkk2	dickkopf homolog 2 (Xenopus laevis)	C01	G1	-3.5168	-1.15755	-4.58412	6.17329e-06	0.000698829	0.000817145
56847	Aldh1a3	aldehyde dehydrogenase family 1, subfamily A3	C01	G1	-2.21411	-2.35997	-2.36723	0.0013202	0.000978533	0.000442273
56878	Rbms1	RNA binding motif, single stranded interacting protein 1	C01	G1	-1.10581	-1.02571	-1.18376	0.000592912	0.00826113	0.00184466
57266	Cxcl14	chemokine (C-X-C motif) ligand 14	C01	G1	-6.77478	-8.00749	-7.8295	0.000118115	0.000106599	9.38376e-05
57342	Parva	parvin, alpha	C01	G1	-1.69043	-1.80292	-1.64418	0.00187426	0.0024931	0.00224709
57349	Ppbp	pro-platelet basic protein	C01	G1	-2.84052	-3.13309	-3.70121	0.000454945	0.000358668	1.56763e-05
57425	U90926	cDNA sequence U90926	C01	G1	-1.87299	-2.71673	-2.79652	0.00678135	3.73782e-05	0.00113342
57435	Plin4	perilipin 4	C01	G1	-2.05517	-1.64963	-2.21195	0.00144548	0.00468678	0.00041503
57814	Kcne4	potassium voltage-gated channel, Isk-related subfamily, gene 4	C01	G1	-1.45919	-1.46939	-1.45237	0.00379498	0.00330486	0.00347888
58237	Nkain4	Na+/K+ transporting ATPase interacting 4	C01	G1	-3.3894	-3.03648	-3.34376	0.00105967	0.00649462	0.000118394
58251	BC100451	cDNA sequence BC100451	C01	G1	-1.64057	-1.19816	-1.50451	0.00215117	0.00593385	0.000522701
58809	Rnase4	ribonuclease, RNase A family 4	C01	G1	-2.60617	-3.18792	-4.17998	0.000277561	0.000387897	0.000184111
59010	Sqrdl	sulfide quinone reductase-like (yeast)	C01	G1	-1.6236	-1.00096	-3.55322	0.00250645	0.00254697	0.000207913
59012	Moxd1	monooxygenase, DBH-like 1	C01	G1	-4.09753	-4.44784	-5.12241	0.000104326	0.00158977	5.41192e-05
59290	Gpa33	glycoprotein A33 (transmembrane)	C01	G1	-1.6406	-1.09492	-1.48558	0.00406126	0.000907886	0.000172912
59308	Emcn	endomucin	C01	G1	-1.20422	-1.25305	-1.22954	0.000380611	0.000117275	0.000311082
60322	Chst7	carbohydrate (N-acetylglucosamino) sulfotransferase 7	C01	G1	-2.71609	-3.73773	-5.40728	0.000564446	0.000457586	0.00013003
60596	Gucy1a3	guanylate cyclase 1, soluble, alpha 3	C01	G1	-1.21242	-1.62689	-1.6785	0.00675722	0.00197453	0.0016425
63913	Fam129a	family with sequence similarity 129, member A	C01	G1	-3.95122	-3.3444	-2.53484	0.000313701	0.000460596	0.000652535
63955	Cables1	CDK5 and Abl enzyme substrate 1	C01	G1	-1.00129	-2.88738	-2.62661	5.92362e-05	0.0012261	0.000165112
63993	Slc5a7	solute carrier family 5 (choline transporter), member 7	C01	G1	-3.86464	-3.09084	-4.56873	0.000133779	0.000218096	9.22003e-05
64058	Perp	PERP, TP53 apoptosis effector	C01	G1	-1.30416	-6.62193	-6.75061	0.000496367	1.49945e-05	2.53457e-05
64075	Smoc1	SPARC related modular calcium binding 1	C01	G1	-3.05729	-4.103	-3.46462	0.0027948	0.00132037	0.00062558
64103	Tnmd	tenomodulin	C01	G1	-4.85094	-5.00799	-5.05556	4.7724e-05	6.74755e-06	0.000129448
64138	Ctsz	cathepsin Z	C01	G1	-1.43545	-1.20888	-1.49616	0.000104395	0.000216448	0.00106027
64540	Tspan4	tetraspanin 4	C01	G1	-2.38252	-1.10783	-1.5763	0.000100633	0.00169032	5.94667e-05
64817	Svep1	sushi, von Willebrand factor type A, EGF and pentraxin domain containing 1	C01	G1	-3.21268	-5.85789	-5.60578	0.000654332	2.0652e-05	0.000296029
65972	Ifi30	interferon gamma inducible protein 30	C01	G1	-2.17177	-2.11096	-2.55153	0.00134083	8.91951e-05	0.000301732
66111	Tmed3	transmembrane emp24 domain containing 3	C01	G1	-1.81652	-1.10036	-1.40721	0.000634909	0.0024238	0.000672327
66184	Rps4l	ribosomal protein S4-like	C01	G1	-1.87789	-2.051	-7.09755	0.00088733	0.00129729	0.000341052
66190	Acer3	alkaline ceramidase 3	C01	G1	-1.36132	-1.16871	-1.29938	0.000145338	0.000439536	8.9505e-05
66205	Cd302	CD302 antigen	C01	G1	-1.37718	-2.22433	-3.83848	0.000669179	0.000269027	0.000427002
66412	Arrdc4	arrestin domain containing 4	C01	G1	-1.53363	-2.29459	-2.74911	0.000201961	0.000566894	0.000252656
66425	Pcp4l1	Purkinje cell protein 4-like 1	C01	G1	-1.11309	-4.62625	-4.71205	0.00248231	0.00107596	0.00042396
66548	Adamtsl5	ADAMTS-like 5	C01	G1	-1.76887	-1.50265	-2.03154	0.000459566	0.001571	0.000212494
66695	Aspn	asporin	C01	G1	-4.67569	-4.70033	-4.76486	0.00010502	0.000287856	0.0010642
66809	Krt20	keratin 20	C01	G1	-1.2834	-2.90181	-3.96661	0.00698605	0.00218108	0.000216324
66871	Cpne8	copine VIII	C01	G1	-2.54054	-2.3007	-3.04562	0.00213645	0.000994596	0.000515545
66913	Kdelr2	KDEL (Lys-Asp-Glu-Leu) endoplasmic reticulum protein retention receptor 2	C01	G1	-1.53508	-1.14694	-1.4648	0.00182175	0.00245838	0.00495664
66938	Sh3d21	SH3 domain containing 21	C01	G1	-2.20119	-1.86962	-2.11677	0.000932821	0.000284517	0.000387568
66940	Shisa5	shisa family member 5	C01	G1	-1.77336	-1.21533	-1.79452	6.09264e-06	0.00267107	0.000398729
66943	Pqlc1	PQ loop repeat containing 1	C01	G1	-1.91124	-1.41994	-1.34452	3.30122e-05	0.00219345	0.00726324
66995	Zcchc18	zinc finger, CCHC domain containing 18	C01	G1	-1.43283	-2.52089	-2.70184	0.00133835	0.000411753	0.000992314
67000	Prl3a1	prolactin family 3, subfamily a, member 1	C01	G1	-1.28411	-1.31731	-1.29133	0.00480951	0.00830634	0.00471656
67020	Tmem88	transmembrane protein 88	C01	G1	-4.0814	-3.63468	-4.21171	0.00104835	0.00112385	0.000861852
67041	Oxct1	3-oxoacid CoA transferase 1	C01	G1	-1.61407	-1.3595	-2.0206	3.63998e-05	5.64169e-06	0.00164323
67075	Magt1	magnesium transporter 1	C01	G1	-1.32143	-1.15646	-1.20035	3.98338e-05	0.0058002	0.000462456
67260	Cers4	ceramide synthase 4	C01	G1	-2.38459	-2.96223	-5.59856	0.00164653	0.00172725	0.00050753
67305	Gpx7	glutathione peroxidase 7	C01	G1	-1.56991	-4.81325	-4.80985	0.000331584	1.91491e-05	0.000422053
67441	Isoc2b	isochorismatase domain containing 2b	C01	G1	-1.92274	-2.09	-2.14076	0.000289869	0.000164985	0.00250285
67448	Plxdc2	plexin domain containing 2	C01	G1	-2.03117	-8.56126	-9.0474	0.000559182	4.89302e-05	1.8882e-05
67454	Ikbip	IKBKB interacting protein	C01	G1	-2.20394	-1.12683	-1.82094	0.000910464	0.00452684	0.00353513
67573	Loxl4	lysyl oxidase-like 4	C01	G1	-3.1856	-1.29874	-3.98507	0.000291871	0.00267089	0.00011856
67576	4930429B21Rik	RIKEN cDNA 4930429B21 gene	C01	G1	-1.46612	-1.73554	-1.29209	0.00243045	0.00105873	0.00177775
67701	Wfdc2	WAP four-disulfide core domain 2	C01	G1	-2.89046	-3.19024	-3.16786	0.00112865	0.00117141	0.0020931
67712	Slc25a37	solute carrier family 25, member 37	C01	G1	-2.33999	-1.74224	-1.63698	0.000591923	0.00146193	0.000968849
67729	Mansc1	MANSC domain containing 1	C01	G1	-1.71971	-1.78139	-1.83089	3.68077e-05	0.00902118	1.55787e-05
67771	Arpc5	actin related protein 2/3 complex, subunit 5	C01	G1	-1.69296	-1.40068	-1.86771	0.000411013	0.000207638	6.10783e-05
67844	Rab32	RAB32, member RAS oncogene family	C01	G1	-3.73978	-2.61452	-4.1257	5.49167e-05	7.36176e-05	0.000681229
67847	Sncaip	synuclein, alpha interacting protein (synphilin)	C01	G1	-1.62922	-2.15676	-2.22833	0.00248905	0.00565705	0.0020272
67865	Rgs10	regulator of G-protein signalling 10	C01	G1	-1.725	-2.02428	-1.23651	0.00195886	0.00173371	0.00537897
67880	Dcxr	dicarbonyl L-xylulose reductase	C01	G1	-1.21659	-3.11901	-3.36772	0.00537335	0.000742667	0.00163112
67896	Ccdc80	coiled-coil domain containing 80	C01	G1	-5.02024	-3.44476	-3.71451	0.000102574	8.85031e-07	0.000608365
67916	Ppap2b	phosphatidic acid phosphatase type 2B	C01	G1	-1.10187	-2.34175	-2.02975	0.000138738	9.09903e-05	0.000553332
68027	Tmem178	transmembrane protein 178	C01	G1	-1.83702	-1.82957	-1.94946	0.000200051	0.00315655	0.000137274
68169	Ndnf	neuron-derived neurotrophic factor	C01	G1	-1.79368	-1.74561	-1.74809	5.48172e-05	0.000414477	0.00194736
68172	Rpl39l	ribosomal protein L39-like	C01	G1	-3.48518	-4.67766	-4.44502	0.0007741	0.000250969	0.000978674
68176	Fam212a	family with sequence similarity 212, member A	C01	G1	-2.91475	-1.10267	-3.01798	0.000535632	0.00162065	0.000976516
68190	5330426P16Rik	RIKEN cDNA 5330426P16 gene	C01	G1	-1.8379	-1.4435	-2.28914	0.000165675	0.00201718	0.000627732
68203	Diras2	DIRAS family, GTP-binding RAS-like 2	C01	G1	-2.75214	-2.26674	-2.25585	0.000357219	0.00387186	0.000499671
68303	Fam114a1	family with sequence similarity 114, member A1	C01	G1	-2.38302	-1.98288	-2.99257	0.000736697	0.00203093	0.000788772
68380	0610042G04Rik	RIKEN cDNA 0610042G04 gene	C01	G1	-1.53223	-1.17638	-1.88423	0.00144096	0.00786059	0.000979487
68458	Ppp1r14a	protein phosphatase 1, regulatory (inhibitor) subunit 14A	C01	G1	-3.92643	-3.90898	-5.3848	2.38256e-05	0.000452422	0.000120688
68545	Ecscr	endothelial cell surface expressed chemotaxis and apoptosis regulator	C01	G1	-4.29494	-1.93537	-5.07195	9.43644e-05	0.00112605	5.77914e-05
68588	Cthrc1	collagen triple helix repeat containing 1	C01	G1	-3.70901	-3.65495	-3.2091	0.000269676	0.000152515	0.00118479
68591	Mocos	molybdenum cofactor sulfurase	C01	G1	-1.68635	-1.14595	-1.44666	0.00224191	0.00450008	0.00287601
68631	Cryl1	crystallin, lambda 1	C01	G1	-2.53984	-2.59361	-2.91391	0.000101314	0.000421268	0.000617099
68659	Fam198b	family with sequence similarity 198, member B	C01	G1	-3.0511	-1.08231	-4.9851	0.000147567	0.000950509	7.0775e-05
68813	Dock5	dedicator of cytokinesis 5	C01	G1	-2.115	-1.86967	-1.92694	0.00238451	0.00438251	0.00309137
68852	Lrrn4cl	LRRN4 C-terminal like	C01	G1	-2.98742	-1.80637	-2.51881	0.000114966	0.00119756	0.000109774
69101	Ydjc	YdjC homolog (bacterial)	C01	G1	-1.87177	-1.37633	-1.79823	0.000436822	0.00153743	0.00138148
69137	Vstm5	V-set and transmembrane domain containing 5	C01	G1	-1.68966	-1.27632	-1.75058	0.00145973	0.00670536	0.00161528
69183	C1qtnf2	C1q and tumor necrosis factor related protein 2	C01	G1	-3.66102	-3.80277	-3.69894	0.00104131	0.00167136	0.00138128
69219	Ddah1	dimethylarginine dimethylaminohydrolase 1	C01	G1	-2.45812	-1.49856	-1.82894	0.000210966	1.0506e-05	2.83211e-06
69354	Slc38a4	solute carrier family 38, member 4	C01	G1	-2.06208	-1.07087	-5.91294	0.000283096	0.00094439	4.62308e-05
69368	Wdfy1	WD repeat and FYVE domain containing 1	C01	G1	-1.70731	-1.73347	-1.41295	0.00131181	0.0030802	0.00231796
69539	Trnp1	TMF1-regulated nuclear protein 1	C01	G1	-3.22608	-2.58677	-4.41716	7.04285e-05	0.000228224	4.81582e-05
69550	Bst2	bone marrow stromal cell antigen 2	C01	G1	-1.9339	-1.52266	-1.86072	0.000651375	0.00164368	0.000463431
69656	Pir	pirin	C01	G1	-1.01684	-2.1537	-1.676	0.00107897	0.000156946	0.0023457
69794	1600027J07Rik	RIKEN cDNA 1600027J07 gene	C01	G1	-2.91606	-3.8426	-4.45473	0.000560507	0.00156003	0.000510499
70361	Lman1	lectin, mannose-binding, 1	C01	G1	-1.90021	-1.58433	-1.90096	0.00232517	0.00484132	0.00234661
70445	Cd248	CD248 antigen, endosialin	C01	G1	-6.52235	-3.23637	-8.62951	2.98248e-05	9.49422e-05	3.37648e-05
70676	Gulp1	GULP, engulfment adaptor PTB domain containing 1	C01	G1	-4.20131	-3.29142	-5.52177	0.000746897	0.00141758	0.000523034
70701	Nipal1	NIPA-like domain containing 1	C01	G1	-1.69256	-2.5	-2.66503	0.00141484	0.00119018	0.000513964
70747	Tspan2	tetraspanin 2	C01	G1	-3.31016	-4.35537	-4.76489	0.00120114	0.000537977	0.000372458
71091	Cdkl1	cyclin-dependent kinase-like 1 (CDC2-related kinase)	C01	G1	-1.45646	-1.44243	-2.2373	0.00602207	0.00610453	0.0024574
71301	4930593A02Rik	RIKEN cDNA 4930593A02 gene	C01	G1	-3.03535	-2.01889	-2.79416	0.00138451	0.00079826	1.87804e-05
71436	Flrt3	fibronectin leucine rich transmembrane protein 3	C01	G1	-1.88951	-2.71243	-2.82598	0.000449348	0.000277052	0.000109963
71461	Ptk7	PTK7 protein tyrosine kinase 7	C01	G1	-1.05489	-1.41749	-1.35969	0.0037721	0.00422159	0.00252486
71510	8430436N08Rik	RIKEN cDNA 8430436N08 gene	C01	G1	-1.30987	-1.17424	-1.29228	0.00130976	0.00192659	0.00195376
71529	Kazn	kazrin, periplakin interacting protein	C01	G1	-2.5213	-3.80043	-3.79908	7.94689e-05	2.53478e-05	9.11755e-05
71564	Izumo4	IZUMO family member 4	C01	G1	-1.17018	-1.51912	-1.69301	0.0018799	0.001755	0.00405891
71586	Ifih1	interferon induced with helicase C domain 1	C01	G1	-1.92409	-1.5503	-1.75929	0.000480867	0.00623741	0.00426664
71660	Rarres2	retinoic acid receptor responder (tazarotene induced) 2	C01	G1	-1.53504	-1.16819	-1.68165	0.00383512	0.000737019	0.000116457
71684	Rbm43	RNA binding motif protein 43	C01	G1	-2.77982	-2.00711	-2.88998	0.00102452	0.00236962	0.00166077
71699	Slc41a3	solute carrier family 41, member 3	C01	G1	-1.88392	-1.41321	-2.00776	0.00393077	0.008314	0.00488929
71712	Dram1	DNA-damage regulated autophagy modulator 1	C01	G1	-1.07687	-1.56374	-1.74623	0.00627231	0.00296142	0.00398457
71785	Pdgfd	platelet-derived growth factor, D polypeptide	C01	G1	-1.62489	-2.25767	-2.25423	0.000255918	0.00171518	0.000850403
71887	Ppm1j	protein phosphatase 1J	C01	G1	-2.58439	-1.71318	-2.88314	0.000446363	0.00211015	0.00242038
71910	Ppapdc1b	phosphatidic acid phosphatase type 2 domain containing 1B	C01	G1	-1.01187	-1.41995	-1.46298	0.00202796	0.00177189	0.00381612
71911	Bdh1	3-hydroxybutyrate dehydrogenase, type 1	C01	G1	-2.51224	-4.08451	-4.53821	0.00256694	0.00150585	0.000193809
71962	Gatsl3	GATS protein-like 3	C01	G1	-2.03759	-2.14377	-2.64682	0.00200298	0.00207628	0.000661726
72007	Fndc3b	fibronectin type III domain containing 3B	C01	G1	-1.02009	-1.63112	-1.36698	0.00060535	0.00186512	0.000156076
72042	Cotl1	coactosin-like 1 (Dictyostelium)	C01	G1	-1.62352	-1.2694	-1.40794	6.69127e-05	0.00636486	7.30997e-05
72121	Dennd2d	DENN/MADD domain containing 2D	C01	G1	-1.39172	-1.46074	-1.54073	0.000240877	0.00514843	0.000417794
72267	Lrrc8e	leucine rich repeat containing 8 family, member E	C01	G1	-2.03223	-1.74855	-2.53282	0.00139234	0.00107294	0.00495529
72275	2200002D01Rik	RIKEN cDNA 2200002D01 gene	C01	G1	-2.37937	-1.79137	-6.96573	0.000873587	0.00310701	6.20312e-05
72293	Nkd2	naked cuticle 2 homolog (Drosophila)	C01	G1	-2.13849	-1.74821	-2.45932	0.0045803	0.00636539	0.00343762
72388	Ripk4	receptor-interacting serine-threonine kinase 4	C01	G1	-1.60364	-1.86425	-1.96236	0.00457718	0.0080365	0.00231527
72401	Slc43a1	solute carrier family 43, member 1	C01	G1	-1.34644	-1.62697	-1.30247	0.00236527	0.00145081	0.00158205
72429	Dnajc25	DnaJ (Hsp40) homolog, subfamily C, member 25	C01	G1	-1.45395	-1.79318	-1.67554	0.00030881	0.00152627	0.00194018
72433	Rab38	RAB38, member RAS oncogene family	C01	G1	-1.83774	-3.36154	-3.60887	0.000555029	0.000171442	0.000186119
72446	Prr5l	proline rich 5 like	C01	G1	-1.34766	-1.55461	-3.39478	0.00125969	0.000434876	9.56269e-05
72461	Prcp	prolylcarboxypeptidase (angiotensinase C)	C01	G1	-1.78972	-2.06551	-2.05456	0.000213346	0.000832046	0.000290175
72480	Tspyl4	TSPY-like 4	C01	G1	-1.48512	-1.46597	-2.13216	0.00231512	0.000783214	0.000432179
72599	Pdia5	protein disulfide isomerase associated 5	C01	G1	-3.19556	-1.73537	-2.8602	0.00021637	0.00720403	0.0003136
72605	Car10	carbonic anhydrase 10	C01	G1	-1.67735	-1.86349	-1.91322	0.0075282	0.00122394	0.0027677
72691	Calhm2	calcium homeostasis modulator 2	C01	G1	-2.27919	-1.15603	-2.60969	0.00119234	0.00380234	0.00100137
72701	Zfp618	zinc finger protein 618	C01	G1	-1.61707	-2.38489	-5.56276	0.000189881	7.88467e-05	7.61126e-05
72713	Angptl1	angiopoietin-like 1	C01	G1	-1.10447	-1.10701	-1.07834	0.000651415	0.0086317	0.000122172
72780	Rspo3	R-spondin 3 homolog (Xenopus laevis)	C01	G1	-3.51334	-4.76085	-4.3576	0.000122811	0.000183544	6.21146e-06
72865	Cxx1c	CAAX box 1C	C01	G1	-1.28393	-2.58907	-2.40757	0.000447045	5.98989e-05	0.000465264
73124	Golim4	golgi integral membrane protein 4	C01	G1	-1.14387	-1.30941	-1.09613	0.00822475	0.00310646	0.0023585
73167	Arhgap8	Rho GTPase activating protein 8	C01	G1	-1.99263	-2.16856	-2.07906	0.00117438	2.30683e-05	0.00255826
73173	Pcdh18	protocadherin 18	C01	G1	-1.58292	-1.25474	-2.81282	0.000232801	0.00123197	0.00107753
73174	Tbkbp1	TBK1 binding protein 1	C01	G1	-2.41785	-1.15287	-1.82577	0.000461401	0.00125912	0.000183732
73181	Nfatc4	nuclear factor of activated T cells, cytoplasmic, calcineurin dependent 4	C01	G1	-3.57572	-2.78359	-4.13944	0.000372803	0.00116317	0.000270919
73182	Pear1	platelet endothelial aggregation receptor 1	C01	G1	-2.98488	-3.51616	-4.84597	0.000477628	0.00032445	0.000357243
73230	Bmper	BMP-binding endothelial regulator	C01	G1	-3.05733	-4.02205	-3.68822	0.00018884	5.06586e-05	0.00038978
73246	Rassf6	Ras association (RalGDS/AF-6) domain family member 6	C01	G1	-2.67154	-2.74565	-2.95942	0.000321964	0.000383077	5.17001e-06
73265	1700038P13Rik	RIKEN cDNA 1700038P13 gene	C01	G1	-2.38401	-2.89695	-3.82203	0.00114989	0.00126303	0.00069916
73690	Glipr1	GLI pathogenesis-related 1 (glioma)	C01	G1	-3.09649	-3.72588	-2.86409	0.00017109	5.15664e-05	0.00218168
73723	Sh3bgrl3	SH3 domain binding glutamic acid-rich protein-like 3	C01	G1	-1.70724	-1.23904	-1.71812	8.64148e-05	0.00127582	0.00237432
73845	Ankrd42	ankyrin repeat domain 42	C01	G1	-1.13473	-1.66723	-1.93776	0.00614823	0.00410228	0.00345571
73914	Irak3	interleukin-1 receptor-associated kinase 3	C01	G1	-1.54771	-2.42843	-2.76087	0.00663287	0.00347503	0.000817535
74008	Arsg	arylsulfatase G	C01	G1	-1.52383	-2.25229	-2.17548	0.0043076	0.00420062	0.00212385
74096	Hvcn1	hydrogen voltage-gated channel 1	C01	G1	-2.10047	-1.94437	-2.21169	0.000291745	0.000696655	0.00025205
74116	Pi16	peptidase inhibitor 16	C01	G1	-2.23912	-2.47137	-2.51673	0.00122485	0.00111095	0.00205434
74137	Nuak2	NUAK family, SNF1-like kinase, 2	C01	G1	-1.40984	-1.65673	-2.52612	0.00409713	0.00612338	0.00203061
74175	Crct1	cysteine-rich C-terminal 1	C01	G1	-3.84699	-3.67514	-2.92802	0.00135591	0.0006754	0.00608886
74178	Stk40	serine/threonine kinase 40	C01	G1	-1.00884	-1.89558	-1.6777	0.0070485	0.00260838	0.00270311
74194	Rnd3	Rho family GTPase 3	C01	G1	-1.77397	-2.47014	-2.95794	0.00122545	7.79633e-05	0.000516982
74202	Fblim1	filamin binding LIM protein 1	C01	G1	-1.98246	-1.40089	-2.79706	0.00105692	0.00522839	0.000660218
74241	Chpf	chondroitin polymerizing factor	C01	G1	-1.10577	-1.25882	-1.39937	0.00303772	0.00675038	0.00238078
74318	Hopx	HOP homeobox	C01	G1	-1.58055	-1.88716	-1.92443	0.000403102	0.00197166	0.00031046
74443	P4htm	prolyl 4-hydroxylase, transmembrane (endoplasmic reticulum)	C01	G1	-1.80135	-1.86603	-2.04498	0.00208041	0.00309114	0.000702947
74486	Osbpl10	oxysterol binding protein-like 10	C01	G1	-1.01371	-1.51646	-1.67206	0.00577959	0.000838862	1.39151e-05
74488	Lrrc15	leucine rich repeat containing 15	C01	G1	-6.62519	-5.87891	-7.22713	0.00031236	0.000124888	0.000212282
74558	Gvin1	GTPase, very large interferon inducible 1	C01	G1	-2.82313	-2.68891	-2.82913	0.00120654	0.00754665	0.000743989
74580	Pyroxd2	pyridine nucleotide-disulphide oxidoreductase domain 2	C01	G1	-1.67765	-1.2116	-2.03977	0.00333128	0.00250352	0.00576646
74617	Scpep1	serine carboxypeptidase 1	C01	G1	-2.3769	-1.43673	-3.2109	0.00023027	0.000190768	3.97705e-05
74629	4930426L09Rik	RIKEN cDNA 4930426L09 gene	C01	G1	-2.6066	-2.56394	-2.87399	0.000425553	0.000700384	0.000272595
74756	5830408B19Rik	RIKEN cDNA 5830408B19 gene	C01	G1	-4.3356	-5.06983	-5.25879	0.000877055	0.000336878	0.00023856
74910	4930480E11Rik	RIKEN cDNA 4930480E11 gene	C01	G1	-2.96738	-2.11466	-3.39745	0.000467529	0.00172089	0.00207653
75395	Hoxb5os	homeobox B5 and homeobox B6, opposite strand	C01	G1	-3.57047	-1.95345	-4.49019	0.000746331	0.00590271	0.000525507
75404	Arhgap36	Rho GTPase activating protein 36	C01	G1	-3.54134	-3.97733	-4.01191	0.000577925	0.000304979	0.000215711
75409	Slitrk5	SLIT and NTRK-like family, member 5	C01	G1	-2.6209	-4.2286	-4.2138	0.000970682	0.00159463	0.000377734
75415	Arhgap12	Rho GTPase activating protein 12	C01	G1	-2.2764	-1.03626	-2.62856	0.00253641	0.00171184	0.001328
75471	1700009N14Rik	RIKEN cDNA 1700009N14 gene	C01	G1	-3.65824	-4.08139	-4.87991	0.000164902	0.000246544	0.000111401
75580	Zbtb4	zinc finger and BTB domain containing 4	C01	G1	-1.25579	-1.14227	-1.3791	0.000828327	0.00115567	0.000687312
75612	Gns	glucosamine (N-acetyl)-6-sulfatase	C01	G1	-1.11261	-1.6691	-2.41955	0.00428318	0.00788125	0.000702137
75616	Smim15	small integral membrane protein 15	C01	G1	-1.29227	-1.07316	-1.20477	0.000149013	0.00168826	0.0045722
75646	Rai14	retinoic acid induced 14	C01	G1	-1.05198	-1.21486	-2.04867	0.00114362	0.000959206	4.89861e-05
75985	Rab30	RAB30, member RAS oncogene family	C01	G1	-2.14457	-1.77387	-2.21192	0.003188	0.00663478	0.00177523
76156	Fam131b	family with sequence similarity 131, member B	C01	G1	-1.63052	-1.48726	-2.23409	0.00686588	0.00980833	0.00368055
76263	Gstk1	glutathione S-transferase kappa 1	C01	G1	-1.00187	-3.81123	-3.93118	0.000218862	1.79771e-05	0.000437163
76293	Mfap4	microfibrillar-associated protein 4	C01	G1	-3.95755	-6.49629	-7.07829	0.000197663	1.3521e-05	3.17138e-06
76453	Prss23	protease, serine 23	C01	G1	-3.99	-2.71936	-2.16753	3.36736e-05	0.000122713	0.00165868
76459	Car12	carbonic anyhydrase 12	C01	G1	-2.05835	-1.99473	-4.01699	0.00130988	0.000325781	0.000975766
76681	Trim12a	tripartite motif-containing 12A	C01	G1	-2.30604	-3.00247	-3.89741	0.00246282	7.33463e-05	0.000586056
76687	Spcs3	signal peptidase complex subunit 3 homolog (S. cerevisiae)	C01	G1	-1.35598	-1.12935	-1.12592	0.0065966	0.00695397	0.00946427
76703	Cpb1	carboxypeptidase B1 (tissue)	C01	G1	-1.59126	-1.87043	-2.19051	0.000553389	0.000172489	0.000536894
76872	Ccdc116	coiled-coil domain containing 116	C01	G1	-1.4935	-1.06952	-1.67708	0.00342978	0.000539163	0.00108253
76950	2900001G08Rik	RIKEN cDNA 2900001G08 gene	C01	G1	-1.60766	-1.86875	-2.00945	0.000817969	0.00231863	0.0009025
77015	Mpped2	metallophosphoesterase domain containing 2	C01	G1	-2.77004	-3.51432	-3.59575	0.00430762	0.00153949	0.000827864
77521	Mtus2	microtubule associated tumor suppressor candidate 2	C01	G1	-2.63515	-3.08175	-3.31248	3.41865e-05	0.00105488	0.00613544
77697	Mmab	methylmalonic aciduria (cobalamin deficiency) type B homolog (human)	C01	G1	-1.67775	-1.13232	-1.44681	0.0016005	0.00718214	0.00117553
77739	Adamtsl1	ADAMTS-like 1	C01	G1	-2.24479	-1.49303	-1.59945	0.00459897	0.00556916	0.00808522
78134	Lpar4	lysophosphatidic acid receptor 4	C01	G1	-1.25621	-3.58073	-3.73693	0.00336181	0.000193382	0.000635131
78284	Creb3l4	cAMP responsive element binding protein 3-like 4	C01	G1	-1.30084	-1.34654	-1.81838	0.00602055	0.00276588	0.000926605
78408	Fam131a	family with sequence similarity 131, member A	C01	G1	-1.5123	-2.83263	-3.60974	2.63409e-05	8.38177e-05	0.00167991
78892	Crispld2	cysteine-rich secretory protein LCCL domain containing 2	C01	G1	-5.63709	-2.22888	-5.27172	0.000486308	0.000910583	3.60398e-05
78896	1500015O10Rik	RIKEN cDNA 1500015O10 gene	C01	G1	-3.84673	-4.04341	-4.13882	0.000409763	0.000557328	0.001403
78902	4833447P13Rik	RIKEN cDNA 4833447P13 gene	C01	G1	-1.65446	-1.66801	-2.15414	0.00230058	0.00293236	0.00133887
80285	Parp9	poly (ADP-ribose) polymerase family, member 9	C01	G1	-2.76422	-1.50255	-2.87947	0.000569495	0.00527208	0.0020364
80837	Rhoj	ras homolog gene family, member J	C01	G1	-2.55388	-3.39322	-3.99085	0.000106791	1.57536e-05	5.46862e-05
80879	Slc16a3	solute carrier family 16 (monocarboxylic acid transporters), member 3	C01	G1	-2.75018	-6.223	-6.37372	7.08009e-05	1.66356e-05	9.15545e-05
80976	Syt13	synaptotagmin XIII	C01	G1	-1.80744	-1.09125	-4.39007	0.00141274	0.00714839	0.00021065
81897	Tlr9	toll-like receptor 9	C01	G1	-1.28563	-1.44504	-1.7335	0.00251679	0.00263056	0.00496437
83397	Akap12	A kinase (PRKA) anchor protein (gravin) 12	C01	G1	-4.509	-4.02371	-7.24284	6.43661e-05	0.000414056	1.80979e-05
83433	Trem2	triggering receptor expressed on myeloid cells 2	C01	G1	-2.14171	-2.48415	-2.50307	0.000264359	0.00137455	0.000248926
83554	Fstl3	follistatin-like 3	C01	G1	-3.0182	-1.39886	-5.24847	0.000936562	0.00901721	0.000286451
83675	Bicc1	bicaudal C homolog 1 (Drosophila)	C01	G1	-3.70445	-7.72525	-7.97006	0.000211198	0.000399041	6.27208e-05
83925	Trps1	trichorhinophalangeal syndrome I (human)	C01	G1	-1.36815	-1.38414	-1.0004	0.000861984	0.00267763	0.000276839
93689	Lmod1	leiomodin 1 (smooth muscle)	C01	G1	-1.92901	-2.02865	-2.1456	0.00118496	0.00900763	0.000855291
93691	Klf7	Kruppel-like factor 7 (ubiquitous)	C01	G1	-1.7995	-1.26548	-1.54621	0.000620734	0.00224762	0.0019563
93694	Clec2d	C-type lectin domain family 2, member d	C01	G1	-1.6592	-1.53188	-2.58131	0.000808366	0.00252321	0.000707255
93735	Wnt16	wingless-type MMTV integration site family, member 16	C01	G1	-2.23993	-2.19823	-2.06307	9.3541e-05	0.000198346	0.000184442
93761	Smarca1	SWI/SNF related, matrix associated, actin dependent regulator of chromatin, subfamily a, member 1	C01	G1	-1.9467	-2.57022	-3.23037	0.000315585	4.15792e-05	0.000593657
93837	Dach2	dachshund 2 (Drosophila)	C01	G1	-1.55453	-1.99412	-1.96907	0.00901686	0.00114051	0.00200817
94094	Trim34a	tripartite motif-containing 34A	C01	G1	-1.34104	-1.07927	-1.61546	0.00301587	0.006951	0.00513271
94352	Loxl2	lysyl oxidase-like 2	C01	G1	-5.49875	-3.05846	-5.24468	5.32003e-06	0.000183923	1.17085e-05
96875	Prg4	proteoglycan 4 (megakaryocyte stimulating factor, articular superficial zone protein)	C01	G1	-2.81297	-2.72511	-2.28579	0.000905975	2.7581e-05	0.000296543
97440	B3gnt9	UDP-GlcNAc:betaGal beta-1,3-N-acetylglucosaminyltransferase 9	C01	G1	-2.76773	-1.88288	-3.27213	0.000391372	0.00120414	8.45377e-05
98376	Gorab	golgin, RAB6-interacting	C01	G1	-1.35425	-1.14115	-1.39167	0.00438419	0.00805708	0.0087919
98496	Pid1	phosphotyrosine interaction domain containing 1	C01	G1	-2.02398	-3.75848	-4.00004	0.000800837	0.00105448	0.000604649
98932	Myl9	myosin, light polypeptide 9, regulatory	C01	G1	-4.47536	-3.7687	-3.59131	0.000145706	0.000323905	2.0268e-05
99151	Cercam	cerebral endothelial cell adhesion molecule	C01	G1	-2.04443	-1.7274	-1.71581	0.003473	0.00585341	0.00567847
100102	Pcsk9	proprotein convertase subtilisin/kexin type 9	C01	G1	-2.54269	-1.52596	-2.93985	0.000574434	0.00225004	0.00290103
100129	Gpr153	G protein-coupled receptor 153	C01	G1	-2.79413	-2.17623	-2.2476	0.00025357	0.00227927	0.000869396
100342	Fam46b	family with sequence similarity 46, member B	C01	G1	-3.87527	-1.24341	-3.29465	0.000127759	0.000908094	0.000578655
100689	Spon2	spondin 2, extracellular matrix protein	C01	G1	-3.0363	-3.81509	-4.3966	0.00120801	0.000547506	0.000197967
100910	Chpf2	chondroitin polymerizing factor 2	C01	G1	-1.50224	-1.46341	-1.73495	0.00253301	0.0029485	0.00139413
101497	Plekhg2	pleckstrin homology domain containing, family G (with RhoGef domain) member 2	C01	G1	-1.59764	-1.41501	-2.00163	0.000459698	0.000532925	0.00197379
102103	Mtus1	mitochondrial tumor suppressor 1	C01	G1	-2.77605	-3.03098	-2.85121	8.13973e-05	0.000100585	0.00250183
102294	Cyp4v3	cytochrome P450, family 4, subfamily v, polypeptide 3	C01	G1	-2.16149	-1.33682	-2.07874	0.00384735	0.00585115	0.000456029
103140	Gstt3	glutathione S-transferase, theta 3	C01	G1	-3.01173	-4.11507	-4.63271	7.76573e-05	0.000339455	0.00173446
103511	Fam26e	family with sequence similarity 26, member E	C01	G1	-1.00702	-1.22061	-1.44148	0.000223816	0.000926326	0.00524087
103712	6330403K07Rik	RIKEN cDNA 6330403K07 gene	C01	G1	-2.20681	-4.04447	-4.81432	0.000231399	0.00042541	2.7696e-05
104009	Qsox1	quiescin Q6 sulfhydryl oxidase 1	C01	G1	-2.62737	-1.79054	-1.57669	0.000201961	1.90036e-05	0.00347762
104027	Synpo	synaptopodin	C01	G1	-3.42567	-1.36712	-4.31828	4.00576e-06	0.00860608	3.41897e-06
104079	Nxph3	neurexophilin 3	C01	G1	-1.50491	-1.43628	-2.52139	0.00158991	0.00173941	0.000700037
104110	Adcy4	adenylate cyclase 4	C01	G1	-3.18533	-4.08841	-4.46025	0.000677675	0.00062587	9.68698e-05
104444	Rexo2	REX2, RNA exonuclease 2 homolog (S. cerevisiae)	C01	G1	-1.26505	-1.09453	-1.09265	0.000382874	0.000127653	0.000136663
104886	Rab15	RAB15, member RAS oncogene family	C01	G1	-1.22321	-4.38603	-5.38124	0.00563395	4.27934e-05	0.000526446
105785	Kdelr3	KDEL (Lys-Asp-Glu-Leu) endoplasmic reticulum protein retention receptor 3	C01	G1	-3.03707	-2.83205	-2.89453	0.000802839	0.000635022	0.000677526
105892	9030619P08Rik	lymphocyte antigen 6 complex pseudogene	C01	G1	-4.78886	-2.78479	-5.04563	0.000257722	0.000413635	0.000292002
106522	Pkdcc	protein kinase domain containing, cytoplasmic	C01	G1	-1.99456	-1.46074	-1.76542	3.51906e-05	0.000259208	0.000212719
106763	Ttbk1	tau tubulin kinase 1	C01	G1	-1.14782	-1.40262	-1.40734	0.00483962	0.00331112	0.00537206
107022	Gramd3	GRAM domain containing 3	C01	G1	-1.0827	-1.14715	-1.09246	0.00342144	0.00190444	0.000572937
107522	Ece2	endothelin converting enzyme 2	C01	G1	-1.82433	-2.32913	-2.26971	0.00569636	0.00126813	0.00185214
107585	Dio3	deiodinase, iodothyronine type III	C01	G1	-1.68052	-1.6577	-1.70138	0.00366577	0.00143711	0.00101019
107589	Mylk	myosin, light polypeptide kinase	C01	G1	-3.12456	-2.35383	-2.23056	0.000472957	0.000751856	0.00443133
108760	Galnt16	UDP-N-acetyl-alpha-D-galactosamine:polypeptide N-acetylgalactosaminyltransferase 16	C01	G1	-2.68507	-3.06976	-2.86503	0.00058937	0.000654805	0.000509749
108927	Lhfp	lipoma HMGIC fusion partner	C01	G1	-2.30179	-1.41052	-3.97266	4.66712e-05	3.64748e-05	3.05874e-05
109042	Prkcdbp	protein kinase C, delta binding protein	C01	G1	-3.40711	-1.14448	-1.86199	0.000420876	0.00669002	0.00309037
109222	Rarres1	retinoic acid receptor responder (tazarotene induced) 1	C01	G1	-3.70783	-3.81232	-4.03183	6.24853e-05	0.000590174	5.22948e-05
109225	Ms4a7	membrane-spanning 4-domains, subfamily A, member 7	C01	G1	-2.5301	-2.81431	-2.64912	0.0019613	0.000345974	0.0038409
109270	Prr5	proline rich 5 (renal)	C01	G1	-1.22075	-1.8814	-2.32812	0.00122459	0.00063199	0.000395362
109323	C1qtnf7	C1q and tumor necrosis factor related protein 7	C01	G1	-2.2174	-2.40789	-2.4695	0.000136195	0.000654706	9.51576e-05
109594	Lmo1	LIM domain only 1	C01	G1	-1.65881	-4.34787	-4.51075	0.00276036	0.00043207	0.000759382
109624	Cald1	caldesmon 1	C01	G1	-2.01169	-1.73136	-2.65458	0.000410677	0.000430524	0.0005075
109700	Itga1	integrin alpha 1	C01	G1	-1.9654	-2.40383	-2.31953	0.0021722	0.00134882	0.00137656
109731	Maob	monoamine oxidase B	C01	G1	-1.27105	-3.08094	-3.0387	0.00362989	0.000713297	0.000530086
109857	Cbr3	carbonyl reductase 3	C01	G1	-1.01652	-3.2473	-3.37691	0.00811794	0.000456369	0.000416125
110095	Pygl	liver glycogen phosphorylase	C01	G1	-2.14406	-3.45903	-3.95398	0.000525866	0.000173668	0.00125182
110310	Krt7	keratin 7	C01	G1	-2.10599	-2.98405	-2.89801	0.000538771	2.32072e-05	0.000565132
110454	Ly6a	lymphocyte antigen 6 complex, locus A	C01	G1	-5.67895	-3.078	-7.2075	4.04057e-05	0.000179524	0.000665528
110596	Arhgef28	Rho guanine nucleotide exchange factor (GEF) 28	C01	G1	-2.01762	-1.74226	-2.81411	0.000612828	0.00131353	0.0005067
110611	Hdlbp	high density lipoprotein (HDL) binding protein	C01	G1	-1.50432	-1.32868	-1.29896	0.000353143	0.000260415	0.000894847
110751	Adam33	a disintegrin and metallopeptidase domain 33	C01	G1	-2.1421	-1.72998	-1.90079	0.00251531	0.00412054	0.00868277
114643	Oas1c	2'-5' oligoadenylate synthetase 1C	C01	G1	-1.62782	-1.66503	-1.71847	0.00320332	0.00749078	0.00204427
114679	Selm	selenoprotein M	C01	G1	-3.42553	-2.3547	-1.9372	5.77862e-06	0.00043871	0.000297408
114774	Pawr	PRKC, apoptosis, WT1, regulator	C01	G1	-3.60826	-1.81034	-2.74674	1.24939e-05	0.00259853	0.000361858
117606	Boc	biregional cell adhesion molecule-related/down-regulated by oncogenes (Cdon) binding protein	C01	G1	-1.43828	-3.27409	-3.31154	0.0045146	0.000788946	0.00111376
140703	Emid1	EMI domain containing 1	C01	G1	-2.29289	-2.96441	-3.21608	0.000385472	0.00225423	0.000935546
140792	Colec12	collectin sub-family member 12	C01	G1	-2.96039	-1.98244	-3.53162	0.00229113	0.00554794	0.00164674
170441	Slc2a10	solute carrier family 2 (facilitated glucose transporter), member 10	C01	G1	-2.37501	-2.19123	-2.31912	0.000930921	0.00620402	0.000958643
170758	Rac3	RAS-related C3 botulinum substrate 3	C01	G1	-1.82769	-1.7762	-2.50185	0.000150968	0.000185285	7.51408e-05
170768	Pfkfb3	6-phosphofructo-2-kinase/fructose-2,6-biphosphatase 3	C01	G1	-2.38557	-1.73749	-2.48324	0.00125566	0.00192689	0.00242662
192193	Edem1	ER degradation enhancer, mannosidase alpha-like 1	C01	G1	-1.97238	-1.5714	-2.06323	0.00152198	0.00186717	0.00352238
192654	Pla2g15	phospholipase A2, group XV	C01	G1	-1.88101	-1.00459	-1.01894	0.00228379	0.00461153	0.00666479
192734	Lrrc75b	leucine rich repeat containing 75B	C01	G1	-1.54958	-2.49187	-2.62898	0.00114719	0.000135976	0.000642548
192950	Nacad	NAC alpha domain containing	C01	G1	-2.30543	-1.69219	-1.54246	0.00564533	0.00609403	0.00490101
207181	Rbms3	RNA binding motif, single stranded interacting protein	C01	G1	-1.28013	-1.58465	-1.45723	0.000302281	0.00176162	0.00435763
207742	Rnf43	ring finger protein 43	C01	G1	-1.32495	-1.49831	-1.59136	9.87191e-05	0.00392888	0.000626323
208117	Aph1b	anterior pharynx defective 1b homolog (C. elegans)	C01	G1	-1.24994	-1.25721	-1.32115	5.15279e-05	0.00219921	2.89009e-05
208659	Fam20a	family with sequence similarity 20, member A	C01	G1	-4.19256	-3.42678	-4.18319	0.000231612	0.000339162	0.000228539
208715	Hmgcs1	3-hydroxy-3-methylglutaryl-Coenzyme A synthase 1	C01	G1	-1.78059	-1.12922	-2.0574	0.000611245	0.0020126	0.00145847
208884	Zdhhc9	zinc finger, DHHC domain containing 9	C01	G1	-1.93118	-1.67385	-2.34457	0.000667272	0.00139165	0.00300304
209086	Samd9l	sterile alpha motif domain containing 9-like	C01	G1	-2.85285	-1.01462	-2.35078	8.71588e-05	0.00342213	0.000901557
209200	Dtx3l	deltex 3-like (Drosophila)	C01	G1	-2.55366	-1.67321	-2.75934	0.000374046	0.00131521	0.000627818
209378	Itih5	inter-alpha (globulin) inhibitor H5	C01	G1	-1.48269	-1.48085	-1.70008	0.000489688	0.00645208	0.0033076
210029	Metrnl	meteorin, glial cell differentiation regulator-like	C01	G1	-2.45029	-1.71356	-2.41739	0.000625296	0.00431373	0.00181727
210622	Pamr1	peptidase domain containing associated with muscle regeneration 1	C01	G1	-2.3594	-2.33	-3.06328	0.0013969	0.00386346	0.0035522
211323	Nrg1	neuregulin 1	C01	G1	-2.27875	-1.92754	-3.07487	0.000298594	0.00172476	0.000496869
211577	Mrgprf	MAS-related GPR, member F	C01	G1	-3.65227	-2.63661	-3.80325	0.000777549	0.000539097	0.000371702
211623	Plac9a	placenta specific 9a	C01	G1	-4.36392	-6.34395	-6.89427	3.13442e-05	0.00013222	0.000237859
211712	Pcdh9	protocadherin 9	C01	G1	-1.14802	-1.77422	-2.24158	0.00251499	0.00579557	0.00101238
212111	Inpp5a	inositol polyphosphate-5-phosphatase A	C01	G1	-1.14327	-1.44094	-2.3329	0.000179694	0.000300696	2.93871e-05
212326	Fam149a	family with sequence similarity 149, member A	C01	G1	-1.63391	-1.00336	-1.62106	0.00119545	0.00442879	0.00123557
212943	Fam46a	family with sequence similarity 46, member A	C01	G1	-2.79797	-1.9023	-1.54217	2.95874e-05	0.00112194	0.00652311
214359	Tmem51	transmembrane protein 51	C01	G1	-2.47404	-3.37718	-3.52707	0.00149873	9.77581e-05	9.16569e-05
214384	Myocd	myocardin	C01	G1	-1.12612	-1.43573	-1.22166	0.00154887	0.00266693	3.07513e-05
214642	Cped1	cadherin-like and PC-esterase domain containing 1	C01	G1	-1.20518	-1.09759	-1.12182	0.00530943	0.00645122	0.00689273
215653	Rassf2	Ras association (RalGDS/AF-6) domain family member 2	C01	G1	-2.55835	-2.62326	-3.60333	0.00334764	0.00207143	4.7224e-05
216148	Shc2	SHC (Src homology 2 domain containing) transforming protein 2	C01	G1	-3.08362	-1.40438	-4.06986	2.83043e-06	0.000147015	7.11821e-05
216188	Aldh1l2	aldehyde dehydrogenase 1 family, member L2	C01	G1	-1.86516	-1.70444	-1.40493	0.00236089	0.0022713	0.00320708
216197	Ckap4	cytoskeleton-associated protein 4	C01	G1	-2.13928	-1.26706	-1.31464	0.00249104	0.00604162	0.00626348
216505	Pik3ip1	phosphoinositide-3-kinase interacting protein 1	C01	G1	-3.06307	-1.85348	-2.87361	0.00026993	7.60891e-05	3.56506e-05
216616	Efemp1	epidermal growth factor-containing fibulin-like extracellular matrix protein 1	C01	G1	-4.47513	-1.094	-7.20402	0.000337975	0.0055317	0.000157445
216725	Adamts2	a disintegrin-like and metallopeptidase (reprolysin type) with thrombospondin type 1 motif, 2	C01	G1	-3.96189	-3.10449	-6.60633	0.000241751	0.000363092	0.000117913
216867	Slc16a11	solute carrier family 16 (monocarboxylic acid transporters), member 11	C01	G1	-1.88949	-3.19409	-2.94267	0.00303157	0.000134842	0.000861534
217066	Gm15698	transcription elongation factor B (SIII), polypeptide 2 pseudogene	C01	G1	-2.7782	-2.64773	-2.82783	3.51957e-05	0.000172735	0.000523728
217325	Llgl2	lethal giant larvae homolog 2 (Drosophila)	C01	G1	-2.08338	-1.67937	-1.71256	0.00111506	0.00230787	0.000980445
217410	Trib2	tribbles homolog 2 (Drosophila)	C01	G1	-2.10236	-2.15651	-3.94642	8.1689e-05	0.00187302	0.000187065
217517	Stxbp6	syntaxin binding protein 6 (amisyn)	C01	G1	-2.08102	-2.11844	-2.64234	0.00189062	0.000636921	0.000427367
217845	Ifi27l2b	interferon, alpha-inducible protein 27 like 2B	C01	G1	-2.64914	-2.49434	-2.59834	3.89423e-05	4.07844e-05	0.00181109
218194	Phactr1	phosphatase and actin regulator 1	C01	G1	-2.06584	-1.08108	-1.99958	0.000301608	0.00313152	0.00254219
218461	Pde8b	phosphodiesterase 8B	C01	G1	-4.39824	-3.60775	-4.33445	0.000756705	0.000243586	0.000387556
218820	Zfp503	zinc finger protein 503	C01	G1	-1.75721	-2.2839	-1.95934	0.00168802	0.000184558	0.00012534
218952	Fermt2	fermitin family homolog 2 (Drosophila)	C01	G1	-1.82402	-2.09261	-2.06293	0.000215087	0.000207699	2.55994e-05
219132	Phf11d	PHD finger protein 11D	C01	G1	-2.10656	-2.11816	-1.93008	0.00074379	0.00105563	0.000138951
219151	Scara3	scavenger receptor class A, member 3	C01	G1	-3.45608	-1.11984	-5.03252	6.97557e-06	7.58325e-05	1.1321e-05
223254	Farp1	FERM, RhoGEF (Arhgef) and pleckstrin domain protein 1 (chondrocyte-derived)	C01	G1	-2.03017	-1.39606	-1.17404	0.00236552	0.000133454	0.000356819
223272	Itgbl1	integrin, beta-like 1	C01	G1	-1.42699	-3.76001	-4.53647	0.000712641	0.000234038	9.25285e-06
223827	Gxylt1	glucoside xylosyltransferase 1	C01	G1	-1.65976	-1.06876	-1.47051	0.00135966	0.00339098	0.00333214
224093	Fam43a	family with sequence similarity 43, member A	C01	G1	-2.46169	-1.03987	-3.43174	0.000646952	0.0012403	0.00233102
224273	Crybg3	beta-gamma crystallin domain containing 3	C01	G1	-2.0662	-1.23555	-1.63017	0.000419606	0.00104467	0.00372211
224833	AI661453	expressed sequence AI661453	C01	G1	-1.83796	-2.69327	-3.23649	0.00234139	0.000697062	0.0017104
225028	Map4k3	mitogen-activated protein kinase kinase kinase kinase 3	C01	G1	-1.68489	-1.55065	-1.94359	0.000249303	0.000259784	0.000166968
225341	Lims2	LIM and senescent cell antigen like domains 2	C01	G1	-4.41393	-4.30761	-4.18607	6.81394e-05	0.000471982	0.00248912
226527	BC026585	cDNA sequence BC026585	C01	G1	-1.70936	-1.58106	-1.96343	0.00174773	0.00413128	0.00101813
226778	Mark1	MAP/microtubule affinity-regulating kinase 1	C01	G1	-1.40017	-2.74137	-2.94406	0.00108768	0.00709498	0.000103846
227210	Ccnyl1	cyclin Y-like 1	C01	G1	-1.63221	-1.31648	-1.47309	2.87662e-05	0.00151271	0.000156275
227580	C1ql3	C1q-like 3	C01	G1	-1.4852	-1.81834	-3.02576	0.000794615	0.00396413	0.00291259
227696	Phyhd1	phytanoyl-CoA dioxygenase domain containing 1	C01	G1	-1.29093	-1.52799	-2.96749	0.000300115	0.000381236	0.000602715
227753	Gsn	gelsolin	C01	G1	-1.85865	-1.00269	-1.51833	6.61052e-05	0.000234961	0.00346523
228775	Trib3	tribbles homolog 3 (Drosophila)	C01	G1	-2.73681	-1.65752	-1.58563	8.46597e-05	0.00182202	0.00670808
228911	Tshz2	teashirt zinc finger family member 2	C01	G1	-2.42958	-2.86698	-2.911	9.42392e-05	3.47678e-05	4.62417e-06
228993	Slc17a9	solute carrier family 17, member 9	C01	G1	-2.44828	-2.59149	-2.93121	0.00337827	0.00170675	0.00133866
229474	Fhdc1	FH2 domain containing 1	C01	G1	-2.65336	-1.47471	-4.28209	0.000596569	0.0036165	0.000851765
229699	Slc16a4	solute carrier family 16 (monocarboxylic acid transporters), member 4	C01	G1	-1.40134	-1.15906	-2.48899	0.000878107	0.0091473	0.00328716
229949	Ak5	adenylate kinase 5	C01	G1	-1.8929	-1.50893	-4.52478	0.000435095	0.00170357	0.00020913
230073	Ddx58	DEAD (Asp-Glu-Ala-Asp) box polypeptide 58	C01	G1	-2.69581	-2.13234	-4.04133	0.000156571	0.00020652	0.000358909
230145	Galnt12	UDP-N-acetyl-alpha-D-galactosamine:polypeptide N-acetylgalactosaminyltransferase 12	C01	G1	-1.40244	-1.9689	-3.03512	0.00191739	0.00085423	0.000991187
230752	Eva1b	eva-1 homolog B (C. elegans)	C01	G1	-3.56904	-1.94197	-7.56248	3.82616e-05	0.000712893	4.53238e-06
230904	Fbxo2	F-box protein 2	C01	G1	-1.68144	-1.82275	-2.34328	0.00124028	0.00116449	0.000696107
231507	Plac8	placenta-specific 8	C01	G1	-5.17828	-4.47994	-5.19962	3.12545e-05	0.000257607	3.82537e-05
231858	Radil	Ras association and DIL domains	C01	G1	-2.5593	-1.75002	-2.25447	0.00111462	0.00238801	0.000636012
231997	Fkbp14	FK506 binding protein 14	C01	G1	-1.50579	-1.93774	-1.83802	0.000967912	0.000716505	0.00386626
232078	Thnsl2	threonine synthase-like 2 (bacterial)	C01	G1	-1.63677	-2.62644	-3.33831	0.00103173	0.00127385	0.000701717
232146	Eva1a	eva-1 homolog A (C. elegans)	C01	G1	-3.53886	-4.69464	-4.59868	0.000677084	0.000164552	5.46249e-05
232174	Cyp26b1	cytochrome P450, family 26, subfamily b, polypeptide 1	C01	G1	-1.17859	-1.72942	-2.94461	0.00794549	0.0056265	0.00129277
232943	Klc3	kinesin light chain 3	C01	G1	-2.03314	-1.63031	-1.36445	3.93343e-05	5.57859e-05	0.000483225
233040	Fbxo27	F-box protein 27	C01	G1	-1.53317	-2.82999	-3.14411	1.31215e-05	4.5578e-05	0.000108926
233335	Synm	synemin, intermediate filament protein	C01	G1	-1.28391	-1.7704	-1.81185	0.00161314	0.00106267	0.00163997
233549	Mogat2	monoacylglycerol O-acyltransferase 2	C01	G1	-4.98207	-4.69201	-7.04813	0.00132204	0.000413101	0.000185698
233571	P2ry6	pyrimidinergic receptor P2Y, G-protein coupled, 6	C01	G1	-1.99623	-1.06428	-2.52319	0.000591643	0.00432231	1.83192e-05
233724	Tmem41b	transmembrane protein 41B	C01	G1	-1.35911	-1.17014	-1.34072	0.000893058	0.00122821	0.00223346
233733	Galnt18	UDP-N-acetyl-alpha-D-galactosamine:polypeptide N-acetylgalactosaminyltransferase 18	C01	G1	-3.20053	-3.44954	-7.30791	0.000453323	0.000166818	4.59517e-05
234356	Csgalnact1	chondroitin sulfate N-acetylgalactosaminyltransferase 1	C01	G1	-2.14382	-1.59103	-1.65407	0.00104908	0.00156767	0.00118917
234889	Gucy1a2	guanylate cyclase 1, soluble, alpha 2	C01	G1	-2.15799	-1.93949	-3.946	0.0029304	0.00196095	0.00125119
235180	Fez1	fasciculation and elongation protein zeta 1 (zygin I)	C01	G1	-1.91358	-1.80213	-3.49429	0.00224463	0.00104792	0.000617119
235312	C1qtnf5	C1q and tumor necrosis factor related protein 5	C01	G1	-3.61337	-4.35162	-4.49603	0.000281249	0.000294584	0.000532841
235505	Cd109	CD109 antigen	C01	G1	-2.10431	-1.08986	-2.24349	0.00106289	0.0019785	0.00314976
235534	Pxylp1	2-phosphoxylose phosphatase 1	C01	G1	-1.08478	-1.64673	-2.4116	0.00116514	0.000197915	0.00014769
237353	Sh3rf3	SH3 domain containing ring finger 3	C01	G1	-1.88169	-2.11084	-3.04142	0.00130695	0.000988786	0.000223014
237615	Ankrd52	ankyrin repeat domain 52	C01	G1	-1.61859	-1.78986	-1.22711	0.000294323	0.000777523	0.000506365
238076	Kcns3	potassium voltage-gated channel, delayed-rectifier, subfamily S, member 3	C01	G1	-1.79657	-1.80787	-1.86335	0.000779702	0.0036227	0.000635327
238393	Serpina3f	serine (or cysteine) peptidase inhibitor, clade A, member 3F	C01	G1	-2.75972	-1.61832	-3.22361	6.41243e-05	0.000473483	0.00016172
239114	Il17d	interleukin 17D	C01	G1	-2.40244	-1.92937	-1.43767	0.000768344	0.00122335	0.00365976
239157	Pnma2	paraneoplastic antigen MA2	C01	G1	-1.14224	-1.7565	-1.88298	0.00879688	0.00626115	0.0043386
239217	Kctd12	potassium channel tetramerisation domain containing 12	C01	G1	-1.02551	-2.19821	-4.38217	0.00691748	0.00157652	0.000762524
239405	Rspo2	R-spondin 2 homolog (Xenopus laevis)	C01	G1	-4.9676	-4.87968	-5.0182	0.000725429	0.00146701	0.000345817
240168	Rasgrp3	RAS, guanyl releasing protein 3	C01	G1	-1.6021	-1.51809	-1.08159	0.00119272	0.00174307	0.00624838
240725	Sulf1	sulfatase 1	C01	G1	-3.99029	-2.78682	-1.75188	0.000608829	0.00138195	0.00325232
241070	Gpr1	G protein-coupled receptor 1	C01	G1	-2.92365	-3.36629	-3.30385	1.01218e-05	7.42537e-06	2.47501e-05
241226	Itga8	integrin alpha 8	C01	G1	-3.1023	-3.78842	-3.97536	6.39121e-05	5.53537e-06	0.000187554
241732	Tspyl3	TSPY-like 3	C01	G1	-3.0443	-3.75208	-4.04031	0.000101114	0.000310092	0.000124686
241989	Pabpc4l	poly(A) binding protein, cytoplasmic 4-like	C01	G1	-1.77971	-2.11209	-2.61553	0.000141431	0.003076	0.00189728
242050	Igsf10	immunoglobulin superfamily, member 10	C01	G1	-4.39717	-4.63695	-4.84226	0.000269485	0.000918454	0.000191153
242253	Wdr63	WD repeat domain 63	C01	G1	-1.81602	-3.06722	-2.88719	0.0007589	0.000942971	0.000883918
242384	Lingo2	leucine rich repeat and Ig domain containing 2	C01	G1	-1.30646	-2.08851	-2.30299	0.00537887	0.00134436	0.00112859
242608	Podn	podocan	C01	G1	-3.01273	-3.0648	-4.33577	0.00083749	0.00178984	0.00128318
242915	Gareml	GRB2 associated, regulator of MAPK1-like	C01	G1	-3.02245	-3.17379	-3.62569	0.00147238	0.00229613	0.00100066
243043	Kctd8	potassium channel tetramerisation domain containing 8	C01	G1	-1.41783	-1.70994	-1.66277	0.00072802	0.00243588	0.000152617
243958	Siglecg	sialic acid binding Ig-like lectin G	C01	G1	-2.73683	-2.12617	-2.80129	0.00137337	0.00571306	0.00509264
245350	AA414768	expressed sequence AA414768	C01	G1	-1.09609	-1.04494	-3.08622	0.00194728	0.000932464	0.000100983
246707	Emilin2	elastin microfibril interfacer 2	C01	G1	-2.8762	-1.62297	-4.18303	0.000569647	0.00300457	0.000596211
246730	Oas1a	2'-5' oligoadenylate synthetase 1A	C01	G1	-1.97036	-1.99767	-2.00895	0.000591337	0.00076906	0.000619057
252838	Tox	thymocyte selection-associated high mobility group box	C01	G1	-3.42869	-3.46273	-3.48763	0.000614459	0.000544267	0.000471095
257635	Sdsl	serine dehydratase-like	C01	G1	-1.39394	-1.26358	-1.08642	0.0058114	0.000858944	0.00325444
259277	Klk8	kallikrein related-peptidase 8	C01	G1	-2.66846	-4.32614	-5.17519	0.000995729	0.000869937	0.000234657
269120	Optc	opticin	C01	G1	-4.0375	-1.44913	-2.34118	4.02171e-05	0.00663062	0.00689253
269152	Kif26b	kinesin family member 26B	C01	G1	-1.30526	-2.59645	-1.53825	0.000291052	0.00420815	0.000465019
270893	Tmem132e	transmembrane protein 132E	C01	G1	-2.50085	-2.46735	-2.55847	0.00185813	0.000831746	0.00094536
271970	Arsj	arylsulfatase J	C01	G1	-2.57235	-3.24512	-3.15461	0.000158618	3.20597e-05	0.000178765
277353	Tcfl5	transcription factor-like 5 (basic helix-loop-helix)	C01	G1	-1.22448	-1.94253	-1.82149	0.0096166	0.000424127	0.000500673
279618	Gm715	predicted gene 715	C01	G1	-1.10287	-1.77408	-1.64045	0.00137646	0.00239906	0.000686023
282619	Sbsn	suprabasin	C01	G1	-1.10901	-1.91481	-2.00505	0.0035622	7.79656e-05	0.000447604
319278	A230050P20Rik	RIKEN cDNA A230050P20 gene	C01	G1	-1.60676	-2.86881	-2.90425	0.000326518	0.000307909	0.000527275
319468	Ppm1h	protein phosphatase 1H (PP2C domain containing)	C01	G1	-1.8877	-1.75014	-2.4966	0.000213795	0.000318591	0.000256389
319480	Itga11	integrin alpha 11	C01	G1	-7.8676	-6.77101	-8.30392	9.46326e-06	1.21938e-05	8.21769e-06
319924	Apba1	amyloid beta (A4) precursor protein binding, family A, member 1	C01	G1	-1.44434	-2.11742	-1.77106	0.00621566	0.00357251	0.00320592
320183	Msrb3	methionine sulfoxide reductase B3	C01	G1	-2.22023	-2.66997	-3.00263	0.000433583	0.000257163	0.000460502
320411	A730089K16Rik	RIKEN cDNA A730089K16 gene	C01	G1	-1.57021	-1.63786	-1.74462	0.00428621	0.00458298	0.0010881
320452	P4ha3	procollagen-proline, 2-oxoglutarate 4-dioxygenase (proline 4-hydroxylase), alpha polypeptide III	C01	G1	-1.66715	-1.24003	-2.14531	0.00151267	0.000928815	0.000375702
320469	9930014A18Rik	RIKEN cDNA 9930014A18 gene	C01	G1	-2.53487	-1.51328	-2.85693	0.00221236	0.00546084	0.00115552
320635	Cyb5r2	cytochrome b5 reductase 2	C01	G1	-1.41858	-1.42928	-1.44984	0.000815705	0.000557764	0.00270183
320712	Abi3bp	ABI gene family, member 3 (NESH) binding protein	C01	G1	-1.94019	-1.90561	-1.83325	0.000397618	0.00531281	0.00175449
320825	Samd5	sterile alpha motif domain containing 5	C01	G1	-3.25893	-4.14605	-4.21269	0.00189228	0.000113392	0.000544432
320827	C530008M17Rik	RIKEN cDNA C530008M17 gene	C01	G1	-2.03943	-2.79921	-2.86832	0.000395507	0.000695481	0.000634128
320840	Negr1	neuronal growth regulator 1	C01	G1	-1.44962	-1.44699	-1.33754	0.00076539	0.000613748	0.000395674
320844	Amigo3	adhesion molecule with Ig like domain 3	C01	G1	-1.35885	-1.25453	-1.23563	0.00275009	0.0010967	0.00285245
320916	Wscd2	WSC domain containing 2	C01	G1	-3.74826	-3.43704	-3.79689	0.00221719	0.00127177	0.000978006
320923	Mtap7d3	MAP7 domain containing 3	C01	G1	-2.13436	-2.97488	-2.86987	6.86697e-06	0.000122811	0.000261988
327766	Tmem26	transmembrane protein 26	C01	G1	-1.00097	-1.16108	-1.16198	0.00639861	0.0027738	0.00269777
327959	Xaf1	XIAP associated factor 1	C01	G1	-2.2487	-1.50437	-2.40996	0.00530514	0.00290768	0.00103344
328949	Mcc	mutated in colorectal cancers	C01	G1	-2.4508	-1.16475	-2.93397	0.00101281	0.00381243	0.00462185
329093	Cpa6	carboxypeptidase A6	C01	G1	-3.61475	-3.83338	-3.89733	0.000337741	9.92439e-05	0.000158376
329278	Tnn	tenascin N	C01	G1	-3.21876	-3.27665	-3.19155	0.000132493	0.000256535	0.000190388
329384	Ptrh1	peptidyl-tRNA hydrolase 1 homolog (S. cerevisiae)	C01	G1	-2.20984	-1.97098	-2.38113	0.00228942	0.0033748	0.0051362
329421	Myo3b	myosin IIIB	C01	G1	-4.58978	-3.48605	-4.13455	0.000289	0.000246429	7.82323e-06
329628	Fat4	FAT tumor suppressor homolog 4 (Drosophila)	C01	G1	-2.35425	-3.50689	-3.80465	0.00048997	0.00032589	0.000213947
329941	Col8a2	collagen, type VIII, alpha 2	C01	G1	-2.55908	-3.24614	-3.33801	0.000208963	0.00136258	0.000632782
330635	3830612M24	uncharacterized protein 3830612M24	C01	G1	-1.7109	-1.28029	-3.15831	0.00430457	4.59599e-05	0.000777188
330657	Prss53	protease, serine 53	C01	G1	-2.37205	-1.23278	-1.56662	0.00248957	0.00452951	0.000763993
330812	Rnf150	ring finger protein 150	C01	G1	-2.3892	-2.78387	-5.72975	0.000886661	0.00026793	8.93554e-05
331026	Gmppb	GDP-mannose pyrophosphorylase B	C01	G1	-1.88496	-1.57086	-1.96471	0.000642566	0.00382714	0.000437499
331474	Rgag4	retrotransposon gag domain containing 4	C01	G1	-2.06299	-2.0736	-3.87462	0.00176278	0.00701827	0.000242609
333088	Kcp	kielin/chordin-like protein	C01	G1	-2.04749	-2.72548	-2.65671	0.00225057	0.000834394	0.00270401
338368	Fam109b	family with sequence similarity 109, member B	C01	G1	-1.34634	-1.78835	-1.72864	0.00176083	0.00138818	0.00314066
353237	Pcdhac2	protocadherin alpha subfamily C, 2	C01	G1	-1.50516	-3.41642	-3.41294	0.000162043	0.000292498	0.000561935
353282	Sfmbt2	Scm-like with four mbt domains 2	C01	G1	-1.7806	-2.27096	-2.43846	0.000274796	0.00114238	0.000258748
353499	Tmc4	transmembrane channel-like gene family 4	C01	G1	-1.60187	-1.81373	-2.01381	0.00271035	0.00173325	0.000223331
368202	Prss48	protease, serine 48	C01	G1	-1.67595	-1.09614	-1.39554	0.00122119	0.00464629	0.00102686
379043	Raet1e	retinoic acid early transcript 1E	C01	G1	-2.44154	-2.44925	-4.24213	0.000170911	0.000258645	1.43458e-06
380785	Begain	brain-enriched guanylate kinase-associated	C01	G1	-2.0591	-3.65474	-3.85302	0.000842633	0.000560747	0.00102884
381066	Zfp948	zinc finger protein 948	C01	G1	-1.5307	-1.04962	-1.5142	0.00206528	0.00610265	0.00263152
381112	Arhgef33	Rho guanine nucleotide exchange factor (GEF) 33	C01	G1	-1.08129	-1.13154	-1.11629	4.18403e-05	0.00163912	5.52735e-05
381175	Ccdc68	coiled-coil domain containing 68	C01	G1	-1.56876	-1.64343	-1.44361	0.000713856	0.000578529	0.000431104
381236	Lipo1	lipase, member O1	C01	G1	-1.16997	-3.90504	-4.10831	0.000753259	0.000283718	0.000412493
381413	Gpr176	G protein-coupled receptor 176	C01	G1	-3.05403	-2.10867	-5.42651	0.000286163	0.00105896	0.000170539
381605	Tbc1d2	TBC1 domain family, member 2	C01	G1	-1.25863	-3.22469	-5.32135	0.000202051	0.000413321	0.000223694
381677	Vgf	VGF nerve growth factor inducible	C01	G1	-2.54402	-2.25024	-2.5403	0.00108554	0.00294249	0.00187803
381914	B230311B06Rik	RIKEN cDNA B230311B06 gene	C01	G1	-2.6091	-1.92468	-2.22665	0.000397794	0.00482089	0.000373443
382913	Neil2	nei like 2 (E. coli)	C01	G1	-1.0049	-1.3585	-1.20418	0.00225073	0.000275872	0.00148794
384261	Gm5296	predicted gene 5296	C01	G1	-3.01698	-2.3379	-2.25617	0.000130346	7.5928e-05	0.000233436
384569	Nova2	neuro-oncological ventral antigen 2	C01	G1	-1.87651	-1.08848	-1.22477	0.000139305	0.00259019	0.000937289
385643	Kng2	kininogen 2	C01	G1	-1.11483	-1.23097	-1.13094	0.00352969	0.00186789	0.00117744
385668	Lca5l	Leber congenital amaurosis 5-like	C01	G1	-1.04584	-1.95702	-2.6841	0.00753717	0.0013655	0.00177884
394435	Ugt1a6b	UDP glucuronosyltransferase 1 family, polypeptide A6B	C01	G1	-1.564	-3.96453	-4.44263	0.000949081	6.45994e-05	9.1736e-05
399603	Fam84b	family with sequence similarity 84, member B	C01	G1	-1.58262	-1.3665	-1.63351	0.00250332	0.00210922	0.00689995
407786	Taf9b	TAF9B RNA polymerase II, TATA box binding protein (TBP)-associated factor	C01	G1	-1.30556	-1.54604	-1.29419	0.00132319	0.00189785	0.0048054
407790	Ndufa4l2	NADH dehydrogenase (ubiquinone) 1 alpha subcomplex, 4-like 2	C01	G1	-2.05848	-2.0307	-2.08076	0.000772481	0.00107004	0.000951872
414801	Itprip	inositol 1,4,5-triphosphate receptor interacting protein	C01	G1	-2.0026	-1.13051	-2.44225	0.000681122	0.00386495	0.000458399
433022	Plcxd2	phosphatidylinositol-specific phospholipase C, X domain containing 2	C01	G1	-1.45862	-2.08392	-1.50101	0.00157226	0.00220178	0.00346727
433375	Creg1	cellular repressor of E1A-stimulated genes 1	C01	G1	-1.49102	-1.50139	-1.15734	0.00046133	0.000799856	0.000266384
433938	Mn1	meningioma 1	C01	G1	-1.98565	-2.21177	-5.86958	0.00335271	0.00144649	0.000205189
434215	Lrrc32	leucine rich repeat containing 32	C01	G1	-6.80582	-3.30957	-8.27237	5.40122e-05	0.00123554	3.69608e-05
435766	Tnni3k	TNNI3 interacting kinase	C01	G1	-1.54322	-1.60394	-1.46584	0.000387737	0.000577571	0.00184942
435791	Gm13271	predicted gene 13271	C01	G1	-1.40134	-1.60078	-1.79133	0.00131457	0.00264564	0.00124876
442821	9330175M20Rik	RIKEN cDNA 9330175M20 gene	C01	G1	-2.00939	-1.89784	-2.65358	0.00485035	0.000271803	6.68889e-05
448987	Fbxl7	F-box and leucine-rich repeat protein 7	C01	G1	-3.24882	-5.74941	-5.96934	9.67897e-06	0.000319425	0.00051186
474332	Dnm3os	dynamin 3, opposite strand	C01	G1	-2.73679	-1.80028	-2.70339	0.000825877	0.00212684	0.00620145
544752	Tug1	taurine upregulated gene 1	C01	G1	-1.41821	-1.29892	-1.25619	0.000960737	0.000456476	0.000406522
545260	Arsi	arylsulfatase i	C01	G1	-1.81672	-1.54501	-1.7485	0.00497942	0.00779199	0.00344863
545648	Gm13272	predicted gene 13272	C01	G1	-1.70623	-2.58827	-2.81888	0.00186585	0.00416819	0.00113966
545652	Gm13275	predicted gene 13275	C01	G1	-1.84081	-2.44875	-2.74194	0.0035462	0.00152228	0.00163179
546546	Serpina3h	serine (or cysteine) peptidase inhibitor, clade A, member 3H	C01	G1	-1.94741	-1.04096	-1.57343	0.00079141	0.00484155	6.85944e-05
547253	Parp14	poly (ADP-ribose) polymerase family, member 14	C01	G1	-1.59372	-1.21601	-1.69826	0.00720799	0.00904667	0.00495227
620393	Fam150a	family with sequence similarity 150, member A	C01	G1	-3.60882	-3.70477	-3.68815	0.00039308	0.000229482	0.000165154
627626	Ptchd4	patched domain containing 4	C01	G1	-2.65366	-2.35201	-3.03127	0.000372807	0.00166996	0.000346538
628854	Gm15517	predicted gene 15517	C01	G1	-2.49875	-2.00769	-2.23004	0.00178178	0.00309532	0.0026108
629378	Dact3	dapper homolog 3, antagonist of beta-catenin (xenopus)	C01	G1	-1.70574	-2.35225	-2.64532	0.000949388	0.00104955	0.000761703
630499	H2-K2	histocompatibility 2, K region locus 2	C01	G1	-1.91879	-1.35463	-1.53619	0.00198619	0.00396862	0.00366226
637004	Vmn2r3	vomeronasal 2, receptor 3	C01	G1	-1.25484	-1.04496	-1.51901	0.000432791	0.00756228	0.000527183
654812	Angptl7	angiopoietin-like 7	C01	G1	-1.26765	-1.78805	-1.86399	0.000468317	0.00017471	0.00185392
664968	Tmem238	transmembrane protein 238	C01	G1	-1.90123	-1.25157	-1.26835	0.00243102	0.008533	0.00500716
666048	Trabd2b	TraB domain containing 2B	C01	G1	-1.58505	-1.23386	-1.33093	0.000657123	0.00169193	0.00182014
666244	Tmsb15b1	thymosin beta 15b1	C01	G1	-1.66261	-2.6521	-3.56327	0.000639706	0.000207395	0.000422628
667768	Gm11240	predicted gene 11240	C01	G1	-1.47107	-1.66316	-2.13543	0.00573106	0.00432055	0.00606686
670198	Gm10734	predicted gene 10734	C01	G1	-1.3253	-1.00209	-1.44953	0.000459079	0.000832938	0.00792776
100038882	Isg15	ISG15 ubiquitin-like modifier	C01	G1	-1.97977	-2.27364	-1.97765	0.000648363	0.000651645	0.000825151
100039239	Gm2115	predicted gene 2115	C01	G1	-3.06065	-1.73083	-2.83898	0.000200862	0.00334377	0.0011799
100039805	D5Ertd605e	DNA segment, Chr 5, ERATO Doi 605, expressed	C01	G1	-1.74808	-1.10515	-1.94395	0.00551435	0.00260586	0.000473404
100040792	Gm11627	predicted gene 11627	C01	G1	-1.53807	-1.83316	-1.47519	0.00356745	0.00248797	0.00314763
100041579	Gm20878	predicted gene, 20878	C01	G1	-1.35989	-1.7389	-1.61209	0.00377733	0.00263014	0.00282606
100043424	Gm14005	predicted gene 14005	C01	G1	-1.17671	-1.10253	-1.17503	0.0012269	0.00112212	0.000762456
100045396	Gm9908	predicted gene 9908	C01	G1	-1.13236	-1.46118	-1.77645	0.00073141	0.00198186	0.000191868
100504399	C130021I20Rik	Riken cDNA C130021I20 gene	C01	G1	-2.52858	-2.7869	-2.87607	2.39455e-05	0.000666241	1.69677e-05
100529082	Gm11127	predicted gene 11127	C01	G1	-1.9707	-1.3154	-2.47799	0.00146147	0.00904459	0.0013557
101056074	LOC101056074	zinc finger protein 124-like	C01	G1	-1.13829	-1.50874	-2.11394	0.00120181	0.00804757	0.00386942
102636514	LOC102636514	uncharacterized LOC102636514	C01	G1	-2.10467	-2.16123	-2.206	0.000872483	0.0044082	0.00234319
102641377	LOC102641377	uncharacterized LOC102641377	C01	G1	-1.69883	-2.13393	-2.15533	0.000175463	3.24382e-05	0.000336562
11302	Aatk	apoptosis-associated tyrosine kinase	C02	G2	1.5195	-0.155487	-0.196804	0.00420758	0.354281	0.378988
11423	Ache	acetylcholinesterase	C02	G2	4.54608	0.087314	0.170296	0.000191078	0.297072	0.271811
11484	Aspa	aspartoacylase	C02	G2	1.2351	0.398047	0.154965	0.00760994	0.0540423	0.609297
11532	Adh5	alcohol dehydrogenase 5 (class III), chi polypeptide	C02	G2	1.1849	0.455922	0.742702	0.0079714	0.0226407	0.0264138
11538	Adnp	activity-dependent neuroprotective protein	C02	G2	1.21855	0.592434	0.656951	0.000990123	0.00972821	0.00128318
11540	Adora2a	adenosine A2a receptor	C02	G2	1.5361	-0.151413	0.359674	0.00365494	0.172654	0.0350957
11652	Akt2	thymoma viral proto-oncogene 2	C02	G2	1.81438	0.247341	0.990842	0.00073047	0.00848824	0.00357872
11735	Ank3	ankyrin 3, epithelial	C02	G2	1.1684	-0.114233	-0.724784	0.00134402	0.334929	0.00141542
11736	Ankfy1	ankyrin repeat and FYVE domain containing 1	C02	G2	1.91478	-0.499913	0.590161	0.00405751	0.032464	0.0298134
11834	Aqr	aquarius	C02	G2	2.19646	0.736122	0.939529	0.0040298	0.0347926	0.031343
11836	Araf	v-raf murine sarcoma 3611 viral oncogene homolog	C02	G2	1.29101	0.140784	0.943368	0.000138238	0.00541366	0.00942426
11859	Phox2a	paired-like homeobox 2a	C02	G2	2.36399	-0.880267	-0.848207	0.000313854	0.00506513	0.000612376
11861	Arl4a	ADP-ribosylation factor-like 4A	C02	G2	1.82692	-0.288643	0.45782	0.00036903	0.00250302	0.0228788
11875	Art5	ADP-ribosyltransferase 5	C02	G2	4.54443	-0.425313	0.272323	0.000324896	0.10215	0.192688
11932	Atp1b2	ATPase, Na+/K+ transporting, beta 2 polypeptide	C02	G2	2.90101	-0.35901	-0.216688	0.000816114	0.0502987	0.302629
12156	Bmp2	bone morphogenetic protein 2	C02	G2	2.11807	-0.383643	-0.623818	0.000226425	0.0602828	0.0119987
12162	Bmp7	bone morphogenetic protein 7	C02	G2	1.2051	-0.681142	-0.709541	0.00154708	0.0235747	0.0198782
12305	Ddr1	discoidin domain receptor family, member 1	C02	G2	1.79471	0.236983	0.864669	0.000634077	0.0752255	0.00483678
12319	Car8	carbonic anhydrase 8	C02	G2	1.00268	-0.155318	-0.18945	0.00962489	0.361467	0.03015
12333	Capn1	calpain 1	C02	G2	1.32282	-0.0829334	-0.0623611	0.00311331	0.564361	0.486985
12350	Car3	carbonic anhydrase 3	C02	G2	7.13204	-0.230778	-0.0259391	1.183e-05	0.192671	0.791513
12445	Ccnd3	cyclin D3	C02	G2	1.49956	-0.429199	0.232602	3.18953e-05	0.0249264	0.00152713
12487	Cd28	CD28 antigen	C02	G2	1.05195	0.514612	0.615183	0.0006628	0.00792421	0.0135644
12491	Cd36	CD36 antigen	C02	G2	2.79599	-0.750039	-0.269668	0.000501343	0.00667532	0.0761075
12502	Cd3g	CD3 antigen, gamma polypeptide	C02	G2	1.05269	-0.0863392	0.00680913	0.00277661	0.581494	0.92376
12563	Cdh6	cadherin 6	C02	G2	1.82156	-0.792675	0.135381	0.000222208	0.00613386	0.112632
12683	Cidea	cell death-inducing DNA fragmentation factor, alpha subunit-like effector A	C02	G2	4.8589	-0.105114	0.205647	0.000150712	0.403454	0.312379
12728	Clcn5	chloride channel 5	C02	G2	1.11649	0.476127	0.952338	0.000408288	0.0142208	0.000404815
12738	Cldn2	claudin 2	C02	G2	3.01364	0.15921	0.585997	0.000182692	0.018318	0.0490235
12794	Cnih2	cornichon homolog 2 (Drosophila)	C02	G2	2.19516	-0.141774	-0.359141	7.29239e-05	0.0243493	0.0268194
12801	Cnr1	cannabinoid receptor 1 (brain)	C02	G2	5.57857	-0.907797	-0.436181	3.21242e-05	0.00158557	0.0499958
12822	Col18a1	collagen, type XVIII, alpha 1	C02	G2	1.74377	0.686707	-0.961017	0.00107699	0.00637139	0.00531014
12823	Col19a1	collagen, type XIX, alpha 1	C02	G2	3.10893	0.0103684	-0.0932204	0.00102825	0.920451	0.45329
12895	Cpt1b	carnitine palmitoyltransferase 1b, muscle	C02	G2	1.25243	0.342869	0.307256	0.00055957	0.00752637	0.12007
12971	Crym	crystallin, mu	C02	G2	6.25848	-0.956271	-0.815976	0.000138657	0.00599019	0.010083
12984	Csf2rb2	colony stimulating factor 2 receptor, beta 2, low-affinity (granulocyte-macrophage)	C02	G2	1.19233	0.274784	0.0686203	0.00762954	0.183708	0.505495
13047	Cux1	cut-like homeobox 1	C02	G2	1.22432	0.346388	0.806864	0.00772517	0.0831725	0.0336674
13193	Dcx	doublecortin	C02	G2	3.90865	-0.00226803	-0.0871014	7.09706e-05	0.982045	0.306
13382	Dld	dihydrolipoamide dehydrogenase	C02	G2	1.4238	0.338125	0.798348	0.0040533	0.196737	0.0180849
13405	Dmd	dystrophin, muscular dystrophy	C02	G2	2.24423	-0.623294	-0.453862	0.000422091	0.000931445	0.0810503
13447	Doc2b	double C2, beta	C02	G2	1.17679	0.071575	-0.906468	0.00367895	0.506856	0.00548849
13491	Drd4	dopamine receptor D4	C02	G2	1.50412	-0.790364	-0.592062	0.00119898	0.00692413	0.0290415
13496	Arid3a	AT rich interactive domain 3A (BRIGHT-like)	C02	G2	1.1127	0.313941	-0.283469	0.0040613	0.0843896	0.0753055
13599	Ecel1	endothelin converting enzyme-like 1	C02	G2	1.0739	-0.994739	-0.197247	7.82481e-06	0.0383209	0.0792168
13663	Ei24	etoposide induced 2.4 mRNA	C02	G2	1.15966	-0.249967	-0.00936595	0.00115931	0.023952	0.882802
13682	Eif4a2	eukaryotic translation initiation factor 4A2	C02	G2	1.16775	0.33231	0.448274	0.00111308	0.0138593	0.0185969
13866	Erbb2	v-erb-b2 erythroblastic leukemia viral oncogene homolog 2, neuro/glioblastoma derived oncogene homolog (avian)	C02	G2	1.45993	-0.505508	-0.407422	0.000493003	0.00211714	0.0030985
13867	Erbb3	v-erb-b2 erythroblastic leukemia viral oncogene homolog 3 (avian)	C02	G2	1.49531	0.441145	0.998723	0.00971476	0.0538686	0.0108951
14081	Acsl1	acyl-CoA synthetase long-chain family member 1	C02	G2	1.59151	-0.842274	-0.77389	0.00160001	0.00469894	0.00599022
14151	Fech	ferrochelatase	C02	G2	1.70587	-0.0596255	-0.0284885	0.00025978	0.62142	0.710789
14177	Fgf6	fibroblast growth factor 6	C02	G2	2.30071	-0.587658	-0.204865	0.000628412	0.00328533	0.0191649
14187	Akr1b8	aldo-keto reductase family 1, member B8	C02	G2	1.02535	0.750935	0.688162	0.00226116	0.0067528	0.0133794
14359	Fxr1	fragile X mental retardation gene 1, autosomal homolog	C02	G2	1.27482	0.286328	0.559543	0.000545788	0.00115806	0.0144938
14360	Fyn	Fyn proto-oncogene	C02	G2	2.01094	-0.427083	0.748933	0.000454995	0.0324636	0.00791406
14412	Slc6a13	solute carrier family 6 (neurotransmitter transporter, GABA), member 13	C02	G2	2.40464	-0.016886	-0.100338	0.00310768	0.915746	0.641863
14555	Gpd1	glycerol-3-phosphate dehydrogenase 1 (soluble)	C02	G2	1.30682	0.370113	0.12588	0.000609087	0.00755511	0.238084
14567	Gdi1	guanosine diphosphate (GDP) dissociation inhibitor 1	C02	G2	1.07408	0.66933	0.624051	0.00290693	0.0234624	0.00294748
14683	Gnas	GNAS (guanine nucleotide binding protein, alpha stimulating) complex locus	C02	G2	1.77738	0.208029	0.563693	0.0049711	0.359946	0.0624254
14807	Grik3	glutamate receptor, ionotropic, kainate 3	C02	G2	2.9168	-0.182934	-0.243061	0.00136772	0.311768	0.0854172
14911	Thumpd3	THUMP domain containing 3	C02	G2	1.04577	0.70644	0.676456	0.00502359	0.0109509	0.0117849
15259	Hipk3	homeodomain interacting protein kinase 3	C02	G2	1.93893	-0.527273	0.499891	0.0015593	0.0159819	0.0151057
15273	Hivep2	human immunodeficiency virus type I enhancer binding protein 2	C02	G2	1.60968	-0.0806824	0.641609	0.00220543	0.632266	0.0096809
15395	Hoxa10	homeobox A10	C02	G2	1.19265	-0.297369	0.302466	0.00042074	0.000566602	0.0113186
15396	Hoxa11	homeobox A11	C02	G2	1.01081	-0.441299	0.180285	0.00746449	0.0230213	0.0347608
15422	Hoxc13	homeobox C13	C02	G2	1.22482	-0.322231	0.383578	0.0029618	0.126064	0.0268888
15483	Hsd11b1	hydroxysteroid 11-beta dehydrogenase 1	C02	G2	1.65577	-0.661202	-0.465742	9.37271e-09	0.0126602	0.010609
16145	Igtp	interferon gamma induced GTPase	C02	G2	1.3739	-0.182157	-0.614324	0.00150092	0.0430672	0.000967301
16322	Inha	inhibin alpha	C02	G2	4.96538	-0.0939211	0.566798	0.000489282	0.343749	0.0332693
16495	Kcna7	potassium voltage-gated channel, shaker-related subfamily, member 7	C02	G2	1.16688	-0.138532	0.415277	0.00446689	0.19545	0.0506676
16500	Kcnb1	potassium voltage gated channel, Shab-related subfamily, member 1	C02	G2	2.35554	-0.154907	0.862657	0.000209499	0.224508	0.0281176
16502	Kcnc1	potassium voltage gated channel, Shaw-related subfamily, member 1	C02	G2	3.14703	0.161884	0.677135	0.00046669	0.125764	0.0077925
16515	Kcnj12	potassium inwardly-rectifying channel, subfamily J, member 12	C02	G2	4.06453	0.259517	0.8477	0.000104069	0.0168397	0.121654
16531	Kcnma1	potassium large conductance calcium-activated channel, subfamily M, alpha member 1	C02	G2	1.67659	-0.329509	-0.345639	0.0014398	0.0290373	0.0100469
16561	Kif1b	kinesin family member 1B	C02	G2	1.60031	-0.811005	0.210453	0.000436174	0.00314494	0.0417872
16800	Arhgef2	rho/rac guanine nucleotide exchange factor (GEF) 2	C02	G2	1.15951	0.475134	0.826738	0.000602841	0.00392115	0.00170777
16909	Lmo2	LIM domain only 2	C02	G2	1.10952	-0.291379	0.371876	0.00190799	0.0322484	0.031893
16980	Lrrn2	leucine rich repeat protein 2, neuronal	C02	G2	3.16017	-0.882758	-0.933948	0.00023994	0.00642592	0.00475603
17151	Ccndbp1	cyclin D-type binding-protein 1	C02	G2	1.02675	0.418372	0.563578	0.00122506	0.0100462	0.0165781
17174	Masp1	mannan-binding lectin serine peptidase 1	C02	G2	1.36761	-0.272409	0.324885	0.00287028	0.127186	0.0458908
17202	Mc4r	melanocortin 4 receptor	C02	G2	2.33358	-0.326353	-0.506684	0.00351448	0.143481	0.0732656
17207	Mcf2l	mcf.2 transforming sequence-like	C02	G2	2.36514	-0.917562	-0.601192	0.000132785	0.00214898	0.0551065
17287	Mep1a	meprin 1 alpha	C02	G2	2.53685	0.631039	0.206658	0.00161366	0.0422341	0.0988426
17306	Sypl2	synaptophysin-like 2	C02	G2	3.14508	-0.00438835	0.03392	0.000979587	0.934285	0.40252
17347	Mknk2	MAP kinase-interacting serine/threonine kinase 2	C02	G2	1.16709	0.763846	0.996704	0.00241986	0.00695494	0.00426122
17364	Trpm1	transient receptor potential cation channel, subfamily M, member 1	C02	G2	1.43744	0.379516	0.665599	0.000555965	0.0590008	0.0882579
17395	Mmp9	matrix metallopeptidase 9	C02	G2	2.22493	-0.39556	-0.559959	0.000230548	0.0101239	0.0439875
17700	Mstn	myostatin	C02	G2	5.19023	-0.0585296	-0.0297303	7.24491e-05	0.633236	0.681957
17765	Mtf2	metal response element binding transcription factor 2	C02	G2	1.12714	0.642513	0.922828	0.00296879	0.00832976	0.00303032
17771	Mtl5	metallothionein-like 5, testis-specific (tesmin)	C02	G2	1.21424	0.038556	0.1223	0.00332352	0.751286	0.160261
17777	Mttp	microsomal triglyceride transfer protein	C02	G2	1.04331	0.166288	-0.0881155	0.000578725	0.159111	0.739841
17878	Myf6	myogenic factor 6	C02	G2	4.69128	0.299522	0.83417	0.00107043	0.214381	0.0504087
17966	Nbr1	neighbor of Brca1 gene 1	C02	G2	1.62583	0.642399	0.760779	0.00400024	0.0225944	0.0073253
18033	Nfkb1	nuclear factor of kappa light polypeptide gene enhancer in B cells 1, p105	C02	G2	1.34477	0.71701	0.262251	0.00715513	0.0309374	0.141535
18035	Nfkbia	nuclear factor of kappa light polypeptide gene enhancer in B cells inhibitor, alpha	C02	G2	1.03561	0.786084	0.0102107	0.000720984	0.00560181	0.860099
18046	Nfyc	nuclear transcription factor-Y gamma	C02	G2	1.07013	0.377642	0.708767	0.00396361	0.0155114	0.00445749
18128	Notch1	notch 1	C02	G2	1.05459	0.267122	0.788864	0.00381195	0.109918	0.0427042
18197	Nsg2	neuron specific gene family member 2	C02	G2	2.04209	-0.0618673	0.186473	0.000859445	0.126448	0.398502
18441	P2ry1	purinergic receptor P2Y, G-protein coupled 1	C02	G2	1.79526	-0.414932	-0.244496	0.00693868	0.114325	0.185351
18549	Pcsk2	proprotein convertase subtilisin/kexin type 2	C02	G2	3.44596	-0.221572	0.255973	0.00121432	0.416349	0.255947
18654	Pgf	placental growth factor	C02	G2	1.16149	-0.277372	-0.631132	0.00855539	0.0983127	0.0247442
18679	Phka1	phosphorylase kinase alpha 1	C02	G2	1.38128	-0.00573475	0.2111	0.000499204	0.885963	0.00511699
18726	Lilra6	leukocyte immunoglobulin-like receptor, subfamily A (with TM domain), member 6	C02	G2	1.49462	0.208252	0.765249	0.00365953	0.438304	0.0530969
18761	Prkcq	protein kinase C, theta	C02	G2	1.5031	-0.153921	-0.0489865	0.000550163	0.106486	0.352444
18775	Prl3d1	prolactin family 3, subfamily d, member 1	C02	G2	1.28346	0.322028	-0.46014	0.00199479	0.0489227	0.0279457
18823	Plp1	proteolipid protein (myelin) 1	C02	G2	1.40355	0.55115	0.608008	0.00241651	0.0156524	0.0083121
18845	Plxna2	plexin A2	C02	G2	2.74837	-0.233075	0.758823	0.00063718	0.089515	0.00128428
18948	Pnmt	phenylethanolamine-N-methyltransferase	C02	G2	5.94853	-0.231965	0.093513	0.000595073	0.249573	0.612363
18952	42251	septin 4	C02	G2	3.26474	0.591198	0.344511	9.81542e-05	0.00217915	0.0626048
19027	Sypl	synaptophysin-like protein	C02	G2	1.06448	-0.452477	0.121586	0.00180534	0.00886747	0.339023
19042	Ppm1a	protein phosphatase 1A, magnesium dependent, alpha isoform	C02	G2	1.1752	0.554189	0.682553	0.00928003	0.0420488	0.0345373
19043	Ppm1b	protein phosphatase 1B, magnesium dependent, beta isoform	C02	G2	1.70745	0.280961	0.816084	0.00174311	0.107396	0.00777932
19070	Mob4	MOB family member 4, phocein	C02	G2	1.28263	-0.173797	0.157773	0.000201375	0.0153459	0.256926
19079	Prkab1	protein kinase, AMP-activated, beta 1 non-catalytic subunit	C02	G2	1.19721	0.647876	0.598828	0.00537382	0.00705263	0.0012089
19099	Mapk8ip1	mitogen-activated protein kinase 8 interacting protein 1	C02	G2	1.0962	0.921808	0.908478	0.000360042	0.00500554	0.000335896
19130	Prox1	prospero homeobox 1	C02	G2	1.18544	-0.0767128	-0.204837	0.00678421	0.498059	0.269391
19244	Ptp4a2	protein tyrosine phosphatase 4a2	C02	G2	1.22089	0.341423	0.923721	0.00657638	0.0749138	0.0116704
19266	Ptprd	protein tyrosine phosphatase, receptor type, D	C02	G2	1.81296	-0.428755	0.421281	0.00690627	0.151805	0.115557
19281	Ptprt	protein tyrosine phosphatase, receptor type, T	C02	G2	2.76357	-0.126426	-0.200399	0.000300729	0.0134693	0.101697
19293	Pvalb	parvalbumin	C02	G2	1.74205	0.544344	0.158823	0.00109799	0.0240518	0.130077
19303	Pxn	paxillin	C02	G2	2.53744	0.765355	0.633006	0.000281533	0.00568482	0.00898587
19365	Rad52	RAD52 homolog (S. cerevisiae)	C02	G2	1.0369	0.621893	0.917223	0.000704214	0.00153174	0.00241031
19415	Rasal1	RAS protein activator like 1 (GAP1 like)	C02	G2	1.00442	0.192652	-0.00188631	0.00457702	0.0449051	0.969464
19647	Rbbp6	retinoblastoma binding protein 6	C02	G2	1.38042	0.581463	0.998073	0.00123483	0.0226475	0.00431962
19649	Robo3	roundabout homolog 3 (Drosophila)	C02	G2	1.52438	-0.512778	-0.576679	0.0011754	0.0242392	0.0211223
19664	Rbpj	recombination signal binding protein for immunoglobulin kappa J region	C02	G2	1.01167	0.464391	-0.786943	0.000768863	0.014937	0.00974214
19699	Reln	reelin	C02	G2	1.043	0.131629	0.0798516	0.00254209	0.291099	0.455647
19700	Rem1	rad and gem related GTP binding protein 1	C02	G2	1.86646	-0.574648	-0.631978	0.00604933	0.0717427	0.0504607
19708	Dpf2	D4, zinc and double PHD fingers family 2	C02	G2	1.08946	0.522506	0.639677	0.000633015	0.00241071	0.0110708
19823	Rnf7	ring finger protein 7	C02	G2	1.45382	0.273101	0.561542	0.000963581	0.0557891	5.97293e-05
19826	Rnps1	ribonucleic acid binding protein S1	C02	G2	1.01703	0.793459	0.908767	0.0023798	0.031014	0.00029411
19893	Rpgr	retinitis pigmentosa GTPase regulator	C02	G2	1.62056	-0.425097	-0.990537	0.0003959	0.0423017	0.00106388
19934	Rpl22	ribosomal protein L22	C02	G2	1.02195	0.503515	0.935278	0.00353038	0.00755574	0.00277367
20183	Rxrg	retinoid X receptor gamma	C02	G2	1.4744	-0.787572	-0.946758	0.000240611	0.00384126	0.012769
20192	Ryr3	ryanodine receptor 3	C02	G2	1.71596	-0.0512441	-0.0424089	0.00420739	0.732091	0.740056
20215	Sag	S-antigen, retina and pineal gland (arrestin)	C02	G2	1.49284	0.388259	0.819049	0.0030297	0.0600739	0.0222601
20230	Satb1	special AT-rich sequence binding protein 1	C02	G2	1.32841	0.317016	0.77468	0.00192997	0.017959	0.00858106
20254	Scg2	secretogranin II	C02	G2	1.77916	-0.706573	-0.837533	0.000387091	0.00213128	0.00537429
20264	Scn10a	sodium channel, voltage-gated, type X, alpha	C02	G2	2.99531	0.115751	0.224858	0.00106655	0.163847	0.076743
20269	Scn3a	sodium channel, voltage-gated, type III, alpha	C02	G2	1.02785	0.295251	0.343004	0.00322695	0.00191882	0.00156984
20345	Selplg	selectin, platelet (p-selectin) ligand	C02	G2	1.21755	-0.00331196	0.057754	0.00695278	0.982002	0.649989
20349	Sema3e	sema domain, immunoglobulin domain (Ig), short basic domain, secreted, (semaphorin) 3E	C02	G2	3.07478	0.490102	-0.807826	3.18681e-07	0.00100956	0.0100851
20482	Skil	SKI-like	C02	G2	1.14029	0.38033	0.852275	0.000722469	0.00830222	0.00138731
20496	Slc12a2	solute carrier family 12, member 2	C02	G2	1.5681	0.644922	0.267085	0.000664145	0.0411111	0.0247028
20516	Slc20a2	solute carrier family 20, member 2	C02	G2	2.02199	0.553248	0.676447	0.00101491	0.0494436	0.036501
20536	Slc4a3	solute carrier family 4 (anion exchanger), member 3	C02	G2	2.06144	-0.0536924	0.188519	0.000405267	0.405063	0.269817
20562	Slit1	slit homolog 1 (Drosophila)	C02	G2	2.27185	0.021503	0.769781	0.0015718	0.719105	0.0441751
20621	Snn	stannin	C02	G2	1.24024	0.592	0.132832	0.00284483	0.0179253	0.386356
20661	Sort1	sortilin 1	C02	G2	2.18001	-0.394346	0.816255	0.0076179	0.251097	0.0559584
20679	Sox6	SRY (sex determining region Y)-box 6	C02	G2	1.10681	-0.0498995	-0.0611382	0.00536351	0.385332	0.141288
20681	Sox8	SRY (sex determining region Y)-box 8	C02	G2	2.2949	0.655165	0.932003	0.00236395	0.0393646	0.0297407
20741	Sptb	spectrin beta, erythrocytic	C02	G2	2.67597	-0.0258842	-0.0144302	0.00204321	0.849251	0.906944
20927	Abcc8	ATP-binding cassette, sub-family C (CFTR/MRP), member 8	C02	G2	3.70006	-0.0381221	-0.160067	0.000279984	0.639007	0.0796161
20928	Abcc9	ATP-binding cassette, sub-family C (CFTR/MRP), member 9	C02	G2	2.98616	-0.714263	-0.686746	0.00152708	0.0482347	0.0151341
20965	Syn2	synapsin II	C02	G2	2.59333	-0.345457	-0.211369	4.01329e-05	0.161571	0.428869
21350	Tal2	T cell acute lymphocytic leukemia 2	C02	G2	1.18391	0.0597903	0.152549	0.00296213	0.115085	0.0401243
21667	Tdgf1	teratocarcinoma-derived growth factor 1	C02	G2	2.09166	0.880502	0.94812	0.00768147	0.0347623	0.0609637
21685	Tef	thyrotroph embryonic factor	C02	G2	1.46503	0.710283	0.660839	0.00100715	0.00962653	0.0226458
21689	Tekt1	tektin 1	C02	G2	1.47928	-0.0321035	0.105123	0.00168799	0.749706	0.20862
21819	Tg	thyroglobulin	C02	G2	1.77857	-0.215645	0.0032475	0.000584516	0.257929	0.926571
21847	Klf10	Kruppel-like factor 10	C02	G2	1.32104	0.455175	0.584987	0.00131796	0.00682491	0.00139104
21887	Tle3	transducin-like enhancer of split 3, homolog of Drosophila E(spl)	C02	G2	1.22054	0.252693	0.181112	0.00241523	0.0522916	0.123182
21929	Tnfaip3	tumor necrosis factor, alpha-induced protein 3	C02	G2	1.19338	-0.0633962	-0.0872225	0.00143409	0.00356171	0.0666642
22031	Traf3	TNF receptor-associated factor 3	C02	G2	1.2813	0.435585	0.308722	0.00106745	0.0131376	0.11989
22057	Tob1	transducer of ErbB-2.1	C02	G2	1.44064	0.268487	0.952169	0.000358556	0.0354374	0.00142504
22061	Trp63	transformation related protein 63	C02	G2	3.15444	-0.0140355	-0.0490855	0.000271933	0.83711	0.328803
22129	Ttc3	tetratricopeptide repeat domain 3	C02	G2	1.17757	0.603847	0.296602	0.000449781	0.000515715	0.00192956
22241	Ulk1	unc-51 like kinase 1	C02	G2	1.09921	0.701808	0.477942	4.93065e-05	0.00595358	9.20074e-05
22276	Uros	uroporphyrinogen III synthase	C02	G2	1.10774	0.154602	0.669916	0.00585462	0.33023	0.0310585
22286	Utf1	undifferentiated embryonic cell transcription factor 1	C02	G2	1.3064	-0.0745845	-0.134812	0.00489286	0.205836	0.2986
22360	Nrsn1	neurensin 1	C02	G2	3.79531	-0.100154	0.00835805	0.00110488	0.501361	0.960641
22591	Xpc	xeroderma pigmentosum, complementation group C	C02	G2	1.03838	0.901594	0.985398	0.00591842	0.00878017	0.00691906
22652	Mkrn3	makorin, ring finger protein, 3	C02	G2	1.35598	0.393261	-0.477645	0.00263978	0.0132686	0.0123443
22697	Zscan21	zinc finger and SCAN domain containing 21	C02	G2	1.24469	0.443564	0.427647	0.00234676	0.013362	0.0166388
22776	Zim1	zinc finger, imprinted 1	C02	G2	2.78088	-0.297357	0.506471	0.00144507	0.11137	0.0401753
23856	Dido1	death inducer-obliterator 1	C02	G2	1.11981	0.566663	0.819604	0.00763386	0.0102408	0.00695958
23859	Dlg2	discs, large homolog 2 (Drosophila)	C02	G2	1.48792	-0.166743	0.108538	0.0012709	0.339489	0.247898
23950	Dnajb6	DnaJ (Hsp40) homolog, subfamily B, member 6	C02	G2	1.1473	0.224839	0.534378	0.000751148	0.0119915	0.026757
23969	Pacsin1	protein kinase C and casein kinase substrate in neurons 1	C02	G2	3.35007	0.116041	0.109444	0.000440112	0.308833	0.276644
24004	Rai2	retinoic acid induced 2	C02	G2	4.19796	-0.578534	-0.0307902	0.000336138	0.0316794	0.881217
24010	Ik	IK cytokine	C02	G2	1.04807	0.27941	0.400649	0.00160307	0.0779475	0.00487001
24056	Sh3bp5	SH3-domain binding protein 5 (BTK-associated)	C02	G2	1.17273	-0.223806	-0.78814	0.00337504	0.0837245	0.00515971
26360	Angptl2	angiopoietin-like 2	C02	G2	1.11228	-0.011058	0.593719	0.00189818	0.950999	0.00660056
26395	Map2k1	mitogen-activated protein kinase kinase 1	C02	G2	1.2035	0.0665449	0.293686	0.00185051	0.110248	0.0213037
26878	B3galt2	UDP-Gal:betaGlcNAc beta 1,3-galactosyltransferase, polypeptide 2	C02	G2	3.26216	-0.125651	0.0536557	0.000116411	0.0978899	0.733172
26896	Med14	mediator complex subunit 14	C02	G2	1.06964	0.520698	0.67214	0.00307207	0.0120333	0.00665239
26968	Islr	immunoglobulin superfamily containing leucine-rich repeat	C02	G2	2.84493	-0.469015	-0.162669	3.35294e-05	0.00553354	0.12278
27028	Ermap	erythroblast membrane-associated protein	C02	G2	3.52821	-0.1649	0.117154	3.31749e-05	0.102206	0.297728
27062	Cadps	Ca2+-dependent secretion activator	C02	G2	1.7572	-0.0529838	-0.186391	0.000327	0.566348	0.0336156
27081	Zfp275	zinc finger protein 275	C02	G2	1.14942	0.0102436	0.0738712	0.00170541	0.959976	0.496672
27204	Syn3	synapsin III	C02	G2	1.28596	0.585505	0.69111	0.00500003	0.0249778	0.0483822
27206	Nrk	Nik related kinase	C02	G2	2.022	-0.571764	-0.262064	0.000630387	0.00785896	0.0643162
27223	Trp53bp1	transformation related protein 53 binding protein 1	C02	G2	2.01921	0.651409	0.89939	0.00249074	0.0343838	0.0107338
27281	Hrasls	HRAS-like suppressor	C02	G2	2.02486	0.0315955	0.0295158	0.000410361	0.72391	0.829796
27390	Mmel1	membrane metallo-endopeptidase-like 1	C02	G2	1.7307	-0.209366	-0.260295	0.000202145	0.0035233	0.00588589
27801	Zdhhc8	zinc finger, DHHC domain containing 8	C02	G2	1.17894	0.179585	0.884038	0.00446199	0.0748155	0.00443718
27965	Spg21	spastic paraplegia 21 homolog (human)	C02	G2	2.14579	0.748443	0.59367	0.00289377	0.0244792	0.0388039
29808	Mga	MAX gene associated	C02	G2	1.05328	0.316107	0.637609	0.00520719	0.0735472	0.0840738
29864	Rnf11	ring finger protein 11	C02	G2	1.44383	-0.508126	0.106773	0.000259348	0.00558659	0.13085
30049	Scd3	stearoyl-coenzyme A desaturase 3	C02	G2	1.40789	0.479668	0.730172	0.00126549	0.00427505	0.0153324
30937	Lmcd1	LIM and cysteine-rich domains 1	C02	G2	2.45196	-0.300664	0.10401	9.70262e-05	0.00542541	0.685941
30953	Schip1	schwannomin interacting protein 1	C02	G2	1.35244	-0.195299	0.229212	6.44968e-05	0.0824442	0.0581348
50769	Atp8a2	ATPase, aminophospholipid transporter-like, class I, type 8A, member 2	C02	G2	1.47862	-0.218218	-0.0941662	0.000336316	0.0292645	0.226687
50874	Tmod4	tropomodulin 4	C02	G2	1.00321	-0.296	-0.327458	0.00428077	0.0463744	0.0417901
50878	Stag3	stromal antigen 3	C02	G2	1.05473	-0.543868	-0.611519	0.00641713	0.00267324	0.0206786
50927	Nasp	nuclear autoantigenic sperm protein (histone-binding)	C02	G2	1.45487	0.589312	0.93644	0.00171591	0.0119614	0.0215492
51791	Rgs14	regulator of G-protein signaling 14	C02	G2	2.91265	0.102303	0.0402656	0.000210211	0.323459	0.898694
52588	Tspan14	tetraspanin 14	C02	G2	1.003	0.659366	0.942276	5.69136e-05	0.00383893	0.00288018
52822	Rufy3	RUN and FYVE domain containing 3	C02	G2	1.73907	-0.0306394	0.75088	0.000536333	0.762311	0.00360836
52892	Sco1	SCO cytochrome oxidase deficient homolog 1 (yeast)	C02	G2	1.151	0.47504	0.874311	0.00734744	0.0114509	0.00807484
53620	Vamp5	vesicle-associated membrane protein 5	C02	G2	1.06614	0.296319	0.52552	0.00477354	0.027797	0.0175047
54216	Pcdh7	protocadherin 7	C02	G2	1.1245	-0.618775	-0.37468	2.03675e-05	0.00715089	0.114501
54378	Cacng6	calcium channel, voltage-dependent, gamma subunit 6	C02	G2	3.41238	0.204579	0.487744	0.000914248	0.223012	0.0387816
54610	Tbc1d8	TBC1 domain family, member 8	C02	G2	1.3873	0.444416	0.945093	0.000727581	0.0869307	0.00322228
54636	Wdr45	WD repeat domain 45	C02	G2	1.13863	0.906364	0.674932	0.00387116	0.00687006	0.0111428
56176	Pigp	phosphatidylinositol glycan anchor biosynthesis, class P	C02	G2	1.53117	0.374998	0.507337	0.000674274	0.0074362	0.0417113
56188	Fxyd1	FXYD domain-containing ion transport regulator 1	C02	G2	1.16254	-0.901978	-0.859545	0.00875148	0.0344798	0.0164287
56198	Heyl	hairy/enhancer-of-split related with YRPW motif-like	C02	G2	2.65131	-0.421445	-0.182992	0.000877435	0.0280945	0.349389
56220	Zfp386	zinc finger protein 386 (Kruppel-like)	C02	G2	1.34556	0.645338	0.746036	0.00461638	0.029675	0.0171068
56323	Dnajb5	DnaJ (Hsp40) homolog, subfamily B, member 5	C02	G2	1.43665	-0.935941	0.0144266	0.000206774	0.0236034	0.838275
56373	Cpb2	carboxypeptidase B2 (plasma)	C02	G2	1.44643	0.407668	0.356212	0.000715244	3.38145e-05	0.0275428
56380	Arid3b	AT rich interactive domain 3B (BRIGHT-like)	C02	G2	1.78051	0.0544621	0.373987	0.0077061	0.753134	0.141143
56437	Rrad	Ras-related associated with diabetes	C02	G2	2.62112	0.804952	0.648483	0.000282707	0.00351103	0.013778
56458	Foxo1	forkhead box O1	C02	G2	1.93462	-0.941734	-0.595204	4.31807e-06	0.000254374	0.00892509
56480	Tbk1	TANK-binding kinase 1	C02	G2	1.27589	-0.205709	-0.609623	0.00317609	0.154345	0.0203868
56485	Slc2a5	solute carrier family 2 (facilitated glucose transporter), member 5	C02	G2	1.52028	0.234169	0.675457	0.00334865	0.209403	0.0168604
56533	Rgs17	regulator of G-protein signaling 17	C02	G2	1.37129	-0.502737	-0.714786	1.24843e-05	0.00841313	0.0108963
56696	Gpr132	G protein-coupled receptor 132	C02	G2	1.14559	0.151514	0.356167	0.00543917	0.429797	0.0539275
56705	Ranbp9	RAN binding protein 9	C02	G2	1.38211	0.570851	0.757421	0.00159859	0.0222777	0.000417412
56772	Mllt11	myeloid/lymphoid or mixed-lineage leukemia (trithorax homolog, Drosophila); translocated to, 11	C02	G2	1.27359	0.101169	0.931063	0.00304045	0.0554782	0.0108554
56863	Cldn9	claudin 9	C02	G2	2.05302	-0.352481	-0.578563	0.000267349	0.0555672	0.0220212
57080	Gtf2ird1	general transcription factor II I repeat domain-containing 1	C02	G2	1.33023	0.467342	0.624839	0.000568031	0.00213302	0.0211253
57339	Jph1	junctophilin 1	C02	G2	2.16711	0.135293	0.740684	5.0155e-05	0.326768	0.0438958
57376	Smarce1	SWI/SNF related, matrix associated, actin dependent regulator of chromatin, subfamily e, member 1	C02	G2	1.0999	0.626055	0.783067	0.00354719	0.00295144	0.000383368
57784	Bin3	bridging integrator 3	C02	G2	1.01721	0.828697	0.995234	0.00114953	0.0101621	0.00861829
57908	Zfp318	zinc finger protein 318	C02	G2	1.20322	0.578267	0.785661	0.0019869	0.0137542	0.00506148
58180	Hic2	hypermethylated in cancer 2	C02	G2	1.57305	0.225587	-0.3374	0.00169436	0.146659	0.0179551
58805	Mlxipl	MLX interacting protein-like	C02	G2	1.12511	0.560249	0.6776	0.00385992	0.00137932	0.0285388
58861	Cysltr1	cysteinyl leukotriene receptor 1	C02	G2	1.84189	-0.453124	-0.458259	0.000410321	0.00759899	0.00694402
58916	Myot	myotilin	C02	G2	5.97431	-0.368402	-0.265602	3.53878e-05	0.0227238	0.104631
59030	Mkks	McKusick-Kaufman syndrome	C02	G2	1.13709	0.696895	0.864783	0.00473349	0.0101145	0.0144235
59091	Jph2	junctophilin 2	C02	G2	2.11319	-0.508594	0.828244	0.000536823	0.0043655	0.0101876
60344	Fign	fidgetin	C02	G2	2.39642	-0.105405	0.51335	0.00385266	0.434324	0.0432229
63830	Kcnq1ot1	KCNQ1 overlapping transcript 1	C02	G2	1.83753	0.432814	0.405225	0.00728898	0.162248	0.509495
64082	Popdc2	popeye domain containing 2	C02	G2	4.58194	-0.138329	0.634411	0.000411539	0.259849	0.0267498
64176	Sv2b	synaptic vesicle glycoprotein 2 b	C02	G2	1.10706	-0.046246	0.33864	0.00229328	0.524242	0.0873348
65098	Zfand6	zinc finger, AN1-type domain 6	C02	G2	1.22385	0.258939	0.540189	0.00303244	0.0629575	0.0386343
65255	Asb4	ankyrin repeat and SOCS box-containing 4	C02	G2	1.73195	-0.394685	-0.0766619	0.00451979	0.0789615	0.615909
66112	42064	membrane-associated ring finger (C3HC4) 1	C02	G2	1.03602	0.176493	0.725538	0.0076578	0.177996	0.0182689
66222	Serpinb1a	serine (or cysteine) peptidase inhibitor, clade B, member 1a	C02	G2	1.87393	-0.65816	-0.453233	0.00218462	0.0385589	0.120132
66390	Slmo2	slowmo homolog 2 (Drosophila)	C02	G2	1.08715	0.0083006	0.654838	0.00754568	0.953129	0.0153981
66402	Sln	sarcolipin	C02	G2	10.1401	0.0734496	0.0899724	6.88277e-05	0.36225	0.0926018
66511	Chtop	chromatin target of PRMT1	C02	G2	1.02806	0.66879	0.92905	0.00280961	0.00366229	4.09289e-06
66568	Rwdd3	RWD domain containing 3	C02	G2	1.10481	0.104738	0.0684855	0.00892637	0.588626	0.598918
66626	Cdip1	cell death inducing Trp53 target 1	C02	G2	1.05882	0.395424	0.82135	0.000608409	0.0170515	0.00435114
66659	Acp6	acid phosphatase 6, lysophosphatidic	C02	G2	1.17864	0.517984	0.543993	0.000320515	0.0228706	0.0359053
66662	Fbxl12os	F-box and leucine-rich repeat protein 12, opposite strand	C02	G2	1.68702	0.580287	0.718564	0.00284207	0.0284649	0.00276429
66694	Uqcrfs1	ubiquinol-cytochrome c reductase, Rieske iron-sulfur polypeptide 1	C02	G2	1.27263	0.750467	0.876024	0.0030756	0.00815398	0.0141825
66832	Rsph3a	radial spoke 3A homolog (Chlamydomonas)	C02	G2	1.04285	0.893337	0.848038	0.00268791	0.0037953	0.0129402
66840	Wdr45b	WD repeat domain 45B	C02	G2	1.42579	0.785046	0.7807	0.0008258	0.00125835	0.00490936
66854	Trim35	tripartite motif-containing 35	C02	G2	1.01235	-0.247885	0.493621	0.00132213	0.0219131	0.00449396
66923	Pbrm1	polybromo 1	C02	G2	1.39194	0.290361	0.959083	0.00666086	0.138524	0.0139826
66933	1700025L06Rik	RIKEN cDNA 1700025L06 gene	C02	G2	2.14166	0.271101	0.904906	0.000459381	0.134986	0.0100798
66968	Plin5	perilipin 5	C02	G2	1.86049	0.50921	0.957648	0.00706604	0.0317972	0.00886249
67048	Vma21	VMA21 vacuolar H+-ATPase homolog (S. cerevisiae)	C02	G2	1.79858	0.540998	0.900958	0.00107699	0.0247001	0.00302636
67049	Pus3	pseudouridine synthase 3	C02	G2	1.12704	0.569889	0.685573	0.0042949	0.0209396	0.0527816
67171	Dram2	DNA-damage regulated autophagy modulator 2	C02	G2	1.34467	0.0226288	0.197633	0.00479568	0.833876	0.162289
67220	Plekho1	pleckstrin homology domain containing, family O member 1	C02	G2	1.4204	0.476074	0.487595	0.00344798	0.0219164	0.0150407
67298	Gprasp1	G protein-coupled receptor associated sorting protein 1	C02	G2	2.6724	0.213042	0.344395	0.000303473	0.0599191	0.0213767
67374	Jam2	junction adhesion molecule 2	C02	G2	2.56188	0.423043	0.701455	0.00125733	0.0527159	0.0103919
67393	Cxxc5	CXXC finger 5	C02	G2	1.07909	-0.600265	0.40476	0.00156038	0.00857423	0.0698368
67416	Armcx2	armadillo repeat containing, X-linked 2	C02	G2	1.21077	0.611943	0.897151	5.8163e-05	0.00409257	0.00762532
67434	Ankrd33b	ankyrin repeat domain 33B	C02	G2	1.28393	0.541314	0.850991	0.0036497	0.0135245	0.00467076
67444	Ilkap	integrin-linked kinase-associated serine/threonine phosphatase 2C	C02	G2	2.01794	0.213397	0.819069	0.000562453	0.0294891	0.0013043
67483	1700028P14Rik	RIKEN cDNA 1700028P14 gene	C02	G2	1.96951	-0.197595	-0.0578365	0.00187817	0.183933	0.541029
67484	Eepd1	endonuclease/exonuclease/phosphatase family domain containing 1	C02	G2	1.82418	0.0966507	0.64744	0.0024936	0.497949	0.0182534
67487	Dhx40	DEAH (Asp-Glu-Ala-His) box polypeptide 40	C02	G2	1.07308	0.502458	0.178683	0.000951581	0.00542523	0.0426518
67582	Slc25a26	solute carrier family 25 (mitochondrial carrier, phosphate carrier), member 26	C02	G2	1.10273	0.40733	0.823515	0.000292123	0.211093	0.0170066
67689	Aldh3b1	aldehyde dehydrogenase 3 family, member B1	C02	G2	1.08232	0.743548	0.926615	0.00363412	0.00600896	0.00609027
67795	Rnls	renalase, FAD-dependent amine oxidase	C02	G2	1.29904	-0.11131	0.442651	0.00115184	0.3168	0.010236
67800	Dgat2	diacylglycerol O-acyltransferase 2	C02	G2	1.18873	0.354714	0.391573	0.000844426	0.00884864	0.00739627
67867	Lrrc28	leucine rich repeat containing 28	C02	G2	1.24893	-0.452191	0.201623	0.00428372	0.0137107	0.202707
67869	Paip2	polyadenylate-binding protein-interacting protein 2	C02	G2	1.1162	0.785771	0.897074	0.00518557	0.00481484	0.00380432
67972	Atp2b1	ATPase, Ca++ transporting, plasma membrane 1	C02	G2	1.35257	0.612608	0.931454	0.000736434	0.00318849	0.00813932
68117	Apool	apolipoprotein O-like	C02	G2	1.03047	0.452067	0.814827	0.0022341	0.0125194	0.00818614
68527	Ucma	upper zone of growth plate and cartilage matrix associated	C02	G2	2.58477	0.228616	0.325302	0.00215825	0.46716	0.141367
68701	Ppp1r27	protein phosphatase 1, regulatory subunit 27	C02	G2	4.18659	0.27774	0.876713	0.000162417	0.122002	0.000852473
68709	Cilp2	cartilage intermediate layer protein 2	C02	G2	2.15817	-0.0891701	0.367524	0.0091941	0.7428	0.21962
68737	Angel1	angel homolog 1 (Drosophila)	C02	G2	1.43098	0.590425	0.987702	0.000217935	0.00130481	0.00394757
68775	Atp6v1c2	ATPase, H+ transporting, lysosomal V1 subunit C2	C02	G2	1.01479	0.202462	0.200632	0.00678229	0.303781	0.108649
68802	Mypn	myopalladin	C02	G2	2.22035	-0.0412755	0.324054	0.00255496	0.573129	0.0507896
68810	Nexn	nexilin	C02	G2	1.24869	-0.232584	0.776063	0.00182427	0.0470624	0.00576748
68867	Rnf122	ring finger protein 122	C02	G2	1.132	-0.220137	0.507611	0.00750594	0.010671	0.103638
68943	Pink1	PTEN induced putative kinase 1	C02	G2	1.32409	-0.126089	0.534486	1.64955e-05	0.216599	0.019484
69116	Ubr4	ubiquitin protein ligase E3 component n-recognin 4	C02	G2	1.16877	0.26545	0.846208	0.000786944	0.248788	0.133382
69121	Chrdl2	chordin-like 2	C02	G2	1.95971	0.196631	0.294707	0.00110479	0.186216	0.0364185
69181	Dyrk2	dual-specificity tyrosine-(Y)-phosphorylation regulated kinase 2	C02	G2	1.21761	-0.853379	-0.788533	0.0017352	0.00950289	0.00650433
69454	Clic3	chloride intracellular channel 3	C02	G2	1.38174	0.0126843	0.45806	0.00428299	0.892564	0.0243833
69638	Enho	energy homeostasis associated	C02	G2	1.86092	0.171025	0.815521	0.00144109	0.193889	0.0237742
69642	Mlip	muscular LMNA-interacting protein	C02	G2	2.21416	-0.161657	-0.0643796	0.000783623	0.403125	0.4478
69663	Ddx51	DEAD (Asp-Glu-Ala-Asp) box polypeptide 51	C02	G2	1.05571	0.518669	0.497191	0.00111237	0.0622729	0.0291601
69697	Camsap3	calmodulin regulated spectrin-associated protein family, member 3	C02	G2	1.15107	-0.414778	-0.457761	0.00352632	0.0270812	0.0266211
69700	Col22a1	collagen, type XXII, alpha 1	C02	G2	1.2036	-0.31523	-0.379825	0.00882232	0.0924275	0.0817254
69816	Mzb1	marginal zone B and B1 cell-specific protein 1	C02	G2	1.08168	0.0235591	0.308589	0.00822079	0.85627	0.153922
69826	Ms4a10	membrane-spanning 4-domains, subfamily A, member 10	C02	G2	2.17239	-0.231705	0.337404	0.00122447	0.085138	0.09026
69860	Eif1ad	eukaryotic translation initiation factor 1A domain containing	C02	G2	1.60002	0.924204	0.979279	0.00103409	0.00134905	0.00420924
69903	Rasip1	Ras interacting protein 1	C02	G2	1.98831	0.616445	0.960698	0.000556976	0.00589455	0.0221891
69955	Fars2	phenylalanine-tRNA synthetase 2 (mitochondrial)	C02	G2	1.30442	0.304586	0.278003	0.000931639	0.00994026	0.0252827
69993	Chn2	chimerin 2	C02	G2	1.55071	-0.644303	-0.489222	0.00103833	0.025313	0.0109287
70122	Mllt3	myeloid/lymphoid or mixed-lineage leukemia (trithorax homolog, Drosophila); translocated to, 3	C02	G2	1.03869	-0.323914	0.450359	0.00351646	0.0587571	0.0258656
70127	Dpf3	D4, zinc and double PHD fingers, family 3	C02	G2	2.21776	-0.152893	0.270883	0.00247733	0.280271	0.0983911
70134	2210011C24Rik	RIKEN cDNA 2210011C24 gene	C02	G2	2.75646	0.865471	0.229599	0.00194747	0.0255734	0.0708744
70157	2210409D07Rik	RIKEN cDNA 2210409D07 gene	C02	G2	1.69989	0.160955	0.362986	0.000188058	0.361448	0.00833726
70230	3300002P13Rik	RIKEN cDNA 3300002P13 gene	C02	G2	1.76907	-0.571999	-0.491321	0.00133006	0.0341136	0.0551156
70240	Ufsp1	UFM1-specific peptidase 1	C02	G2	1.83703	-0.352749	-0.0781303	1.2636e-05	0.0451559	0.0248561
70380	Mospd1	motile sperm domain containing 1	C02	G2	2.63038	-0.308469	-0.244641	0.000163212	0.0518294	0.0582091
70405	Calml3	calmodulin-like 3	C02	G2	2.11438	-0.0397827	-0.123547	0.00273693	0.403942	0.260313
70430	Tbce	tubulin-specific chaperone E	C02	G2	1.03114	0.670829	0.676224	0.00296117	0.00900916	0.00449806
70465	Wdr77	WD repeat domain 77	C02	G2	1.2391	0.499449	0.844272	0.000664585	0.00354529	0.00341582
70548	5730437C12Rik	RIKEN cDNA 5730437C12 gene	C02	G2	1.92646	0.0192892	0.147686	0.00218946	0.81732	0.17825
70571	Tcerg1l	transcription elongation regulator 1-like	C02	G2	3.04176	-0.348929	-0.36899	6.73825e-06	0.0689104	0.0189785
70617	5730508B09Rik	RIKEN cDNA 5730508B09 gene	C02	G2	1.01266	-0.285501	0.478545	0.00736187	0.0199399	0.0425301
70646	Naa30	N(alpha)-acetyltransferase 30, NatC catalytic subunit	C02	G2	1.40724	0.29605	0.77357	0.000819541	0.0230015	1.97278e-05
70656	5730526G10Rik	RIKEN cDNA 5730526G10 gene	C02	G2	1.90011	0.23822	0.841643	0.00775831	0.360769	0.0980138
70909	4921504E06Rik	RIKEN cDNA 4921504E06 gene	C02	G2	1.06332	0.331231	0.248716	0.000924953	0.0232308	0.116866
71059	Hexim2	hexamethylene bis-acetamide inducible 2	C02	G2	1.20703	0.593974	0.483667	0.00171383	0.00696913	0.0142659
71275	Noxred1	NADP+ dependent oxidoreductase domain containing 1	C02	G2	1.22498	-0.00234656	-0.0897782	0.00561249	0.979926	0.160886
71365	Pdss2	prenyl (solanesyl) diphosphate synthase, subunit 2	C02	G2	1.07068	0.637746	0.876385	0.000969864	0.0354733	0.000383873
71412	Dhrs2	dehydrogenase/reductase member 2	C02	G2	2.60085	-0.0103562	-0.100156	0.00135023	0.925183	0.560784
71591	Zfp251	zinc finger protein 251	C02	G2	1.22851	0.321957	0.827037	0.0014647	0.0276002	0.00313962
71678	Brox	BRO1 domain and CAAX motif containing	C02	G2	1.27581	0.537987	0.937773	0.000942766	0.0369067	0.00168891
71728	Stk11ip	serine/threonine kinase 11 interacting protein	C02	G2	2.14297	0.393043	0.344528	0.000378615	0.00351795	0.109128
71797	Chst13	carbohydrate (chondroitin 4) sulfotransferase 13	C02	G2	1.67958	-0.252086	0.146978	0.00465008	0.155472	0.350715
71886	2310002L09Rik	RIKEN cDNA 2310002L09 gene	C02	G2	5.10967	-0.0490413	-0.0752502	0.000467887	0.740601	0.705502
71914	Antxr2	anthrax toxin receptor 2	C02	G2	1.26491	0.752326	0.689707	0.00158879	0.0061875	0.00514203
71920	Epgn	epithelial mitogen	C02	G2	1.12504	0.423035	0.813589	0.0046993	0.00300082	0.049345
71930	2310043M15Rik	RIKEN cDNA 2310043M15 gene	C02	G2	1.96619	0.307214	0.44896	0.000103467	0.00619967	0.0104135
72012	1600020E01Rik	RIKEN cDNA 1600020E01 gene	C02	G2	1.28804	0.516913	0.614364	0.00670839	0.0378672	0.0767165
72014	Btbd17	BTB (POZ) domain containing 17	C02	G2	2.47884	0.165987	0.744841	0.00215787	0.182932	0.0100384
72040	Cdhr5	cadherin-related family member 5	C02	G2	1.73148	0.0427235	-0.106626	0.00523326	0.750061	0.52743
72049	Tnfrsf13c	tumor necrosis factor receptor superfamily, member 13c	C02	G2	3.01415	-0.0647015	-0.12245	0.00153167	0.638778	0.486778
72129	Pex13	peroxisomal biogenesis factor 13	C02	G2	1.13934	-0.0387716	0.278418	3.0556e-05	0.0809175	0.0143731
72145	Wdfy3	WD repeat and FYVE domain containing 3	C02	G2	1.11859	0.607724	0.714948	0.00486056	0.0449004	0.00704723
72301	1810041L15Rik	RIKEN cDNA 1810041L15 gene	C02	G2	5.51499	-0.68439	0.12015	1.41424e-05	0.0221646	0.0122735
72361	Ces2g	carboxylesterase 2G	C02	G2	1.17882	-0.149709	-0.104296	0.0034763	0.198472	0.301828
72404	Wdr44	WD repeat domain 44	C02	G2	2.55496	-0.139848	0.139416	0.00272188	0.245501	0.314452
72416	Lrpprc	leucine-rich PPR-motif containing	C02	G2	1.02736	0.351581	0.550469	0.00236066	0.0880512	0.000855103
72519	Tmem55a	transmembrane protein 55A	C02	G2	1.37828	0.224329	0.814479	0.00119455	0.0884486	0.000483153
72556	Zfp566	zinc finger protein 566	C02	G2	1.17192	0.551682	0.84841	0.00517345	0.0288496	0.0154662
72792	2810459M11Rik	RIKEN cDNA 2810459M11 gene	C02	G2	1.22702	0.0998276	0.0568294	0.00235812	0.440625	0.389805
72978	Cnih3	cornichon homolog 3 (Drosophila)	C02	G2	1.86756	0.374165	0.44524	0.00145829	0.0417369	0.0122177
73009	2900057B20Rik	RIKEN cDNA 2900057B20 gene	C02	G2	2.69995	-0.0604696	0.236828	0.00097116	0.320711	0.263233
73266	Speer6-ps1	spermatogenesis associated glutamate (E)-rich protein 6, pseudogene 1	C02	G2	1.08533	0.486545	0.62405	0.000193507	0.0100906	0.0540231
73469	Rnf38	ring finger protein 38	C02	G2	1.05136	0.310052	0.975419	0.000346878	0.118037	0.000745807
73644	2210039B01Rik	RIKEN cDNA 2210039B01 gene	C02	G2	2.17627	-0.152124	-0.203759	0.00673412	0.494204	0.363017
73713	Rbm20	RNA binding motif protein 20	C02	G2	1.58313	0.212043	0.624061	0.000858819	0.000556169	0.00264376
73748	Gadl1	glutamate decarboxylase-like 1	C02	G2	1.06845	0.0618067	-0.087129	0.00284505	0.418945	0.303129
74018	Als2	amyotrophic lateral sclerosis 2 (juvenile)	C02	G2	1.11737	0.39645	0.822965	0.00186793	0.0114758	0.00210233
74053	Grip1	glutamate receptor interacting protein 1	C02	G2	2.68186	-0.473457	0.125624	0.0016259	0.00410333	0.146816
74094	Tjap1	tight junction associated protein 1	C02	G2	1.44423	0.604491	0.664943	0.000877787	0.0079411	0.00355472
74100	Arpp21	cyclic AMP-regulated phosphoprotein, 21	C02	G2	5.39421	-0.101924	0.266937	7.02549e-05	0.350954	0.0165561
74136	Sec14l1	SEC14-like 1 (S. cerevisiae)	C02	G2	1.71399	-0.442176	0.0814223	0.00303002	0.0451433	0.42206
74155	Errfi1	ERBB receptor feedback inhibitor 1	C02	G2	1.19735	0.044043	0.0530246	0.0059428	0.731336	0.582621
74200	2810403A07Rik	RIKEN cDNA 2810403A07 gene	C02	G2	1.1693	0.491751	0.732044	0.00128957	0.01332	0.0117977
74213	Rbm26	RNA binding motif protein 26	C02	G2	1.09065	0.446165	0.638599	0.00482237	0.0227353	0.00978873
74249	Lrrc2	leucine rich repeat containing 2	C02	G2	1.94441	0.201066	0.73454	0.000288217	0.0667312	0.0294031
74255	Smu1	smu-1 suppressor of mec-8 and unc-52 homolog (C. elegans)	C02	G2	1.30723	0.70855	0.83295	0.00210743	0.000609534	0.000961711
74303	1700109K24Rik	RIKEN cDNA 1700109K24 gene	C02	G2	2.32272	0.47172	0.681519	0.00213128	0.0523138	0.0676611
74320	Wdr33	WD repeat domain 33	C02	G2	1.08938	0.0769428	0.23939	0.000603871	0.000841556	0.0698233
74352	Zfp84	zinc finger protein 84	C02	G2	1.83284	0.329425	0.889102	0.00118291	0.00260256	0.0315506
74376	Myo18b	myosin XVIIIb	C02	G2	7.34831	-0.264368	0.153924	5.09085e-05	0.0359837	0.293721
74493	Tnks2	tankyrase, TRF1-interacting ankyrin-related ADP-ribose polymerase 2	C02	G2	1.76227	-0.374579	0.00238645	0.000187279	0.0104394	0.980619
74499	Sost	sclerostin	C02	G2	1.30155	-0.196586	-0.029201	0.000953746	0.000868016	0.782421
74570	Zkscan1	zinc finger with KRAB and SCAN domains 1	C02	G2	1.0694	0.842042	0.797296	0.000421217	0.0028184	0.000939723
74579	4833419E13Rik	RIKEN cDNA 4833419E13 gene	C02	G2	1.51145	-0.298822	-0.102276	0.000336803	0.204062	0.397496
74634	4930423D22Rik	RIKEN cDNA 4930423D22 gene	C02	G2	1.20198	0.0745232	0.094422	0.00349232	0.267496	0.305568
74727	4930517G19Rik	RIKEN cDNA 4930517G19 gene	C02	G2	1.07947	0.276586	0.18903	0.00431599	0.0757189	0.243429
74732	Stx11	syntaxin 11	C02	G2	1.05893	-0.0372152	0.204758	0.0038412	0.604103	0.107544
74770	Hhatl	hedgehog acyltransferase-like	C02	G2	2.74685	0.248608	0.528956	0.000984228	0.145771	0.0297356
74915	Atp6v1e2	ATPase, H+ transporting, lysosomal V1 subunit E2	C02	G2	2.01463	-0.0612676	-0.11992	0.000854831	0.220918	0.0965846
75111	4930512H18Rik	RIKEN cDNA 4930512H18 gene	C02	G2	6.04654	-0.0251969	0.854851	5.12071e-05	0.795165	0.0449199
75465	Dynlrb2	dynein light chain roadblock-type 2	C02	G2	1.40465	-0.230169	-0.280721	9.42973e-05	0.0783328	0.102874
75547	Akap13	A kinase (PRKA) anchor protein 13	C02	G2	1.36597	-0.480248	0.195237	0.00161944	0.0214625	0.165384
75602	1810062O18Rik	RIKEN cDNA 1810062O18 gene	C02	G2	1.56333	-0.27578	0.106423	0.00635906	0.188124	0.613398
75605	Kdm5b	lysine (K)-specific demethylase 5B	C02	G2	1.81339	0.281893	0.674473	0.00211281	0.045447	0.031549
75725	Phf14	PHD finger protein 14	C02	G2	1.01296	0.465097	0.55985	0.00552284	0.0131316	0.00654228
75785	Klhl24	kelch-like 24	C02	G2	1.41267	0.830491	0.931871	0.00562157	0.0106182	0.0084506
75953	Samd7	sterile alpha motif domain containing 7	C02	G2	3.08272	0.200919	0.497479	0.000227554	0.00122852	0.000174287
75973	Ccdc162	coiled-coil domain containing 162	C02	G2	1.42279	0.105817	0.5946	0.0036804	0.332364	0.0212086
76024	Gm11346	X-linked lymphocyte-regulated 5 pseudogene	C02	G2	1.92142	-0.000241097	-0.00113393	0.00186035	0.996485	0.988484
76093	5830469G19Rik	RIKEN cDNA 5830469G19 gene	C02	G2	1.55533	0.209477	0.679875	9.3511e-05	0.164543	0.0724235
76457	Ccdc134	coiled-coil domain containing 134	C02	G2	2.03855	-0.228891	0.701638	0.000474215	0.0376661	0.0267938
76469	Cmya5	cardiomyopathy associated 5	C02	G2	2.70638	-0.770808	-0.74845	7.9365e-05	0.00145971	0.00919153
76676	5330411J11Rik	RIKEN cDNA 5330411J11 gene	C02	G2	1.49763	0.0238505	-0.0458143	0.0068634	0.609525	0.435255
76722	Ckmt2	creatine kinase, mitochondrial 2	C02	G2	2.31516	0.00900684	0.295911	6.40932e-05	0.841529	0.00223667
76798	Srrm4os	serine/arginine repetitive matrix 4, opposite strand	C02	G2	1.65136	-0.0110488	0.542876	0.00430485	0.965097	0.00692909
76850	Ago4	argonaute RISC catalytic subunit 4	C02	G2	1.93585	0.165359	0.810495	0.000836385	0.0760522	0.00348753
76854	Gper1	G protein-coupled estrogen receptor 1	C02	G2	1.32517	-0.200654	-0.241824	0.00385431	0.148733	0.0964663
77018	Col25a1	collagen, type XXV, alpha 1	C02	G2	3.48888	0.0992221	0.150553	0.000407343	0.0125585	0.00454473
77053	Sun1	Sad1 and UNC84 domain containing 1	C02	G2	1.29196	0.808673	0.958454	0.00315823	0.00829547	0.00729128
77462	Tmem116	transmembrane protein 116	C02	G2	1.06721	-0.154788	0.369694	0.000434053	0.258663	0.00427202
77630	Prdm8	PR domain containing 8	C02	G2	1.67277	0.307	0.170624	0.00531367	0.0585665	0.304152
77634	Snapc3	small nuclear RNA activating complex, polypeptide 3	C02	G2	1.33933	0.085414	0.544936	9.6021e-05	0.00925772	0.0108339
77682	9230102O04Rik	RIKEN cDNA 9230102O04 gene	C02	G2	1.63989	0.129859	0.242203	0.00898984	0.615819	0.303364
77781	Epm2aip1	EPM2A (laforin) interacting protein 1	C02	G2	1.28655	0.404287	0.894004	0.00200572	0.0694375	0.00256727
77794	Adamtsl2	ADAMTS-like 2	C02	G2	2.558	-0.130529	0.555163	0.00339728	0.415272	0.160289
77805	Esco1	establishment of cohesion 1 homolog 1 (S. cerevisiae)	C02	G2	1.33435	0.400325	0.621123	0.000597075	0.0108333	0.0237195
77938	Fam53b	family with sequence similarity 53, member B	C02	G2	1.13476	0.803728	0.382474	0.00195001	5.44461e-05	0.320897
78004	Prr15	proline rich 15	C02	G2	1.07888	-0.470225	-0.479493	0.00485294	0.0339932	0.0205005
78245	Acbd7	acyl-Coenzyme A binding domain containing 7	C02	G2	1.48911	0.350614	0.188505	0.0017927	0.0027467	0.324209
78279	5330421C15Rik	RIKEN cDNA 5330421C15 gene	C02	G2	1.77214	0.70137	0.99507	0.00431771	0.0216828	0.0351342
78376	Sapcd1	suppressor APC domain containing 1	C02	G2	2.66458	0.672336	0.549939	0.000920661	0.0237499	0.0208976
78478	Tmsb15a	thymosin beta 15a	C02	G2	2.40166	0.0581515	0.270814	0.000826717	0.591848	0.063733
78541	Asb8	ankyrin repeat and SOCS box-containing 8	C02	G2	1.53349	0.242922	0.750801	0.00343688	0.139694	0.0193986
78639	1700116B05Rik	RIKEN cDNA 1700116B05 gene	C02	G2	1.34367	0.0910353	0.0303622	0.0088329	0.316517	0.632747
78889	Wsb1	WD repeat and SOCS box-containing 1	C02	G2	1.11706	0.226221	0.247349	0.00628334	0.131388	0.124384
80718	Rab27b	RAB27B, member RAS oncogene family	C02	G2	1.51824	0.544123	0.982407	0.00375498	0.0466451	0.0109745
80752	Fam20c	family with sequence similarity 20, member C	C02	G2	1.83649	-0.652201	-0.223227	0.000112121	0.00995806	0.0684009
80902	Zfp202	zinc finger protein 202	C02	G2	1.26679	0.543784	0.803835	0.000649709	0.00397434	0.0060231
80909	Gatsl2	GATS protein-like 2	C02	G2	1.54728	0.667954	0.944728	0.000606521	0.00272086	0.00248874
81013	Vmn1r65	vomeronasal 1 receptor 65	C02	G2	1.22551	0.216468	0.675291	0.00296386	0.289326	0.0964205
81896	Ift122	intraflagellar transport 122	C02	G2	1.34389	0.733912	0.867407	0.000366827	0.00152009	4.67126e-05
83398	Ndst3	N-deacetylase/N-sulfotransferase (heparan glucosaminyl) 3	C02	G2	1.15636	0.692999	-0.095027	0.000493724	0.00198147	0.220305
83485	Ngrn	neugrin, neurite outgrowth associated	C02	G2	1.05798	0.687924	0.869924	0.00399918	0.00060582	0.0176411
83922	Cep41	centrosomal protein 41	C02	G2	1.61542	0.29165	0.126479	0.00031612	0.00400953	0.00729937
83964	Jam3	junction adhesion molecule 3	C02	G2	2.14009	-0.225988	-0.481284	5.52839e-05	0.008577	0.0126462
93677	Lmod2	leiomodin 2 (cardiac)	C02	G2	1.86536	0.00902956	0.629299	0.000669188	0.893344	0.11307
93686	Rbfox2	RNA binding protein, fox-1 homolog (C. elegans) 2	C02	G2	1.38756	-0.367841	0.153932	0.000393767	0.0943146	0.0470909
93835	Amn	amnionless	C02	G2	1.18863	0.191256	0.391417	0.00636521	0.291459	0.0809088
93961	B3galt5	UDP-Gal:betaGlcNAc beta 1,3-galactosyltransferase, polypeptide 5	C02	G2	2.45498	0.0621387	-0.122829	0.000836271	0.559257	0.162124
94045	P2rx5	purinergic receptor P2X, ligand-gated ion channel, 5	C02	G2	1.19894	-0.553065	0.754266	0.00114839	0.0026452	0.0608923
97064	Wwtr1	WW domain containing transcription regulator 1	C02	G2	1.30927	-0.332195	-0.645251	3.05623e-06	0.010359	0.00091943
97820	4833439L19Rik	RIKEN cDNA 4833439L19 gene	C02	G2	1.15359	0.48075	0.641414	0.000350656	0.00463029	0.0246543
98193	Dcaf8	DDB1 and CUL4 associated factor 8	C02	G2	1.05255	0.736093	0.862236	0.00842654	0.0158246	0.011593
99382	Abtb2	ankyrin repeat and BTB (POZ) domain containing 2	C02	G2	1.48022	0.388881	0.386702	0.00054189	0.0173728	0.0385068
99738	Kcnc4	potassium voltage gated channel, Shaw-related subfamily, member 4	C02	G2	1.97086	-0.132354	0.107516	0.00118397	0.204287	0.535859
99929	Tiparp	TCDD-inducible poly(ADP-ribose) polymerase	C02	G2	1.16125	0.667972	0.717939	0.00516147	0.0205595	0.0171379
100072	Camta1	calmodulin binding transcription activator 1	C02	G2	1.12971	-0.061577	-0.0179682	0.00676463	0.227638	0.825686
100732	Mapre3	microtubule-associated protein, RP/EB family, member 3	C02	G2	1.64669	-0.266771	0.48153	0.00221256	0.0874564	0.030272
102093	Phkb	phosphorylase kinase beta	C02	G2	1.4412	0.168847	0.794803	0.000266076	0.0172445	0.00102487
102278	Cpne7	copine VII	C02	G2	3.50095	0.419514	-0.213414	0.000364526	0.0162289	0.192805
103406	Zfr2	zinc finger RNA binding protein 2	C02	G2	1.57538	-0.275742	0.428788	0.000600454	0.0150046	0.00781368
103537	Mbtd1	mbt domain containing 1	C02	G2	1.18791	0.897155	0.85639	0.00648223	0.00287909	0.0153414
104103	Airn	antisense Igf2r RNA	C02	G2	1.59606	0.164122	0.757029	0.000128677	0.297843	0.0730158
104215	Rhoq	ras homolog gene family, member Q	C02	G2	1.1447	-0.816164	-0.26214	0.0036921	0.00630384	0.0584404
104263	Kdm3a	lysine (K)-specific demethylase 3A	C02	G2	1.08637	0.869686	0.908061	0.00500517	0.00973302	0.00851574
104885	Tmem179	transmembrane protein 179	C02	G2	3.3781	-0.479667	-0.334731	7.31329e-05	0.0129232	0.00587217
105352	Dusp22	dual specificity phosphatase 22	C02	G2	1.01378	0.358918	0.72211	0.00118058	0.068341	0.0040449
105377	Ankrd32	ankyrin repeat domain 32	C02	G2	1.40528	0.22464	0.366214	0.00483469	0.153855	0.0815983
105442	B130052P14Rik	RIKEN cDNA B130052P14 gene	C02	G2	1.14117	0.187493	0.893207	0.00442161	0.147773	0.0281024
106565	Dlk2	delta-like 2 homolog (Drosophila)	C02	G2	1.21018	0.234598	0.242525	7.7716e-05	0.0151209	0.0662948
107146	Glyat	glycine-N-acyltransferase	C02	G2	1.12229	0.466179	0.585343	0.00706146	0.038295	0.0208748
107239	Carns1	carnosine synthase 1	C02	G2	2.38101	0.602948	0.714366	0.000414975	0.0208412	0.00358878
107769	Tm6sf1	transmembrane 6 superfamily member 1	C02	G2	5.1036	-0.791253	-0.898617	3.62962e-05	0.00851412	0.00143102
107934	Celsr3	cadherin, EGF LAG seven-pass G-type receptor 3 (flamingo homolog, Drosophila)	C02	G2	1.75116	-0.214634	0.0703575	0.00840881	0.312878	0.702086
108086	Rnf216	ring finger protein 216	C02	G2	1.25799	0.874896	0.792733	0.00177708	0.00548025	0.00394141
108151	Sema3d	sema domain, immunoglobulin domain (Ig), short basic domain, secreted, (semaphorin) 3D	C02	G2	1.86186	-0.622566	-0.129129	0.00116148	0.0859759	0.396019
108155	Ogt	O-linked N-acetylglucosamine (GlcNAc) transferase (UDP-N-acetylglucosamine:polypeptide-N-acetylglucosaminyl transferase)	C02	G2	1.30994	0.373371	0.700047	0.00247341	0.0174917	0.00359912
109108	Slc30a9	solute carrier family 30 (zinc transporter), member 9	C02	G2	1.057	0.617969	0.954453	0.00955562	0.0931236	0.0116194
109232	Sccpdh	saccharopine dehydrogenase (putative)	C02	G2	1.95544	-0.0538732	0.630414	0.00175445	0.620783	0.0380897
109241	Mbd5	methyl-CpG binding domain protein 5	C02	G2	1.29147	0.197192	-0.147059	0.00116035	0.119579	0.393043
109246	Tspan9	tetraspanin 9	C02	G2	2.04348	0.761852	0.700828	0.00447392	0.0424169	0.0372447
109272	Mybpc1	myosin binding protein C, slow-type	C02	G2	6.80436	0.720933	0.695942	0.000204267	0.0774886	0.0249201
109359	Fam175b	family with sequence similarity 175, member B	C02	G2	1.17429	0.211108	0.653235	0.00304663	0.176606	0.0144492
109905	Rap1a	RAS-related protein-1a	C02	G2	1.06816	0.257371	0.448578	0.000344758	0.162839	0.00212116
110380	Shroom2	shroom family member 2	C02	G2	1.08874	0.258988	0.699849	0.00140886	0.0284909	0.00493292
110446	Acat1	acetyl-Coenzyme A acetyltransferase 1	C02	G2	1.276	0.137254	0.699594	0.000677081	0.129582	0.00532765
110877	Slc18a1	solute carrier family 18 (vesicular monoamine), member 1	C02	G2	1.54951	-0.160577	0.032483	0.0015294	0.358495	0.768103
112415	C030039L03Rik	RIKEN cDNA C030039L03 gene	C02	G2	1.06953	0.59809	0.993939	0.00391426	0.00536278	0.00050142
114601	Ehbp1l1	EH domain binding protein 1-like 1	C02	G2	1.30116	-0.224041	0.616669	0.000165229	0.00447787	0.00177685
114675	4932431P20Rik	RIKEN cDNA 4932431P20 gene	C02	G2	1.46012	0.621681	0.953556	0.00142254	0.00576535	0.0151174
114873	Dscaml1	Down syndrome cell adhesion molecule like 1	C02	G2	2.36413	0.233583	-0.0587944	0.000540876	0.142011	0.395924
116701	Fgfrl1	fibroblast growth factor receptor-like 1	C02	G2	1.16264	0.509017	0.14339	0.000101649	0.00293651	0.0293585
140491	Ppp1r3a	protein phosphatase 1, regulatory (inhibitor) subunit 3A	C02	G2	2.41071	0.00753664	0.0136179	0.000645269	0.921315	0.926213
140493	Kcnn3	potassium intermediate/small conductance calcium-activated channel, subfamily N, member 3	C02	G2	2.24443	-0.261999	0.055402	0.000613295	0.0861467	0.81665
140571	Plxnb3	plexin B3	C02	G2	2.0202	0.231183	0.650209	0.00035408	0.106891	2.10583e-05
140709	Col26a1	collagen, type XXVI, alpha 1	C02	G2	6.39839	-0.795516	-0.213454	0.00103017	0.059326	0.410002
170574	Sp7	Sp7 transcription factor 7	C02	G2	1.03277	-0.1483	-0.249187	0.00282419	0.0786926	0.0402582
170721	Papln	papilin, proteoglycan-like sulfated glycoprotein	C02	G2	1.48505	0.187505	-0.0665062	0.00476808	0.245374	0.485935
171278	Vmn1r197	vomeronasal 1 receptor 197	C02	G2	1.39374	0.169247	0.106827	0.00516344	0.190785	0.180001
192198	Lrrc4	leucine rich repeat containing 4	C02	G2	1.30754	0.687855	0.840481	0.00143616	0.00197558	0.0295908
192678	Rassf3	Ras association (RalGDS/AF-6) domain family member 3	C02	G2	2.04787	-0.643342	0.202613	0.00490615	0.0460576	0.316609
193385	Fam65b	family with sequence similarity 65, member B	C02	G2	2.45854	-0.444411	-0.773334	0.000150307	0.000740794	0.00982849
207304	Hectd1	HECT domain containing 1	C02	G2	1.10922	0.879908	0.754091	0.00399483	0.00562149	0.045825
207521	Dtx4	deltex 4 homolog (Drosophila)	C02	G2	1.41801	0.558163	-0.203588	0.00145595	0.0094997	0.138605
207683	Igsf11	immunoglobulin superfamily, member 11	C02	G2	1.1713	0.270256	0.821833	0.000936391	0.0422715	0.00254357
207785	Csrnp2	cysteine-serine-rich nuclear protein 2	C02	G2	1.30728	0.516289	0.698638	0.00106629	0.020453	0.0113091
207839	Galnt6	UDP-N-acetyl-alpha-D-galactosamine:polypeptide N-acetylgalactosaminyltransferase 6	C02	G2	2.20431	-0.492343	-0.369041	0.000903271	0.00617866	0.0524307
208076	Pknox2	Pbx/knotted 1 homeobox 2	C02	G2	1.76767	-0.429823	-0.269085	0.00107737	0.000590502	0.0685507
208154	Btla	B and T lymphocyte associated	C02	G2	2.12523	0.0457235	0.406347	0.00458465	0.0571837	0.0509544
208440	Dip2c	DIP2 disco-interacting protein 2 homolog C (Drosophila)	C02	G2	1.31519	-0.197062	0.357638	0.000863805	0.0539044	0.00433674
208618	Etl4	enhancer trap locus 4	C02	G2	1.14529	0.102979	0.9872	0.00391207	0.214948	0.0907909
211134	Lzts1	leucine zipper, putative tumor suppressor 1	C02	G2	1.08934	0.0702754	0.430264	0.00656173	0.437558	0.0775021
211147	42074	membrane-associated ring finger (C3HC4) 11	C02	G2	1.68778	0.277632	0.939734	0.00454644	0.091323	0.0102475
212127	Proser1	proline and serine rich 1	C02	G2	1.24857	0.680251	0.675611	0.000839142	0.00221577	0.00776373
212448	9330159F19Rik	RIKEN cDNA 9330159F19 gene	C02	G2	1.73422	0.357645	0.846692	0.000451314	0.0736614	0.0242277
213006	Mfsd4	major facilitator superfamily domain containing 4	C02	G2	1.28602	-0.0148058	0.0914368	0.00559245	0.90231	0.59446
213556	Plekhh2	pleckstrin homology domain containing, family H (with MyTH4 domain) member 2	C02	G2	1.70246	0.395112	0.771112	0.000304772	0.06827	0.00238618
213603	Slc44a3	solute carrier family 44, member 3	C02	G2	1.66634	-0.0128717	-0.0318402	0.00185516	0.915721	0.721485
215028	Prl3d2	prolactin family 3, subfamily d, member 1	C02	G2	1.63974	0.448796	-0.509193	0.000570997	0.0242086	0.00893322
215031	Vgll2	vestigial like 2 homolog (Drosophila)	C02	G2	7.71	-0.194289	-0.119743	8.67968e-05	0.129751	0.24092
215243	Traf3ip3	TRAF3 interacting protein 3	C02	G2	3.67368	0.181785	0.462477	0.00115857	0.366291	0.257045
215446	Entpd3	ectonucleoside triphosphate diphosphohydrolase 3	C02	G2	1.25844	-0.0207929	0.0553143	0.00601857	0.876717	0.634289
215627	Zbtb8b	zinc finger and BTB domain containing 8b	C02	G2	1.37844	-0.327538	-0.258729	0.000272391	0.00354561	0.0113671
216439	Agap2	ArfGAP with GTPase domain, ankyrin repeat and PH domain 2	C02	G2	1.94693	0.115387	0.712091	9.25783e-05	0.0410816	0.0010216
216805	Flcn	folliculin	C02	G2	1.45274	0.59207	0.296853	0.00201845	0.00237207	0.000855678
217219	Fam171a2	family with sequence similarity 171, member A2	C02	G2	1.92878	-0.0641391	0.723638	0.000950432	0.377198	0.0521679
217826	Kcnk13	potassium channel, subfamily K, member 13	C02	G2	3.43751	-0.184433	0.421792	0.000359674	0.373952	0.0282159
217830	9030617O03Rik	RIKEN cDNA 9030617O03 gene	C02	G2	1.07483	-0.410073	0.212315	0.00228453	0.0509067	0.0428487
218030	Pou6f2	POU domain, class 6, transcription factor 2	C02	G2	2.005	0.0705842	0.123717	0.000529687	0.31754	0.22963
218341	Rfesd	Rieske (Fe-S) domain containing	C02	G2	1.05609	0.456285	0.504327	0.00965336	0.107038	0.0874902
218397	Rasa1	RAS p21 protein activator 1	C02	G2	1.59361	0.425087	0.173926	0.0068538	0.0847384	0.34515
218442	Serinc5	serine incorporator 5	C02	G2	1.06442	0.769616	0.968796	0.00127355	0.00253661	0.00166943
218518	Marveld2	MARVEL (membrane-associating) domain containing 2	C02	G2	5.1054	-0.0740483	-0.0374091	5.31064e-05	0.177051	0.584106
218756	Slc4a7	solute carrier family 4, sodium bicarbonate cotransporter, member 7	C02	G2	1.47229	0.0837017	0.163793	1.55258e-05	0.00419409	0.0011954
219134	Shisa2	shisa family member 2	C02	G2	6.44679	-0.706211	0.892801	4.29895e-05	0.0306163	0.0328918
219181	Akap11	A kinase (PRKA) anchor protein 11	C02	G2	1.21404	0.126662	0.510731	0.000144396	0.0201446	0.0418228
223513	Abra	actin-binding Rho activating protein	C02	G2	2.09855	0.0673971	0.948685	0.00286486	0.618801	0.0390355
224079	Atp13a4	ATPase type 13A4	C02	G2	1.21707	0.245359	0.264026	0.00496144	0.15178	0.143841
224088	Atp13a3	ATPase type 13A3	C02	G2	1.07783	0.141724	0.47324	0.000116422	0.0527537	0.0215005
224098	Gm536	predicted gene 536	C02	G2	1.69324	-0.185709	-0.0927213	0.0013835	0.340306	0.058159
224132	Dirc2	disrupted in renal carcinoma 2 (human)	C02	G2	1.24581	0.402605	0.702293	0.000100947	0.0641833	0.0155984
224656	Zfp523	zinc finger protein 523	C02	G2	1.25266	0.883308	0.966141	0.00153349	0.000954084	0.00636465
224754	H2-M11	histocompatibility 2, M region locus 11	C02	G2	1.2704	0.11453	0.12971	0.00256846	0.258236	0.383555
225152	Gjd4	gap junction protein, delta 4	C02	G2	5.73462	0.263001	0.822188	3.39546e-05	0.00698992	0.00694124
225215	Rsl24d1	ribosomal L24 domain containing 1	C02	G2	1.10211	0.456847	0.686581	0.000314787	0.0230559	0.000822554
225362	Reep2	receptor accessory protein 2	C02	G2	1.69224	-0.212916	0.391878	0.00922778	0.327272	0.152622
225655	Slmo1	slowmo homolog 1 (Drosophila)	C02	G2	1.17316	0.100496	-0.432336	0.00299372	0.530963	0.0489739
226049	Dmrt2	doublesex and mab-3 related transcription factor 2	C02	G2	1.63299	-0.289973	0.994851	0.00109991	0.0484488	0.00694948
226151	Fam178a	family with sequence similarity 178, member A	C02	G2	1.62444	-0.130215	-0.00264241	0.00224344	0.219146	0.971667
226251	Ablim1	actin-binding LIM protein 1	C02	G2	1.16941	-0.0973328	0.339851	0.00330233	0.484084	0.0612956
226438	Igfn1	immunoglobulin-like and fibronectin type III domain containing 1	C02	G2	2.36876	-0.000999203	0.00909317	0.00191501	0.993282	0.946653
227622	BC029214	cDNA sequence BC029214	C02	G2	1.14494	-0.368164	0.441554	0.000889036	0.0377327	0.0276864
227723	Prrc2b	proline-rich coiled-coil 2B	C02	G2	1.2037	0.483798	0.635183	0.00205547	0.0124654	0.0157892
227800	Rabgap1	RAB GTPase activating protein 1	C02	G2	1.4767	0.514096	0.774588	0.00455445	0.0472912	0.000121491
227937	Pkp4	plakophilin 4	C02	G2	1.83435	0.807984	0.767856	0.000738351	0.00800072	0.00060591
228788	Ccm2l	cerebral cavernous malformation 2-like	C02	G2	1.10333	0.12658	-0.0812811	0.00209861	0.248977	0.301979
228836	Dlgap4	discs, large homolog-associated protein 4 (Drosophila)	C02	G2	1.14056	-0.0160345	0.742009	0.000573427	0.272368	0.00156188
229317	Eif2a	eukaryotic translation initiation factor 2A	C02	G2	1.0917	0.450132	0.412687	0.00486741	0.0321155	0.0294076
229488	Fam160a1	family with sequence similarity 160, member A1	C02	G2	2.10093	-0.209568	0.937858	0.00259154	0.292976	0.0369326
229584	Pogz	pogo transposable element with ZNF domain	C02	G2	1.321	0.557491	0.818013	0.00320623	0.0302315	0.00187225
229672	Bcl2l15	BCLl2-like 15	C02	G2	2.29743	0.484026	-0.192956	0.0016809	0.0249074	0.288903
229715	Amigo1	adhesion molecule with Ig like domain 1	C02	G2	1.67204	-0.0263131	0.852771	0.000741616	0.818202	0.00755188
230088	Fam214b	family with sequence similarity 214, member B	C02	G2	1.3405	-0.627477	0.573239	0.00105259	0.00404455	0.016032
230700	Foxj3	forkhead box J3	C02	G2	1.15187	-0.0281689	0.283467	0.00249806	0.83295	0.0619251
230866	Emc1	ER membrane protein complex subunit 1	C02	G2	1.42795	-0.705429	0.641516	0.00118382	0.000551921	0.00654258
230972	Arhgef16	Rho guanine nucleotide exchange factor (GEF) 16	C02	G2	1.90044	-0.0874595	-0.0846428	0.000927079	0.516775	0.433497
231148	Ablim2	actin-binding LIM protein 2	C02	G2	2.05471	-0.316486	-0.0885462	0.00237271	0.0284736	0.1422
231583	Slc26a1	solute carrier family 26 (sulfate transporter), member 1	C02	G2	1.11273	0.0236213	-0.00681665	0.000324038	0.759388	0.881282
232334	Vgll4	vestigial like 4 (Drosophila)	C02	G2	1.00465	0.526894	0.810358	0.0028443	0.011199	0.0176006
232560	Caprin2	caprin family member 2	C02	G2	1.61546	0.698065	0.843899	0.00167718	0.0037194	0.00617333
232970	Phldb3	pleckstrin homology-like domain, family B, member 3	C02	G2	2.07006	-0.327379	0.104222	7.80644e-05	0.0224219	0.490461
233490	Crebzf	CREB/ATF bZIP transcription factor	C02	G2	1.22207	0.189626	0.553628	0.00842266	0.271344	0.0494682
234072	Adprhl1	ADP-ribosylhydrolase like 1	C02	G2	1.81601	-0.0931179	0.359964	0.00183464	0.498548	0.0917682
234076	Tmco3	transmembrane and coiled-coil domains 3	C02	G2	1.2966	-0.139399	0.244107	0.000300524	0.174391	0.0126331
234214	Sorbs2	sorbin and SH3 domain containing 2	C02	G2	1.208	-0.359503	-0.151333	0.00615997	0.0903322	0.203016
234669	Ces2b	carboxyesterase 2B	C02	G2	2.39129	0.146906	0.0810621	0.00790817	0.58155	0.752945
234671	Ces2c	carboxylesterase 2C	C02	G2	1.80138	0.0302281	0.100549	0.000120596	0.235741	0.0353127
235281	Scn3b	sodium channel, voltage-gated, type III, beta	C02	G2	3.25084	0.402547	0.361703	0.000569264	0.0449428	0.221821
235283	Gramd1b	GRAM domain containing 1B	C02	G2	1.32882	0.271555	0.929157	0.00429891	0.136034	0.00822629
235431	Coro2b	coronin, actin binding protein, 2B	C02	G2	1.06714	0.231659	0.942839	0.00156658	0.0290271	0.0131521
235439	Herc1	hect (homologous to the E6-AP (UBE3A) carboxyl terminus) domain and RCC1 (CHC1)-like domain (RLD) 1	C02	G2	2.16112	0.268692	0.771515	0.00430623	0.266708	0.115808
236069	Gm13238	carnitine deficiency-associated gene expressed in ventricle 3 pseudogene	C02	G2	1.4488	0.598792	0.823296	0.00312056	0.00803489	0.0117829
236537	Zfp352	zinc finger protein 352	C02	G2	1.83251	-0.16908	0.374443	0.00338274	0.254217	0.0711683
237052	Tceal1	transcription elongation factor A (SII)-like 1	C02	G2	1.11148	0.230112	0.386769	0.00660386	0.0160944	0.0120637
237459	Cdk17	cyclin-dependent kinase 17	C02	G2	1.01465	0.540941	0.647751	0.00504269	0.00458324	0.0124363
237860	Ssh2	slingshot homolog 2 (Drosophila)	C02	G2	2.01947	0.0158544	0.199445	0.000401061	0.904823	0.0836762
237886	Slfn9	schlafen 9	C02	G2	1.15093	0.790685	0.690309	0.00710036	0.0024477	0.00566739
237943	Gpatch8	G patch domain containing 8	C02	G2	1.12633	0.383846	0.693551	0.00477145	0.052425	0.116396
238564	Mylk4	myosin light chain kinase family, member 4	C02	G2	2.68505	0.404233	0.739053	0.00187384	0.0199515	0.0209911
239447	Colec10	collectin sub-family member 10	C02	G2	3.27707	-0.71636	-0.524398	0.000200285	0.00442244	0.00808595
239528	Ago2	argonaute RISC catalytic subunit 2	C02	G2	1.04466	-0.400427	0.0951749	0.00120737	0.01595	0.369878
239530	Gpr20	G protein-coupled receptor 20	C02	G2	1.85742	0.41321	0.642342	0.000488293	0.239575	0.148473
239731	Rimbp3	RIMS binding protein 3	C02	G2	1.62423	0.0714765	0.0913351	0.00254375	0.319176	0.205289
240058	Cpne5	copine V	C02	G2	1.72165	0.0120828	0.105141	0.00357408	0.527302	0.0810051
240675	Vwa2	von Willebrand factor A domain containing 2	C02	G2	1.3154	-0.164322	-0.144742	0.00112623	0.113173	0.0694273
240756	Klhl12	kelch-like 12	C02	G2	1.10516	0.323857	0.418992	0.000694756	0.0198126	0.0268225
240832	Tor1aip2	torsin A interacting protein 2	C02	G2	1.69243	0.17789	0.626476	0.000714103	0.0687167	0.0166892
240913	Adamts4	a disintegrin-like and metallopeptidase (reprolysin type) with thrombospondin type 1 motif, 4	C02	G2	1.56244	0.872718	0.8307	0.000897577	0.0021957	0.00204745
241035	Pkhd1	polycystic kidney and hepatic disease 1	C02	G2	2.05066	-0.0350947	-0.117024	9.59477e-05	0.101859	0.0810985
241118	Asic4	acid-sensing (proton-gated) ion channel family member 4	C02	G2	1.45469	-0.0532174	-0.0585547	0.000556988	0.317839	0.505645
241158	Ankmy1	ankyrin repeat and MYND domain containing 1	C02	G2	1.47163	0.125224	0.00958177	0.00293352	0.00793626	0.957259
241274	Pnpla7	patatin-like phospholipase domain containing 7	C02	G2	1.59506	0.410582	0.746535	0.00148514	0.0585843	0.00806879
241391	Galnt5	UDP-N-acetyl-alpha-D-galactosamine:polypeptide N-acetylgalactosaminyltransferase 5	C02	G2	1.86906	-0.374081	-0.045247	0.00201227	0.119907	0.673694
241688	Dzank1	double zinc ribbon and ankyrin repeat domains 1	C02	G2	1.14456	0.221801	0.251109	0.00199757	0.172618	0.0316736
242022	Frem2	Fras1 related extracellular matrix protein 2	C02	G2	4.2963	-0.608149	-0.340276	0.000349327	0.0096144	0.0329661
242125	Mab21l3	mab-21-like 3 (C. elegans)	C02	G2	1.94386	0.572814	0.77593	0.000171621	0.0250559	0.0174403
242202	Pde5a	phosphodiesterase 5A, cGMP-specific	C02	G2	1.13014	0.386139	0.813161	0.00077617	0.0685625	0.0153187
242409	Tmem8b	transmembrane protein 8B	C02	G2	1.52236	-0.133441	0.726414	0.00617525	0.0788559	0.0168359
242481	Palm2	paralemmin 2	C02	G2	1.07883	-0.724368	0.597745	0.00059759	0.000486455	0.000606267
242785	Klhl21	kelch-like 21	C02	G2	2.70805	0.3949	0.884614	0.00263346	0.0899364	0.0200472
243078	Tecrl	trans-2,3-enoyl-CoA reductase-like	C02	G2	3.58124	0.0601019	0.0281412	5.88424e-05	0.206092	0.415721
243197	Mfsd7a	major facilitator superfamily domain containing 7A	C02	G2	1.49475	0.147627	0.777977	0.00186414	0.0844942	0.00885323
243339	Tmem130	transmembrane protein 130	C02	G2	2.14309	0.177997	-0.394852	0.00145419	0.392444	0.0684887
243547	Grip2	glutamate receptor interacting protein 2	C02	G2	2.36732	-0.0974282	0.344396	0.000167724	0.0955596	0.0117771
243621	Iqsec3	IQ motif and Sec7 domain 3	C02	G2	7.48505	0.154376	0.695051	0.000516747	0.440445	0.0841612
244654	Mtss1l	metastasis suppressor 1-like	C02	G2	1.81074	-0.616465	0.550742	0.00156218	0.00942768	0.017488
244668	Sipa1l2	signal-induced proliferation-associated 1 like 2	C02	G2	1.31287	0.151101	0.52701	0.00169444	0.191099	0.0214337
245446	Slitrk4	SLIT and NTRK-like family, member 4	C02	G2	1.74907	-0.0966092	-0.224895	0.000245942	0.250931	0.0453479
245532	Awat2	acyl-CoA wax alcohol acyltransferase 2	C02	G2	1.81951	0.403968	0.498796	0.000876605	0.0273094	0.017397
245607	Gprasp2	G protein-coupled receptor associated sorting protein 2	C02	G2	2.58513	-0.384294	-0.64048	0.000646906	0.0347574	0.020917
245683	Klhl34	kelch-like 34	C02	G2	2.04854	-0.0363153	0.0151212	0.000467402	0.37417	0.818852
246293	Klhl8	kelch-like 8	C02	G2	1.04443	0.249858	0.713318	0.000778684	0.044045	0.00591341
257871	Olfr1372-ps1	olfactory receptor 1372, pseudogene 1	C02	G2	1.99013	0.150142	-0.325338	0.00224269	0.329256	0.0749898
258451	Olfr1215	olfactory receptor 1215	C02	G2	1.26997	-0.145055	0.295779	0.00517342	0.0246162	0.00792515
258693	Olfr1443	olfactory receptor 1443	C02	G2	1.35039	0.493895	0.660339	0.00795996	0.0339063	0.0507742
260301	Otos	otospiralin	C02	G2	1.30594	0.295329	0.508462	0.00362083	0.0599963	0.0825681
268297	Scml4	sex comb on midleg-like 4 (Drosophila)	C02	G2	2.22806	0.187779	0.711893	0.000273989	0.0897967	0.0222403
268480	Rapgefl1	Rap guanine nucleotide exchange factor (GEF)-like 1	C02	G2	3.30077	0.449236	0.544244	0.00175127	0.0915656	0.088492
268709	Fam107a	family with sequence similarity 107, member A	C02	G2	1.05031	-0.214289	-0.152503	0.00899475	0.191231	0.288685
268741	Tox4	TOX high mobility group box family member 4	C02	G2	1.12786	0.0398508	0.481535	0.00713986	0.75195	0.0368939
268878	Atp13a5	ATPase type 13A5	C02	G2	3.49519	0.207993	0.107192	0.00218444	0.290714	0.551656
268903	Nrip1	nuclear receptor interacting protein 1	C02	G2	1.59091	0.568547	0.77777	0.00165118	0.0191261	0.00770516
268970	Arhgap28	Rho GTPase activating protein 28	C02	G2	2.11148	-0.777954	-0.412408	0.00129806	0.0108419	0.0367397
269033	4930503L19Rik	RIKEN cDNA 4930503L19 gene	C02	G2	2.18598	0.359372	0.356572	0.00305882	0.0694756	0.0372519
269180	Inpp4a	inositol polyphosphate-4-phosphatase, type I	C02	G2	1.07891	-0.153109	0.394341	0.00419291	0.485929	0.0299271
269717	Orai2	ORAI calcium release-activated calcium modulator 2	C02	G2	1.18789	-0.141815	0.822252	0.00304767	0.194165	0.00570613
270190	Ephb1	Eph receptor B1	C02	G2	1.74956	-0.0363486	0.00555992	0.000325389	0.703313	0.956047
272589	Tbcel	tubulin folding cofactor E-like	C02	G2	1.19655	0.241028	0.448712	0.00325312	0.0960901	0.0611225
276829	Smtnl2	smoothelin-like 2	C02	G2	6.22439	-0.0623418	0.621597	9.66784e-06	0.74745	0.0203354
277360	Prex1	phosphatidylinositol-3,4,5-trisphosphate-dependent Rac exchange factor 1	C02	G2	2.14504	-0.567048	-0.484758	0.00175564	0.0392567	0.0352664
319386	D130062J10Rik	RIKEN cDNA D130062J10 gene	C02	G2	1.19312	0.795959	0.736397	0.0019608	0.00578299	0.124286
319564	C230012O17Rik	RIKEN cDNA C230012O17 gene	C02	G2	1.38146	0.0693163	0.270855	0.00389929	0.449348	0.0456288
319582	6430573F11Rik	RIKEN cDNA 6430573F11 gene	C02	G2	2.60053	-0.571138	-0.501229	0.000350987	0.00385432	0.010842
319594	Hif1an	hypoxia-inducible factor 1, alpha subunit inhibitor	C02	G2	1.61076	0.09953	0.586159	0.00793791	0.559422	0.0559921
319636	Fsd1l	fibronectin type III and SPRY domain containing 1-like	C02	G2	1.31711	0.131061	0.647725	0.00120465	0.0761119	0.0148909
319642	Rab9b	RAB9B, member RAS oncogene family	C02	G2	1.38433	0.089086	0.32191	0.00265502	0.494608	0.0478785
319791	9430011C21Rik	RIKEN cDNA 9430011C21 gene	C02	G2	1.82565	0.560678	0.971526	0.00407162	0.0745645	0.147023
319880	Tmcc3	transmembrane and coiled coil domains 3	C02	G2	1.06037	-0.479629	0.158972	0.00211464	0.0181669	0.0936843
319887	E030030I06Rik	RIKEN cDNA E030030I06 gene	C02	G2	1.17144	0.285589	0.763468	0.00256579	0.113531	0.0301253
319939	Tns3	tensin 3	C02	G2	1.02729	0.554684	0.705604	0.00114064	0.00810184	0.00658119
320024	Nceh1	neutral cholesterol ester hydrolase 1	C02	G2	1.27154	0.414076	0.663245	0.000381776	0.0044705	0.00219695
320292	Rasgef1b	RasGEF domain family, member 1B	C02	G2	1.68925	-0.0202415	-0.89617	0.000705594	0.837044	0.0239173
320309	1520401A03Rik	RIKEN cDNA 1520401A03 gene	C02	G2	3.49529	0.469184	0.830689	0.00157432	0.142442	0.0258501
320560	Dennd5b	DENN/MADD domain containing 5B	C02	G2	1.13765	0.201364	0.875596	0.00120348	0.298735	0.000403991
320817	Atad2b	ATPase family, AAA domain containing 2B	C02	G2	1.30703	-0.0471056	0.486812	0.00618281	0.603562	0.0214012
328747	Gm5091	predicted gene 5091	C02	G2	2.66645	0.362442	0.724338	0.00272184	0.163568	0.0467984
329152	Hecw2	HECT, C2 and WW domain containing E3 ubiquitin protein ligase 2	C02	G2	1.03597	-0.971862	0.0517145	0.00792119	0.00977854	0.826501
329244	Il19	interleukin 19	C02	G2	1.0976	-0.152205	-0.0499937	0.00847864	0.275526	0.672513
329738	Aknad1	AKNA domain containing 1	C02	G2	1.90384	0.0495396	0.160507	0.000162382	0.396381	0.218676
329977	Fhad1	forkhead-associated (FHA) phosphopeptide binding domain 1	C02	G2	2.52196	0.107761	0.098515	0.000666234	0.174029	0.168681
330064	Slc5a6	solute carrier family 5 (sodium-dependent vitamin transporter), member 6	C02	G2	1.35285	0.440067	0.662231	0.00220801	0.01315	0.0175551
330192	Vps37b	vacuolar protein sorting 37B (yeast)	C02	G2	1.23995	0.609144	0.220858	0.00252483	0.0115561	0.08991
330319	Wipf3	WAS/WASL interacting protein family, member 3	C02	G2	2.39621	-0.0389924	0.0258368	0.0028342	0.860542	0.853259
330401	Tmcc1	transmembrane and coiled coil domains 1	C02	G2	1.29783	0.394312	0.984467	0.00139506	0.0167867	0.00276269
330502	Zfp82	zinc finger protein 82	C02	G2	1.39152	-0.008015	0.500606	0.00180725	0.930506	0.0148901
333789	N4bp2	NEDD4 binding protein 2	C02	G2	1.30467	0.402931	0.967045	0.00382444	0.0686544	0.0461981
338359	Supv3l1	suppressor of var1, 3-like 1 (S. cerevisiae)	C02	G2	1.03665	0.799644	0.69564	0.00681279	0.0101175	0.0144067
338467	Morc3	microrchidia 3	C02	G2	1.47233	0.0983508	0.0519338	0.00698833	0.510904	0.727406
353371	Oxct2b	3-oxoacid CoA transferase 2B	C02	G2	1.50771	0.190724	0.306845	0.00297908	0.18075	0.00341588
380601	Fastkd5	FAST kinase domains 5	C02	G2	1.09496	0.715758	0.862631	0.000164899	0.0086401	0.00502306
380732	Milr1	mast cell immunoglobulin like receptor 1	C02	G2	1.16524	0.194569	0.937263	0.00334045	0.0990824	0.000106212
380755	Lsmem1	leucine-rich single-pass membrane protein 1	C02	G2	1.4422	0.169965	0.225481	0.00238744	0.0539971	0.0537288
380780	Serpina11	serine (or cysteine) peptidase inhibitor, clade A (alpha-1 antiproteinase, antitrypsin), member 11	C02	G2	1.48961	0.0471951	0.752201	0.00900261	0.675803	0.0927757
380787	A230065H16Rik	RIKEN cDNA A230065H16 gene	C02	G2	1.70361	0.0107757	-0.778511	0.00197394	0.905192	0.00904952
380842	Stmnd1	stathmin domain containing 1	C02	G2	1.25844	0.289897	0.713229	0.00689892	0.140045	0.029155
381199	Tmem151a	transmembrane protein 151A	C02	G2	1.42806	-0.880373	-0.222016	0.00506526	0.0291742	0.132931
381334	Gal3st2	galactose-3-O-sulfotransferase 2	C02	G2	1.69753	-0.634443	-0.309734	0.00612197	0.0442738	0.127571
381489	Rxfp1	relaxin/insulin-like family peptide receptor 1	C02	G2	1.28717	-0.129167	-0.227695	0.00756804	0.284893	0.138393
381511	Pdp1	pyruvate dehyrogenase phosphatase catalytic subunit 1	C02	G2	1.32249	0.118657	0.601412	0.00154755	0.252188	0.0186663
381582	Tmem240	transmembrane protein 240	C02	G2	1.09038	-0.442436	0.747978	0.00184397	0.00392278	0.000584279
382111	Susd5	sushi domain containing 5	C02	G2	1.24221	-0.176733	0.233216	0.000867653	0.166917	0.0119862
383592	Gm1305	predicted gene 1305	C02	G2	1.23206	0.552915	0.623622	0.00996297	0.0131303	0.0427308
387314	Tmtc1	transmembrane and tetratricopeptide repeat containing 1	C02	G2	1.5688	-0.840619	0.31072	0.00506949	0.0109769	0.0747648
399579	6720462K09Rik	RIKEN cDNA 6720462K09 gene	C02	G2	1.90498	0.120242	0.758184	0.00016418	0.732704	0.0990382
399607	D230019N24Rik	RIKEN cDNA D230019N24 gene	C02	G2	1.0274	0.403347	0.679533	0.00156647	0.0152939	0.210165
407823	Baz2b	bromodomain adjacent to zinc finger domain, 2B	C02	G2	1.31184	0.643152	0.713373	0.00144605	0.000971334	0.00452204
414085	9330151L19Rik	RIKEN cDNA 9330151L19 gene	C02	G2	1.1601	0.785524	0.967193	0.00313067	0.0039175	0.00648374
432442	Akap7	A kinase (PRKA) anchor protein 7	C02	G2	1.44964	0.264774	0.636634	0.000185616	0.124694	0.0881599
432530	Adcy1	adenylate cyclase 1	C02	G2	2.23772	-0.723803	-0.732723	0.000890289	0.00019454	4.64326e-05
433294	Mettl21c	methyltransferase like 21C	C02	G2	1.05329	0.278957	0.437184	0.00129275	0.0436776	0.121848
433711	Gm12580	predicted gene 12580	C02	G2	1.088	-0.0135363	-0.0292337	0.000304174	0.42265	0.517063
433766	Trim63	tripartite motif-containing 63	C02	G2	7.00544	-0.24697	0.780346	6.21696e-05	0.00422261	0.020751
435391	Dupd1	dual specificity phosphatase and pro isomerase domain containing 1	C02	G2	4.183	-0.177695	-0.0608137	3.60968e-05	0.00189872	0.548737
436230	BC065397	cDNA sequence BC065397	C02	G2	1.44882	0.767387	0.957278	0.000561081	0.0432481	0.00053404
442827	Rab44	RAB44, member RAS oncogene family	C02	G2	3.06923	0.130571	0.629857	0.000414754	0.175331	0.0478118
442834	D830031N03Rik	RIKEN cDNA D830031N03 gene	C02	G2	1.31037	0.138439	0.271757	0.0045799	0.0478468	0.458715
494468	Armcx5	armadillo repeat containing, X-linked 5	C02	G2	1.61621	0.298479	0.748549	0.000550398	0.0592762	0.00946847
545030	Wdfy4	WD repeat and FYVE domain containing 4	C02	G2	2.40048	-0.560404	-0.45599	8.39624e-05	0.000395567	0.000632385
545047	Gm5800	predicted gene 5800	C02	G2	1.09893	0.819136	0.957608	0.000237772	0.00392119	0.0490361
552913	Gm14634	predicted gene 14634	C02	G2	1.36186	0.054004	0.549623	0.000147359	0.660127	0.0607983
619309	A630081J09Rik	RIKEN cDNA A630081J09 gene	C02	G2	1.08748	-0.0432502	0.0124023	0.001676	0.616765	0.0962962
620760	2900079G21Rik	RIKEN cDNA 2900079G21 gene	C02	G2	4.87086	0.167104	0.0472363	6.46388e-06	0.00635493	0.0479199
622283	Gm6307	predicted gene 6307	C02	G2	1.07262	-0.0830377	0.0832884	0.00145531	0.074653	0.0793853
622434	Arhgef26	Rho guanine nucleotide exchange factor (GEF) 26	C02	G2	1.76664	-0.475164	-0.0261835	0.00477333	0.0561285	0.858772
623272	Gm11757	predicted gene 11757	C02	G2	2.72848	-0.146335	0.00307701	0.00225922	0.380973	0.983191
625353	Vmn2r35	vomeronasal 2, receptor 35	C02	G2	1.17249	0.393893	0.524437	0.000975908	0.0912193	0.10509
626053	Gm6647	predicted gene 6647	C02	G2	1.10992	0.0897411	-0.0119106	0.000113018	0.0136592	0.926194
628779	Hs3st4	heparan sulfate (glucosamine) 3-O-sulfotransferase 4	C02	G2	1.43219	-0.132246	0.0971782	0.00898224	0.399975	0.461834
629147	Ctxn3	cortexin 3	C02	G2	2.14732	0.269937	0.503819	0.00050184	0.0755553	0.0116871
631415	Gm20760	predicted gene, 20760	C02	G2	1.2127	0.407044	0.900921	0.00334153	0.0319811	0.00202192
666737	4632427E13Rik	RIKEN cDNA 4632427E13 gene	C02	G2	1.2353	0.423212	0.778528	0.00252348	0.0405052	0.0256394
668303	Kif26a	kinesin family member 26A	C02	G2	2.36698	-0.579938	-0.595489	0.000490134	0.000608142	0.000985419
791394	Gm9878	predicted gene 9878	C02	G2	1.3734	0.120206	0.185349	0.00231631	0.458987	0.0625738
100036523	Gm16982	predicted gene, 16982	C02	G2	1.32765	0.374096	0.119641	0.00440076	0.116432	0.120399
100037283	Rnaset2a	ribonuclease T2A	C02	G2	1.04873	0.277768	0.409377	0.0086872	0.0384473	0.0242912
100038351	Gm10792	predicted gene 10792	C02	G2	1.23103	0.591576	0.836217	0.00786692	0.0360345	0.0167662
100038630	Gm10727	predicted gene 10727	C02	G2	5.49261	-0.0333612	-0.0725012	6.72774e-06	0.615841	0.154847
100038730	Gm10387	predicted gene 10387	C02	G2	1.2961	0.0980644	0.305069	0.00653957	0.674512	0.181925
100039182	Gm16505	predicted gene 16505	C02	G2	1.52617	0.354373	0.299143	0.000337475	0.00162684	0.0886917
100040353	2810416G20Rik	RIKEN cDNA 2810416G20 gene	C02	G2	1.05681	0.285785	0.00357212	0.00851331	0.0924464	0.982574
100040475	Gm2795	predicted gene 2795	C02	G2	2.67371	-0.654584	-0.651746	0.00147629	0.0164041	0.0296132
100040851	Gm9767	predicted gene 9767	C02	G2	2.03312	-0.41488	-0.989961	0.00149994	0.0143996	0.0128745
100041653	Gm3455	predicted gene 3455	C02	G2	2.58595	-0.0498971	0.735885	0.00102186	0.421672	0.0515902
100042498	Mir22hg	Mir22 host gene (non-protein coding)	C02	G2	1.02794	-0.548322	0.0264519	0.00778796	0.0153491	0.726332
100043484	Gm4470	predicted gene 4470	C02	G2	1.20225	0.461384	0.283293	0.0056263	0.0678384	0.108741
100502698	1700021K19Rik	RIKEN cDNA 1700021K19 gene	C02	G2	1.27471	0.732353	0.860004	0.00322283	0.0116859	0.00713935
100502924	Gm11237	predicted gene 11237	C02	G2	3.65137	0.0144574	0.181237	0.00127385	0.935897	0.451803
100503209	A530041M06Rik	RIKEN cDNA A530041M06 gene	C02	G2	1.27053	0.273471	0.665264	2.11447e-05	0.0709114	0.0978448
100503794	Gm9920	predicted gene 9920	C02	G2	1.1449	0.230108	0.626778	0.00444452	0.106572	0.0592656
100504518	3425401B19Rik	RIKEN cDNA 3425401B19 gene	C02	G2	3.65097	0.160016	0.781301	1.95413e-06	0.0072147	0.00359747
102641351	LOC102641351	uncharacterized LOC102641351	C02	G2	1.21893	-0.0620965	0.273549	0.00378217	0.542367	0.0534337
102642045	LOC102642045	histone H3.3-like	C02	G2	1.08603	0.30583	0.548137	0.00133832	0.00443048	0.0041909
11534	Adk	adenosine kinase	C03	G3	-1.11035	-0.760093	-0.922629	0.000352189	0.000761788	0.000347743
11601	Angpt2	angiopoietin 2	C03	G3	-1.97073	-0.794968	-0.376553	0.00283859	0.0228085	0.0709839
11639	Ak4	adenylate kinase 4	C03	G3	-2.18211	-0.463668	-0.58682	0.00420922	0.032462	0.104628
11807	Apoa2	apolipoprotein A-II	C03	G3	-1.42735	-0.406187	-0.213964	0.00205351	0.0238956	0.224071
11876	Artn	artemin	C03	G3	-2.13642	0.272018	0.827619	3.13149e-05	0.050195	0.00993526
11949	Atp5c1	ATP synthase, H+ transporting, mitochondrial F1 complex, gamma polypeptide 1	C03	G3	-1.01971	0.240227	-0.317842	0.00240585	0.0370382	0.0219706
12018	Bak1	BCL2-antagonist/killer 1	C03	G3	-1.28664	-0.655079	-0.874435	0.00303409	0.0114526	0.0263482
12036	Bcat2	branched chain aminotransferase 2, mitochondrial	C03	G3	-1.26993	-0.801292	-0.649094	0.000612567	0.00129574	0.0213715
12235	Bub1	budding uninhibited by benzimidazoles 1 homolog (S. cerevisiae)	C03	G3	-1.00722	0.446156	0.200157	0.00239173	0.000120244	0.00657943
12257	Tspo	translocator protein	C03	G3	-1.1889	0.723502	-0.233859	0.00569894	0.0161516	0.112279
12266	C3	complement component 3	C03	G3	-1.06057	-0.269052	-0.993254	0.000239665	0.00446354	0.00296464
12315	Calm3	calmodulin 3	C03	G3	-1.21123	-0.556643	-0.593412	0.00210259	0.013012	0.00943062
12317	Calr	calreticulin	C03	G3	-1.11788	-0.65564	-0.735428	0.00186125	0.00160902	0.00266326
12331	Cap1	CAP, adenylate cyclase-associated protein 1 (yeast)	C03	G3	-1.2516	-0.207628	0.167769	0.000162866	0.0471405	0.499545
12332	Capg	capping protein (actin filament), gelsolin-like	C03	G3	-1.58637	-0.0618128	-0.582896	0.000144232	0.364891	0.0210505
12334	Capn2	calpain 2	C03	G3	-1.16314	-0.667898	-0.686331	0.00368837	0.0159691	0.0106038
12411	Cbs	cystathionine beta-synthase	C03	G3	-1.65977	-0.230988	0.485549	0.00497129	0.145714	0.0385549
12501	Cd3e	CD3 antigen, epsilon polypeptide	C03	G3	-1.08501	-0.323185	-0.361041	0.00455872	0.13756	0.0394053
12514	Cd68	CD68 antigen	C03	G3	-1.06332	-0.680934	-0.965581	0.00739751	0.0170258	0.00883583
12631	Cfl1	cofilin 1, non-muscle	C03	G3	-1.11083	0.00856742	-0.267978	0.00277142	0.944189	0.239826
12662	Chm	choroidermia (RAB escort protein 1)	C03	G3	-1.07282	-0.312048	-0.517182	0.00435926	0.066505	0.0189018
12795	Plk3	polo-like kinase 3	C03	G3	-1.16781	-0.611585	-0.810591	0.000912256	0.00577159	0.00156891
12876	Cpe	carboxypeptidase E	C03	G3	-1.69349	-0.287386	-0.753773	0.000107669	0.0430681	0.00215848
13026	Pcyt1a	phosphate cytidylyltransferase 1, choline, alpha isoform	C03	G3	-1.00148	-0.936949	-0.997062	0.00604133	0.00308768	0.000752333
13074	Cyp17a1	cytochrome P450, family 17, subfamily a, polypeptide 1	C03	G3	-1.61471	-0.614962	-0.769103	0.00830349	0.0433532	0.0400572
13135	Dad1	defender against cell death 1	C03	G3	-1.11564	-0.84435	-0.650983	0.0069386	0.0120861	0.0266008
13170	Dbp	D site albumin promoter binding protein	C03	G3	-1.23672	0.482861	0.617399	0.000249482	0.0120587	0.0029709
13544	Dvl3	dishevelled 3, dsh homolog (Drosophila)	C03	G3	-1.13215	-0.687619	-0.734535	0.00994891	0.00828858	0.00487563
13555	E2f1	E2F transcription factor 1	C03	G3	-1.29437	0.158946	-0.592099	0.00234192	0.132088	0.0148654
13591	Ebf1	early B cell factor 1	C03	G3	-2.60511	-0.362925	-0.464431	0.00089288	0.0572985	0.00834512
13593	Ebf3	early B cell factor 3	C03	G3	-1.09664	-0.431394	0.281861	0.00032007	0.00313156	0.0233392
13601	Ecm1	extracellular matrix protein 1	C03	G3	-1.52944	-0.324255	-0.612899	1.2965e-05	0.0125362	0.0189569
13617	Ednra	endothelin receptor type A	C03	G3	-2.82129	-0.917304	-0.388191	0.00122221	0.0103003	0.0334207
13631	Eef2k	eukaryotic elongation factor-2 kinase	C03	G3	-1.5898	-0.624343	-0.657733	0.00130534	0.00552565	0.00602758
13726	Emd	emerin	C03	G3	-1.00253	-0.491953	-0.80436	0.00495645	0.0374742	0.00764553
13852	Stx2	syntaxin 2	C03	G3	-1.32538	-0.192895	-0.884072	0.000792206	0.054434	0.00137213
13865	Nr2f1	nuclear receptor subfamily 2, group F, member 1	C03	G3	-2.00455	0.645058	-0.505789	0.000188092	0.00137312	0.00967632
13992	Khdrbs3	KH domain containing, RNA binding, signal transduction associated 3	C03	G3	-1.33102	-0.134739	0.441908	0.00371452	0.405665	0.0610089
14011	Etv6	ets variant 6	C03	G3	-1.09915	-0.771828	-0.94201	0.00139601	0.00253673	0.00159435
14225	Fkbp1a	FK506 binding protein 1a	C03	G3	-1.03387	-0.795696	-0.802857	0.00435083	0.013927	0.00500874
14234	Foxc2	forkhead box C2	C03	G3	-2.61223	-0.744902	0.509289	0.000119006	0.0405954	0.0135538
14263	Fmo5	flavin containing monooxygenase 5	C03	G3	-1.05319	-0.504933	-0.362541	0.00980485	0.0586915	0.0818682
14287	Fpgs	folylpolyglutamyl synthetase	C03	G3	-1.06607	0.0936757	-0.330544	0.000140728	0.00994927	0.0380185
14464	Gata5	GATA binding protein 5	C03	G3	-1.0175	-0.304498	-0.30945	0.00317041	0.0992996	0.0308315
14465	Gata6	GATA binding protein 6	C03	G3	-2.52949	0.281483	-0.901476	3.30683e-05	0.065675	0.00206373
14635	Galk1	galactokinase 1	C03	G3	-1.2232	-0.351329	-0.74636	0.000338328	0.0225534	0.00665473
14678	Gnai2	guanine nucleotide binding protein (G protein), alpha inhibiting 2	C03	G3	-1.22377	-0.473835	-0.74244	0.00221675	0.00061518	0.0155606
14688	Gnb1	guanine nucleotide binding protein (G protein), beta 1	C03	G3	-1.25244	-0.922801	-0.85738	0.000965709	0.00206894	0.00175266
14702	Gng2	guanine nucleotide binding protein (G protein), gamma 2	C03	G3	-1.01862	-0.423873	-0.631223	0.00368352	0.0112145	0.00791497
14873	Gsto1	glutathione S-transferase omega 1	C03	G3	-1.37302	0.375643	-0.914737	0.00523865	0.00958113	0.0018779
14924	Magi1	membrane associated guanylate kinase, WW and PDZ domain containing 1	C03	G3	-1.21477	0.489785	0.350685	0.00156649	0.0239102	0.0214796
14963	H2-Bl	histocompatibility 2, blastocyst	C03	G3	-1.11151	-0.6712	-0.737152	0.000920065	0.0025718	0.0260987
14999	H2-DMb1	histocompatibility 2, class II, locus Mb1	C03	G3	-1.96076	0.197617	0.324137	0.000487497	0.262266	0.0384888
15277	Hk2	hexokinase 2	C03	G3	-1.26073	-0.51438	-0.931286	0.00431347	0.0270096	0.0115502
15410	Hoxb3	homeobox B3	C03	G3	-1.18051	0.251867	-0.689987	0.00942285	0.242949	0.0471896
15412	Hoxb4	homeobox B4	C03	G3	-1.51434	0.378804	-0.677642	0.00184688	0.00233558	0.0140301
15939	Ier5	immediate early response 5	C03	G3	-2.2603	-0.397277	-0.669739	0.00332731	0.0455177	0.0462593
16007	Cyr61	cysteine rich protein 61	C03	G3	-1.52523	-0.670357	-0.517079	0.00353573	0.0164136	0.0140404
16194	Il6ra	interleukin 6 receptor, alpha	C03	G3	-1.83671	0.465694	-0.364963	0.00171786	0.0337226	0.0236667
16348	Invs	inversin	C03	G3	-1.30474	-0.36722	-0.666242	0.00057795	0.0230105	0.00107929
16362	Irf1	interferon regulatory factor 1	C03	G3	-1.40076	0.777725	-0.797996	0.000272321	0.00262738	0.00319638
16372	Irx2	Iroquois related homeobox 2 (Drosophila)	C03	G3	-1.56975	0.968928	0.506653	0.00373685	0.00832291	0.0326183
16440	Itpr3	inositol 1,4,5-triphosphate receptor 3	C03	G3	-1.39571	0.858019	-0.752268	0.000544838	0.0034645	3.49269e-05
16478	Jund	jun D proto-oncogene	C03	G3	-1.03733	-0.0386361	0.137841	0.000548927	0.753048	0.315387
16543	Mdfic	MyoD family inhibitor domain containing	C03	G3	-1.87989	-0.525477	-0.930243	0.000437151	0.00570832	0.0159936
16549	Khsrp	KH-type splicing regulatory protein	C03	G3	-1.07391	-0.348	-0.390664	0.000675953	0.0131787	0.0209215
16562	Kif1c	kinesin family member 1C	C03	G3	-1.48145	-0.910282	-0.861452	0.00273264	0.00179145	0.0295524
16669	Krt19	keratin 19	C03	G3	-3.69622	-0.390396	0.0389184	0.000377309	0.04104	0.406101
16691	Krt8	keratin 8	C03	G3	-1.76043	0.712981	0.402842	0.000192237	0.00216566	0.0628831
16835	Ldlr	low density lipoprotein receptor	C03	G3	-1.42947	-0.905045	-0.706907	0.00111515	0.000503615	0.00165302
16847	Lepr	leptin receptor	C03	G3	-1.13914	-0.668906	-0.61754	0.00462384	0.0043364	0.00884801
16880	Lifr	leukemia inhibitory factor receptor	C03	G3	-1.08378	-0.0995272	0.439008	0.00114991	0.159006	0.00853575
16911	Lmo4	LIM domain only 4	C03	G3	-1.08116	-0.567769	-0.754199	0.00014457	0.0392121	0.00777405
16952	Anxa1	annexin A1	C03	G3	-1.30597	-0.0987172	-0.335823	0.000744901	0.392284	0.0202147
16993	Lta4h	leukotriene A4 hydrolase	C03	G3	-1.06595	-0.288446	-0.422248	0.00454262	0.0810953	0.0490475
17000	Ltbr	lymphotoxin B receptor	C03	G3	-1.08353	-0.638022	-0.926319	0.00128276	0.000527067	0.00454975
17121	Mxd3	Max dimerization protein 3	C03	G3	-1.12393	0.751679	-0.0142251	0.00489585	0.00988285	0.835653
17183	Matn4	matrilin 4	C03	G3	-1.10559	-0.777859	-0.437973	0.00307673	0.00135937	0.127057
17256	Mea1	male enhanced antigen 1	C03	G3	-1.00537	-0.248558	-0.592894	0.000227616	0.0749578	0.00496516
17268	Meis1	Meis homeobox 1	C03	G3	-2.04257	-0.565412	-0.387616	0.00171535	0.00263827	0.0295808
17304	Mfge8	milk fat globule-EGF factor 8 protein	C03	G3	-1.59855	-0.401283	-0.665249	0.00145485	0.0231499	0.00851568
17355	Aff1	AF4/FMR2 family, member 1	C03	G3	-1.20118	-0.303125	-0.205755	0.00196219	0.0291949	0.106689
17436	Me1	malic enzyme 1, NADP(+)-dependent, cytosolic	C03	G3	-1.23836	-0.651293	-0.777578	0.000508369	0.00377502	0.00191975
17454	Mov10	Moloney leukemia virus 10	C03	G3	-2.06343	0.446606	-0.792872	0.000113374	0.0157236	0.00979546
17698	Msn	moesin	C03	G3	-1.05558	-0.342465	-0.704216	0.000886394	0.00832126	0.00288444
17701	Msx1	msh homeobox 1	C03	G3	-2.41936	-0.131763	0.819167	0.00129221	0.416129	0.033803
17702	Msx2	msh homeobox 2	C03	G3	-2.16201	-0.393132	-0.199517	0.000324388	0.0142442	0.148111
17873	Gadd45b	growth arrest and DNA-damage-inducible 45 beta	C03	G3	-1.31822	-0.133151	-0.817039	0.00089224	0.243951	0.000833346
17886	Myh9	myosin, heavy polypeptide 9, non-muscle	C03	G3	-1.00625	-0.536441	-0.812761	0.0016648	0.00887883	0.0105422
17904	Myl6	myosin, light polypeptide 6, alkali, smooth muscle and non-muscle	C03	G3	-1.09508	-0.774571	-0.776784	0.000457529	0.014362	0.000835062
17921	Myo7a	myosin VIIA	C03	G3	-1.14826	0.308023	-0.381529	0.00169657	0.0917702	0.0312877
17988	Ndrg1	N-myc downstream regulated gene 1	C03	G3	-2.26325	0.950487	0.549484	0.000616534	0.0051669	0.000258958
18003	Nedd9	neural precursor cell expressed, developmentally down-regulated gene 9	C03	G3	-2.42631	0.110542	-0.295945	0.000905491	0.0598595	0.0448676
18018	Nfatc1	nuclear factor of activated T cells, cytoplasmic, calcineurin dependent 1	C03	G3	-1.13949	-0.0562096	-0.639031	0.000135674	0.0116425	0.00196676
18158	Nppb	natriuretic peptide type B	C03	G3	-2.16388	-0.189303	-0.133252	0.00163418	0.239444	0.208951
18188	Nrtn	neurturin	C03	G3	-1.45657	-0.512121	-0.887929	0.00019952	0.000561401	0.0045693
18220	Nucb1	nucleobindin 1	C03	G3	-1.09276	-0.750738	-0.800775	0.00101612	0.00635461	0.00962369
18391	Sigmar1	sigma non-opioid intracellular receptor 1	C03	G3	-1.3704	-0.812178	-0.861558	0.00229773	0.00589728	0.00940956
18451	P4ha1	procollagen-proline, 2-oxoglutarate 4-dioxygenase (proline 4-hydroxylase), alpha 1 polypeptide	C03	G3	-1.01942	-0.920528	-0.303604	0.00552083	0.00474937	0.196731
18514	Pbx1	pre B cell leukemia homeobox 1	C03	G3	-1.50259	-0.449189	-0.170041	0.00174767	0.0120495	0.0537869
18611	Pea15a	phosphoprotein enriched in astrocytes 15A	C03	G3	-1.57602	-0.870607	-0.846011	0.000314293	0.00303158	0.00510551
18617	Rhox5	reproductive homeobox 5	C03	G3	-1.72486	-0.443358	0.0894355	8.60136e-05	0.0302657	0.090808
18639	Pfkfb1	6-phosphofructo-2-kinase/fructose-2,6-biphosphatase 1	C03	G3	-1.00118	-0.137533	-0.667893	0.00744218	0.182299	0.0085345
18641	Pfkl	phosphofructokinase, liver, B-type	C03	G3	-1.25858	0.0714934	-0.0802415	0.00162691	0.463651	0.380117
18646	Prf1	perforin 1 (pore forming protein)	C03	G3	-1.0558	-0.411776	-0.70202	0.00643214	0.0427974	0.0143919
18712	Pim1	proviral integration site 1	C03	G3	-1.21769	0.326595	-0.268787	1.01587e-05	0.00174845	0.339718
18762	Prkcz	protein kinase C, zeta	C03	G3	-1.21166	-0.744734	-0.653614	0.0016515	0.00800822	0.0806594
18795	Plcb1	phospholipase C, beta 1	C03	G3	-1.57479	-0.739334	-0.886209	0.00112882	0.00880378	0.0148854
18822	Plod1	procollagen-lysine, 2-oxoglutarate 5-dioxygenase 1	C03	G3	-1.26628	-0.770968	-0.744709	0.0067002	0.0165357	0.0274451
19205	Ptbp1	polypyrimidine tract binding protein 1	C03	G3	-1.01119	0.300119	-0.187429	0.00240785	0.0245283	0.216197
19211	Pten	phosphatase and tensin homolog	C03	G3	-1.07987	-0.443887	-0.40577	0.00105047	0.0132108	0.0137345
19212	Pter	phosphotriesterase related	C03	G3	-1.02717	-0.150801	-0.725869	0.000911288	0.0592322	0.00759156
19230	Twf1	twinfilin, actin-binding protein, homolog 1 (Drosophila)	C03	G3	-1.50109	-0.526958	-0.949122	0.00109835	0.00477794	0.000943301
19271	Ptprj	protein tyrosine phosphatase, receptor type, J	C03	G3	-1.14781	-0.359099	-0.194234	0.00376079	0.0132689	0.0372803
19332	Rab20	RAB20, member RAS oncogene family	C03	G3	-1.17572	-0.356765	-0.952642	0.00604779	0.144315	0.0101939
19340	Rab3d	RAB3D, member RAS oncogene family	C03	G3	-1.22703	0.154558	0.0232513	0.00920556	0.397161	0.85811
19342	Rab4b	RAB4B, member RAS oncogene family	C03	G3	-1.2201	-0.755499	-0.964629	0.00797073	0.0214737	0.0157381
19345	Rab5c	RAB5C, member RAS oncogene family	C03	G3	-1.0221	-0.376182	-0.792643	0.0020949	0.0388287	0.00848998
19348	Kif20a	kinesin family member 20A	C03	G3	-1.11914	0.372595	-0.306414	0.000920069	0.0248055	0.0352194
19395	Rasgrp2	RAS, guanyl releasing protein 2	C03	G3	-1.18502	-0.472899	0.210968	0.00188241	0.0097326	0.0444345
19655	Rbmx	RNA binding motif protein, X chromosome	C03	G3	-1.12762	-0.229215	-0.0483432	0.00226618	0.108651	0.263921
19679	Pitpnm2	phosphatidylinositol transfer protein, membrane-associated 2	C03	G3	-1.35192	-0.49916	-0.765869	4.61854e-05	0.0019981	0.0271775
19729	Slc50a1	solute carrier family 50 (sugar transporter), member 1	C03	G3	-1.38496	-0.538938	-0.944253	0.000934125	0.00966849	0.00697184
19766	Ripk1	receptor (TNFRSF)-interacting serine-threonine kinase 1	C03	G3	-1.35866	-0.229702	-0.935715	0.00175783	0.0690471	0.00447096
20130	Rras	Harvey rat sarcoma oncogene, subgroup R	C03	G3	-1.18061	-0.781309	-0.962339	0.000634006	0.00137635	0.00216291
20195	S100a11	S100 calcium binding protein A11 (calgizzarin)	C03	G3	-1.34037	-0.470222	-0.999794	0.00161222	0.0280252	0.0161404
20229	Sat1	spermidine/spermine N1-acetyl transferase 1	C03	G3	-1.46226	-0.948232	-0.857958	0.00220375	0.000434311	0.00506791
20321	Frrs1	ferric-chelate reductase 1	C03	G3	-1.30074	-0.291606	-0.314617	0.00465227	0.0655575	0.0822937
20379	Sfrp4	secreted frizzled-related protein 4	C03	G3	-1.21679	0.145689	0.0599194	0.0056762	0.259063	0.61664
20393	Sgk1	serum/glucocorticoid regulated kinase 1	C03	G3	-1.16986	0.130436	0.544507	0.000152996	0.229476	0.0377058
20429	Shox2	short stature homeobox 2	C03	G3	-1.31676	-0.171754	-0.734818	0.000711465	0.00468564	0.00174565
20444	St3gal2	ST3 beta-galactoside alpha-2,3-sialyltransferase 2	C03	G3	-1.69839	-0.261851	-0.902857	0.00421542	0.132107	0.00614938
20475	Six5	sine oculis-related homeobox 5	C03	G3	-1.3655	-0.224078	-0.643853	0.00587004	0.173542	0.0241953
20509	Slc19a1	solute carrier family 19 (folate transporter), member 1	C03	G3	-1.05751	-0.053914	-0.669227	0.000125712	0.207843	0.000855502
20668	Sox13	SRY (sex determining region Y)-box 13	C03	G3	-1.06068	-0.431081	-0.619899	0.00170488	0.0203765	0.0158409
20810	Srm	spermidine synthase	C03	G3	-1.30606	-0.927346	-0.696401	0.00378499	0.00366983	0.0302082
20821	Trim21	tripartite motif-containing 21	C03	G3	-1.17318	-0.72153	-0.934655	0.00154534	0.0072422	0.0151261
20905	Sts	steroid sulfatase	C03	G3	-1.00392	-0.634631	-0.555966	0.000161212	0.00169342	0.0545856
20910	Stxbp1	syntaxin binding protein 1	C03	G3	-1.35833	-0.0877693	-0.959409	0.00130054	0.0325695	2.09944e-05
20969	Sdc1	syndecan 1	C03	G3	-1.48456	-0.0402109	0.0863653	0.00350561	0.709651	0.45037
20977	Syp	synaptophysin	C03	G3	-1.21463	-0.734462	-0.757875	0.00137625	0.010896	0.00458305
21346	Tagln2	transgelin 2	C03	G3	-1.00269	-0.411422	-0.382072	0.00103142	0.00373168	0.0199673
21372	Tbl1x	transducin (beta)-like 1 X-linked	C03	G3	-1.11148	-0.207418	-0.378245	0.00223009	0.0302016	0.0264306
21749	Terf1	telomeric repeat binding factor 1	C03	G3	-1.01242	0.0437841	-0.396435	0.00156019	0.00600667	0.0218139
21753	Tes	testis derived transcript	C03	G3	-1.64393	0.242679	0.156061	0.00133796	0.0685749	0.130435
21767	Tex264	testis expressed gene 264	C03	G3	-1.02189	-0.434082	-0.594305	0.00154921	0.0173305	0.00742688
21813	Tgfbr2	transforming growth factor, beta receptor II	C03	G3	-1.53537	-0.766928	-0.982627	0.00149417	0.00442592	0.00509983
21877	Tk1	thymidine kinase 1	C03	G3	-1.01348	0.848249	0.239691	0.00395087	0.00549911	0.0963156
21894	Tln1	talin 1	C03	G3	-1.2724	-0.507629	-0.297817	0.00616319	0.0411713	0.163879
21944	Tnfsf12	tumor necrosis factor (ligand) superfamily, member 12	C03	G3	-1.10158	-0.329764	-0.798669	0.00400272	0.0429474	0.0064436
21985	Tpd52	tumor protein D52	C03	G3	-2.25386	-0.679098	-0.33052	0.000918754	0.00721688	0.0709123
22320	Vamp8	vesicle-associated membrane protein 8	C03	G3	-1.35481	-0.649621	-0.801129	0.000838778	0.00363338	0.00529414
22339	Vegfa	vascular endothelial growth factor A	C03	G3	-1.20094	0.0398726	-0.151747	0.00306646	0.603638	0.192063
23871	Ets1	E26 avian leukemia oncogene 1, 5' domain	C03	G3	-1.43787	-0.021434	-0.288964	0.00293604	0.75786	0.134136
23984	Pde10a	phosphodiesterase 10A	C03	G3	-1.52222	-0.524986	-0.974513	0.00340105	0.023265	0.00237189
24017	Rnf13	ring finger protein 13	C03	G3	-1.01243	-0.745724	-0.967959	0.000891146	0.00340168	0.0131465
26362	Axl	AXL receptor tyrosine kinase	C03	G3	-1.05016	0.0814501	-0.0709606	0.00250356	0.329108	0.518658
26385	Grk6	G protein-coupled receptor kinase 6	C03	G3	-1.15055	0.481589	0.0392362	0.00349547	0.0220664	0.761596
26408	Map3k5	mitogen-activated protein kinase kinase kinase 5	C03	G3	-1.66028	-0.880978	-0.70918	0.000950305	0.00381963	0.0199291
26417	Mapk3	mitogen-activated protein kinase 3	C03	G3	-1.26938	-0.217909	-0.886777	0.0016818	0.0422065	0.00949265
26427	Creb3l1	cAMP responsive element binding protein 3-like 1	C03	G3	-1.52327	-0.435468	-0.2528	0.000743528	0.00826435	0.0985979
26900	Ddx3y	DEAD (Asp-Glu-Ala-Asp) box polypeptide 3, Y-linked	C03	G3	-1.00325	-0.389459	0.597308	0.00104764	0.125109	0.00232752
26941	Slc9a3r1	solute carrier family 9 (sodium/hydrogen exchanger), member 3 regulator 1	C03	G3	-1.18916	0.60658	0.372823	0.00167713	0.0113317	0.0469803
27059	Sh3d19	SH3 domain protein D19	C03	G3	-1.0524	0.00551538	-0.177779	0.00802396	0.966665	0.41285
27419	Naglu	alpha-N-acetylglucosaminidase (Sanfilippo disease IIIB)	C03	G3	-1.72438	0.139335	-0.663159	0.000476823	0.178403	0.00677112
27883	Tango2	transport and golgi organization 2	C03	G3	-1.00684	-0.433559	-0.846557	0.000900327	0.033245	0.00177809
28075	Desi1	desumoylating isopeptidase 1	C03	G3	-1.19195	-0.366771	-0.671161	0.00097925	0.00852895	0.00377417
29809	Rabgap1l	RAB GTPase activating protein 1-like	C03	G3	-1.29922	-0.360668	-0.711033	0.00211851	0.021984	0.00613677
29861	Dpf1	D4, zinc and double PHD fingers family 1	C03	G3	-1.16081	-0.625203	-0.350389	0.000580797	0.00528811	0.07635
29875	Iqgap1	IQ motif containing GTPase activating protein 1	C03	G3	-1.38823	-0.405124	-0.626406	0.00181485	0.00645683	0.0599662
30853	Mlf2	myeloid leukemia factor 2	C03	G3	-1.15145	0.363946	-0.771526	0.00226674	0.0152224	0.00839795
50701	Elane	elastase, neutrophil expressed	C03	G3	-1.35657	-0.765973	-0.694426	0.00445316	0.00184858	0.0040451
50788	Fbxl8	F-box and leucine-rich repeat protein 8	C03	G3	-1.01251	0.171253	0.305785	0.00771495	0.268855	0.0509341
50799	Slc25a13	solute carrier family 25 (mitochondrial carrier, adenine nucleotide translocator), member 13	C03	G3	-2.01563	0.042153	-0.141718	0.0042708	0.782632	0.405083
50875	Tmod3	tropomodulin 3	C03	G3	-1.0678	-0.648368	-0.928043	0.005076	0.0043764	0.00591729
50917	Galns	galactosamine (N-acetyl)-6-sulfate sulfatase	C03	G3	-1.23063	-0.286003	-0.0886414	0.00131502	0.0576862	0.377207
51789	Tnk2	tyrosine kinase, non-receptor, 2	C03	G3	-1.25803	0.171033	-0.228597	0.000596604	0.0627322	0.00786101
51800	Bok	BCL2-related ovarian killer	C03	G3	-1.66956	-0.530564	-0.152281	0.00323315	0.0320957	0.240123
52357	Wwc2	WW, C2 and coiled-coil domain containing 2	C03	G3	-1.39359	-0.559305	-0.966442	9.69002e-05	0.0161128	0.00330437
52430	Echdc2	enoyl Coenzyme A hydratase domain containing 2	C03	G3	-1.47447	-0.240089	-0.398664	0.000599527	0.0545774	0.000870701
52502	Carhsp1	calcium regulated heat stable protein 1	C03	G3	-1.19562	-0.440379	-0.806144	0.00319138	0.00661367	0.00630844
52679	E2f7	E2F transcription factor 7	C03	G3	-1.23445	0.0763673	-0.796319	0.00351226	0.43803	0.010738
52829	Lurap1l	leucine rich adaptor protein 1-like	C03	G3	-1.42603	0.0335431	0.638473	5.575e-05	0.487772	0.001729
53310	Dlg3	discs, large homolog 3 (Drosophila)	C03	G3	-1.06319	0.0906841	-0.413517	0.000542745	0.395071	0.00197119
53381	Prdx4	peroxiredoxin 4	C03	G3	-1.08386	0.035155	-0.783763	0.00740522	0.697751	0.00907934
53416	Stk39	serine/threonine kinase 39	C03	G3	-1.82829	-0.848106	-0.910613	0.00338754	0.0170723	0.0177335
53418	B4galt2	UDP-Gal:betaGlcNAc beta 1,4- galactosyltransferase, polypeptide 2	C03	G3	-1.47457	-0.615329	-0.623194	0.00303378	0.0150612	0.0118958
53625	B3gnt2	UDP-GlcNAc:betaGal beta-1,3-N-acetylglucosaminyltransferase 2	C03	G3	-2.10117	-0.0352165	-0.304801	6.13173e-05	0.758863	0.0249818
53901	Rcan2	regulator of calcineurin 2	C03	G3	-4.52198	-0.723431	-0.832259	0.000290587	0.00197852	0.00162428
54132	Pdlim1	PDZ and LIM domain 1 (elfin)	C03	G3	-2.26024	-0.530064	-0.286283	0.000400166	0.00523753	0.045398
54218	B3galt4	UDP-Gal:betaGlcNAc beta 1,3-galactosyltransferase, polypeptide 4	C03	G3	-1.20496	-0.302485	-0.67711	0.00280983	0.0594818	0.00707484
54342	Gnpnat1	glucosamine-phosphate N-acetyltransferase 1	C03	G3	-1.10609	-0.0984334	-0.296829	0.000376016	0.0403143	0.0393125
54384	Mtmr7	myotubularin related protein 7	C03	G3	-1.38835	-0.3873	-0.0629639	0.000505495	0.0144164	0.79985
56016	Hebp2	heme binding protein 2	C03	G3	-2.02877	-0.522823	-0.634583	0.00145542	0.0159212	0.00138649
56050	Cyp39a1	cytochrome P450, family 39, subfamily a, polypeptide 1	C03	G3	-1.8809	0.55058	0.143956	0.00112878	0.00619933	0.0899327
56213	Htra1	HtrA serine peptidase 1	C03	G3	-3.96335	0.464621	-0.884176	0.000393951	0.0221074	0.00591571
56214	Scamp4	secretory carrier membrane protein 4	C03	G3	-1.00232	-0.0789043	-0.535593	0.00840802	0.488447	0.0278803
56224	Tspan5	tetraspanin 5	C03	G3	-1.30415	0.374791	0.782488	0.00562235	0.0388783	0.0101074
56368	Cyb561d2	cytochrome b-561 domain containing 2	C03	G3	-1.10766	-0.944817	-0.906145	0.00437396	0.00517729	0.00581267
56417	Adar	adenosine deaminase, RNA-specific	C03	G3	-1.26441	-0.258383	-0.50998	0.00211294	0.113899	0.0426095
56419	Diap3	diaphanous homolog 3 (Drosophila)	C03	G3	-1.57156	0.041854	-0.241839	0.00123442	0.558358	0.0567724
56460	Pkp3	plakophilin 3	C03	G3	-1.46162	-0.934888	-0.751389	0.00332027	0.0211251	0.0420476
56613	Rps6ka4	ribosomal protein S6 kinase, polypeptide 4	C03	G3	-1.3725	-0.163315	-0.197011	0.00158079	0.136601	0.110987
56738	Mocs1	molybdenum cofactor synthesis 1	C03	G3	-1.1617	-0.263179	-0.775869	0.00115586	0.0111293	0.00159965
56745	C1qtnf1	C1q and tumor necrosis factor related protein 1	C03	G3	-2.34697	0.095525	-0.882726	0.0016798	0.389966	0.0461652
56752	Aldh9a1	aldehyde dehydrogenase 9, subfamily A1	C03	G3	-1.1252	0.511077	0.180888	0.00555446	0.0403769	0.181355
56758	Mbnl1	muscleblind-like 1 (Drosophila)	C03	G3	-1.69962	-0.324549	-0.552787	0.00211293	0.0662065	0.0172292
56791	Ube2l6	ubiquitin-conjugating enzyme E2L 6	C03	G3	-1.08856	-0.401754	-0.662593	0.00600065	0.0289892	0.00901002
57357	Srd5a3	steroid 5 alpha-reductase 3	C03	G3	-1.05637	0.491459	-0.252711	0.0044616	0.0223426	0.0616477
58244	Stx6	syntaxin 6	C03	G3	-1.08405	-0.836014	-0.828187	0.00271266	0.00626276	0.00599578
58521	Eid1	EP300 interacting inhibitor of differentiation 1	C03	G3	-1.3057	0.162988	-0.388719	0.00128348	0.105921	0.0106749
59056	Evc	Ellis van Creveld gene syndrome	C03	G3	-1.40827	0.639777	-0.0934676	0.00203031	0.002949	0.344583
59126	Nek6	NIMA (never in mitosis gene a)-related expressed kinase 6	C03	G3	-1.5301	0.169786	-0.62938	0.00089077	0.0264561	0.00395903
60595	Actn4	actinin alpha 4	C03	G3	-1.15986	-0.901822	-0.93462	0.000284248	0.00239056	0.000383808
63859	Impg1	interphotoreceptor matrix proteoglycan 1	C03	G3	-1.51078	-0.686298	-0.615569	0.00431589	0.033331	0.0443617
64136	Sdf2l1	stromal cell-derived factor 2-like 1	C03	G3	-1.04158	-0.536796	-0.590532	0.00893149	0.0325324	0.0277907
64143	Ralb	v-ral simian leukemia viral oncogene homolog B (ras related)	C03	G3	-1.61141	-0.560861	-0.870434	0.00257448	0.0323779	0.00690863
64292	Ptges	prostaglandin E synthase	C03	G3	-1.11033	0.520711	0.364613	5.05154e-05	0.0284228	0.00303017
64339	Fndc4	fibronectin type III domain containing 4	C03	G3	-1.06173	0.446047	-0.358523	0.00132898	0.015579	0.00843442
64451	Dip2a	DIP2 disco-interacting protein 2 homolog A (Drosophila)	C03	G3	-1.07907	-0.176049	-0.774842	0.00537652	0.186196	0.0101982
66054	Cndp2	CNDP dipeptidase 2 (metallopeptidase M20 family)	C03	G3	-1.08786	-0.342692	-0.574719	0.00700662	0.00837615	0.010594
66059	Krtcap2	keratinocyte associated protein 2	C03	G3	-1.17415	-0.540281	-0.757775	0.0040012	0.0330537	0.0157437
66066	Gng11	guanine nucleotide binding protein (G protein), gamma 11	C03	G3	-2.08045	-0.087187	0.0785328	7.40415e-05	0.0240931	0.0697831
66129	Aaed1	AhpC/TSA antioxidant enzyme domain containing 1	C03	G3	-1.26945	0.197989	-0.0115562	0.0048023	0.0563104	0.847534
66141	Ifitm3	interferon induced transmembrane protein 3	C03	G3	-1.33436	0.354703	0.510739	3.59027e-05	0.00499161	0.0342573
66208	Nenf	neuron derived neurotrophic factor	C03	G3	-1.2717	-0.228813	-0.378765	0.00175071	0.064514	0.0117397
66214	Rgcc	regulator of cell cycle	C03	G3	-3.49863	0.287062	0.356592	0.000265739	0.0313792	0.0594385
66220	Zdhhc12	zinc finger, DHHC domain containing 12	C03	G3	-1.22765	-0.335038	-0.828249	0.000546994	0.0263703	0.00421007
66253	Aig1	androgen-induced 1	C03	G3	-1.04217	-0.59269	-0.459562	0.0071073	0.0265417	0.0225533
66375	Dhrs7	dehydrogenase/reductase (SDR family) member 7	C03	G3	-1.17732	-0.120171	0.0399281	0.00889542	0.449464	0.794412
66447	Mgst3	microsomal glutathione S-transferase 3	C03	G3	-1.69642	0.337126	0.727672	0.000546887	0.00829953	0.00424068
66460	Sys1	SYS1 Golgi-localized integral membrane protein homolog (S. cerevisiae)	C03	G3	-1.00822	-0.621449	-0.759324	0.00147479	0.00792561	0.00597208
66494	Prelid1	PRELI domain containing 1	C03	G3	-1.12482	0.192133	-0.403189	0.00250356	0.112794	0.0429335
66540	Fam107b	family with sequence similarity 107, member B	C03	G3	-1.41524	-0.035056	-0.270238	0.000203686	0.479713	0.0174563
66624	Spcs2	signal peptidase complex subunit 2 homolog (S. cerevisiae)	C03	G3	-1.20029	-0.534783	-0.572379	0.00276799	0.0198521	0.023568
66648	Tpgs2	tubulin polyglutamylase complex subunit 2	C03	G3	-1.14032	0.295998	-0.274484	0.00103073	0.241021	0.0200005
66861	Dnajc10	DnaJ (Hsp40) homolog, subfamily C, member 10	C03	G3	-1.10096	-0.710894	-0.924057	0.00728692	0.0325797	0.0121875
67016	Tbc1d2b	TBC1 domain family, member 2B	C03	G3	-1.63523	-0.106203	-0.84318	0.00298767	0.342262	0.0410268
67111	Naaa	N-acylethanolamine acid amidase	C03	G3	-1.25778	-0.603245	-0.680643	0.00204435	0.0170871	0.00949059
67121	Mastl	microtubule associated serine/threonine kinase-like	C03	G3	-1.29423	0.256276	-0.53571	0.00916274	0.0579404	0.0182685
67149	Nkain1	Na+/K+ transporting ATPase interacting 1	C03	G3	-1.05319	-0.0299352	-0.159092	0.000606185	0.358671	0.110712
67150	Rnf141	ring finger protein 141	C03	G3	-1.14357	-0.663028	-0.784677	0.00576045	0.016798	0.0145261
67304	3110070M22Rik	RIKEN cDNA 3110070M22 gene	C03	G3	-1.09957	-0.615391	-0.827771	0.00231291	0.00462466	0.00354844
67458	Ergic1	endoplasmic reticulum-golgi intermediate compartment (ERGIC) 1	C03	G3	-1.35981	-0.67956	-0.792469	0.00344715	0.0195182	0.011635
67495	Tmem167b	transmembrane protein 167B	C03	G3	-1.06524	-0.835068	-0.922312	0.00216217	0.00341904	0.00255656
67622	Mxra7	matrix-remodelling associated 7	C03	G3	-1.14119	-0.32418	-0.38336	0.00663282	0.0745993	0.0521562
67695	Ost4	oligosaccharyltransferase 4 homolog (S. cerevisiae)	C03	G3	-1.01017	-0.218788	-0.403764	0.00268405	0.0592427	0.0330669
67704	1810037I17Rik	RIKEN cDNA 1810037I17 gene	C03	G3	-1.0366	-0.300351	-0.622605	0.000503667	0.00805258	0.000610427
67705	1810058I24Rik	RIKEN cDNA 1810058I24 gene	C03	G3	-1.30686	-0.897442	-0.521013	0.00674247	0.0084011	0.0319253
67739	Slc48a1	solute carrier family 48 (heme transporter), member 1	C03	G3	-1.12026	-0.271587	-0.900255	0.00242913	0.0285139	0.0015339
67749	Mgarp	mitochondria localized glutamic acid rich protein	C03	G3	-1.00883	0.0405934	-0.309277	0.00634536	0.68567	0.277336
67905	Ppm1m	protein phosphatase 1M	C03	G3	-1.08802	-0.32985	-0.966079	0.00425904	0.0403173	0.0144844
68041	Mid1ip1	Mid1 interacting protein 1 (gastrulation specific G12-like (zebrafish))	C03	G3	-1.39172	-0.0388901	-0.320029	0.00117205	0.552363	0.0727814
68047	Mpnd	MPN domain containing	C03	G3	-1.09025	-0.0507128	-0.725355	0.000371485	0.598329	0.00092741
68090	Yif1a	Yip1 interacting factor homolog A (S. cerevisiae)	C03	G3	-1.11773	-0.959288	-0.882072	0.00108901	0.000488541	0.000923068
68180	Hyi	hydroxypyruvate isomerase homolog (E. coli)	C03	G3	-1.68658	0.202747	0.497908	0.000253975	0.150649	0.00153902
68239	Krt42	keratin 42	C03	G3	-2.61084	-0.144126	0.365298	0.000712051	0.031928	0.0120157
68427	Slc39a13	solute carrier family 39 (metal ion transporter), member 13	C03	G3	-1.08939	-0.811321	-0.88532	0.00397436	0.0083236	0.0112582
68603	Pmvk	phosphomevalonate kinase	C03	G3	-1.44726	-0.70086	-0.981512	0.000407991	0.0194925	0.00133159
68713	Ifitm1	interferon induced transmembrane protein 1	C03	G3	-1.7184	0.859687	0.902548	0.000749341	0.00363323	0.000229301
68742	Tmem219	transmembrane protein 219	C03	G3	-1.14684	-0.616338	-0.326036	0.00062559	0.0235071	0.0521297
68910	Zfp467	zinc finger protein 467	C03	G3	-1.58739	0.355781	-0.840659	0.000315701	0.0351661	0.0145512
68929	Mospd3	motile sperm domain containing 3	C03	G3	-1.11898	0.0211876	-0.492778	0.00189001	0.716181	0.0413534
69094	Tmem160	transmembrane protein 160	C03	G3	-1.08234	-0.870331	-0.480089	0.000142847	0.000288301	0.0100557
69190	Dym	dymeclin	C03	G3	-1.11637	-0.320898	-0.265913	0.000238193	0.0667689	0.00777071
69226	Snx24	sorting nexing 24	C03	G3	-1.25712	-0.0664915	-0.410163	0.000243863	0.455336	0.0275384
69274	Ctdspl	CTD (carboxy-terminal domain, RNA polymerase II, polypeptide A) small phosphatase-like	C03	G3	-2.04552	-0.34881	-0.83324	0.00227863	0.00190543	0.00139455
69389	H2bfm	H2B histone family, member M	C03	G3	-1.19696	-0.739631	-0.896997	0.00265353	0.00425516	0.00361005
69549	2310009B15Rik	RIKEN cDNA 2310009B15 gene	C03	G3	-1.12681	0.263686	0.279827	0.000473596	0.0213372	0.00648141
69572	Mfsd3	major facilitator superfamily domain containing 3	C03	G3	-1.35879	-0.917462	-0.859985	0.00384135	0.00470094	0.00827076
69674	Mif4gd	MIF4G domain containing	C03	G3	-1.12196	0.216159	0.124757	0.00156924	0.085855	0.226613
69710	Arap1	ArfGAP with RhoGAP domain, ankyrin repeat and PH domain 1	C03	G3	-2.075	-0.706677	-0.842302	0.000154438	0.00821951	0.003708
69727	Usp46	ubiquitin specific peptidase 46	C03	G3	-1.04769	-0.594358	-0.227005	0.00129411	0.0481291	0.00616105
69770	1600002K03Rik	RIKEN cDNA 1600002K03 gene	C03	G3	-1.08353	-0.790373	-0.607247	0.000209598	0.00183344	0.00130412
69771	1810019D21Rik	RIKEN cDNA 1810019D21 gene	C03	G3	-1.19188	-0.253591	-0.330914	0.00157925	0.0501505	0.0297093
69772	Bdh2	3-hydroxybutyrate dehydrogenase, type 2	C03	G3	-1.13811	-0.739069	-0.589226	0.00114958	0.00719328	0.0092357
69908	Rab3b	RAB3B, member RAS oncogene family	C03	G3	-3.37685	0.0313007	-0.514905	5.41044e-05	0.0330315	0.0312714
70025	Acot7	acyl-CoA thioesterase 7	C03	G3	-1.59855	-0.196242	-0.121699	0.000345099	0.0250009	0.240049
[truncated: 3,114 more rows]
