# Supplementary material for: Establishment of stably expandable induced myogenic stem cells by four transcription factors
Source: Cell Death Dis. 2018 Oct 25;9(11):1092. doi: 10.1038/s41419-018-1114-8 (PMC6202407; doi:10.1038/s41419-018-1114-8)
Supplement: Supplementary file 6 — Supplementary Table S2 [file 41419_2018_1114_MOESM6_ESM.xlsx]

## Sheet: Sheet1
Supplementary Table S2. Clusters of DEGs identified from the three comparisions
Cluster	MDSC vs MEF	iMSC vs MEF	sort-iMSC vs MEF	Gene count
C01	3	3	3	1007
C02	1	2	2	712
C03	3	2	2	533
C04	1	1	1	461
C05	2	3	3	366
C06	2	1	1	363
C07	3	2	3	354
C08	2	2	1	290
C09	2	2	3	263
C10	1	2	1	252
C11	2	1	2	167
C12	2	3	2	107
C13	1	3	3	72
C14	3	3	2	48
C15	1	3	2	23
C16	1	1	2	20
C17	1	2	3	16
C18	3	1	2	15
C19	2	1	3	12
C20	3	1	1	12
C21	3	1	3	10
C22	1	1	3	4
C23	3	2	1	4
