# Supplementary material for: Establishment of stably expandable induced myogenic stem cells by four transcription factors
Source: Cell Death Dis. 2018 Oct 25;9(11):1092. doi: 10.1038/s41419-018-1114-8 (PMC6202407; doi:10.1038/s41419-018-1114-8)
Supplement: Supplementary file 7 — Supplementary Table S3 [file 41419_2018_1114_MOESM7_ESM.xlsx]

## Sheet: Sheet1
Supplementary Table S3. GOBPs represented by the DEGs in G1-6, as well as up-regulated (MDSC up) and down-regulated (MDSC down) genes in MDSCs, compared to MEFs
		MSC_up				MSC_down				G1				G2				G3				G4				G5				G6
No	GO_term	Gene_count	P-value	GOBP_enrich	Gene	Gene_count	P-value	GOBP_enrich	Gene	Gene_count	P-value	GOBP_enrich	Gene	Gene_count	P-value	GOBP_enrich	Gene	Gene_count	P-value	GOBP_enrich	Gene	Gene_count	P-value	GOBP_enrich	Gene	Gene_count	P-value	GOBP_enrich	Gene	Gene_count	P-value	GOBP_enrich	Gene
1	M phase of mitotic cell cycle	5	0.999697		Cdc25b, Arhgef2, Map2k1, Rgs14, Mapre3	9	0.999193		Bub1, Nedd9, Terf1, Tubb3, Lats2, Nek6, Lrrcc1, Mapre2, Cep164	10	3.91163e-05	1	Bub1b, Ccnb2, Timeless, Nek4, Fzr1, Pmf1, Ndc80, Cdca5, Ncapd2, Nup37	7	0.786785		Cdc25b, Ran, Pttg1, Spc24, Setd8, Cenpv, Katnb1	2	0.994498		Nek2, Akap8					4	0.999919		Tubb3, Lats2, Arl8a, Fsd1	4	0.933278		Mapre1, Hmga2, Anapc1, Lrrcc1
2	negative regulation of transcription from RNA polymerase II promoter	24	0.0744112		Bcl6, Cdkn1c, Cux1, Dlx2, Hipk3, Id1, Id2, Lef1, Pkia, Pkig, Rb1, Satb1, Skil, Sox6, Trp63, Zfp238, Lmcd1, Dnajb5, Mlxipl, Sap30, Gzf1, Wwtr1, Hexim1, Nrip1	26	0.349019		Nr2f1, Gli2, Gsc, Hmx1, Foxa1, Hoxa2, Hoxb4, Hoxc8, Msx1, Rhox5, Prrx1, Ppard, Rarg, Sorbs3, Shox2, Wt1, Vax2, Hdac7, Txnip, Kcnip3, Eid1, Tcf25, Hopx, Foxp1, Myocd, Rarb	3	0.585065		Hdac5, Pax3, Timeless	12	0.317723		Bcl6, Dlx1, Hhex, Id1, Id2, Lef1, Pkia, Pkig, Sim2, Sox2, Zfp238, Dmbx1	10	0.15492		Dlx2, Hipk2, Rb1, Sap30, Gzf1, Hdac9, Bhlhe41, Hexim1, Lcor, Zbtb42					14	0.834825		Ahrr, Cebpa, Gsc, Hmx1, Foxa1, Hoxa2, Klf12, Mdfi, Prrx1, Wt1, Txnip, Kcnip3, Hopx, Myocd	13	0.0454456	1	Gli2, Hoxa7, Hoxc8, Hoxd8, Per1, Ppard, Pparg, Rarg, Sorbs3, Zfpm2, Vax2, Hdac7, Tcf25
3	mitotic cell cycle	10	0.99347		Camk2b, Cdc25b, Gadd45a, Arhgef2, Rb1, Tpd52l1, Map2k1, Rgs14, Gpr132, Mapre3	17	0.974867		App, Bub1, Ccnd2, Itgb1, Nedd9, Nfatc1, Plk2, Terf1, Tubb3, Lats2, Nek6, Cables1, Lrrcc1, Camk2d, Mapre2, Cep164, Brsk1	11	4.14818e-05	1	Bub1b, Ccnb2, Timeless, Nek4, Fzr1, Pmf1, Ndc80, Cdca5, Ncapd2, Rhou, Nup37	10	0.63577		Cdc25b, Gadd45a, Stmn1, Mdm2, Ran, Pttg1, Spc24, Setd8, Cenpv, Katnb1	4	0.957294		Nek2, Rb1, Akap8, E2f4					9	0.996363		App, Ccnd2, Itgb1, Plk2, Tubb3, Lats2, Cables1, Arl8a, Fsd1	5	0.937432		Bcl2, Mapre1, Hmga2, Anapc1, Lrrcc1
4	M phase	7	0.999973		Cdc25b, Arhgef2, Map2k1, Stag3, Rgs14, Zfp318, Mapre3	14	0.999699		Bub1, Cpeb1, Ereg, Myh9, Nedd9, Terf1, Rsph1, Tubb3, Lats2, Nek6, Lrrcc1, Mapre2, Cep164, Cyp26b1	12	2.75149e-05	1	Bub1b, Ccnb2, Timeless, Nek4, Fzr1, Pmf1, Ndc80, Cdca5, Ncapd2, Nup37, Tpx2, Mnd1	8	0.936018		Cdc25b, Stmn1, Ran, Pttg1, Spc24, Setd8, Cenpv, Katnb1	2	0.999507		Nek2, Akap8					8	0.999832		Cpeb1, Ereg, Rsph1, Tubb3, Lats2, Arl8a, Cyp26b1, Fsd1	5	0.972284		Mapre1, Hmga2, Anapc1, Lrrcc1, Syce2
5	nuclear division	5	0.999612		Cdc25b, Arhgef2, Map2k1, Rgs14, Mapre3	9	0.99893		Bub1, Nedd9, Terf1, Tubb3, Lats2, Nek6, Lrrcc1, Mapre2, Cep164	10	3.32195e-05	1	Bub1b, Ccnb2, Timeless, Nek4, Fzr1, Pmf1, Ndc80, Cdca5, Ncapd2, Nup37	7	0.770018		Cdc25b, Ran, Pttg1, Spc24, Setd8, Cenpv, Katnb1	2	0.993871		Nek2, Akap8					4	0.999895		Tubb3, Lats2, Arl8a, Fsd1	4	0.927153		Mapre1, Hmga2, Anapc1, Lrrcc1
6	cell morphogenesis	52	2.1927e-08	1	Adora2a, Ank3, Apbb1, Arx, Bcl6, Bmp2, Bmp7, Cd3g, Cdk5r1, Cxcr4, Col18a1, Dclk1, Dcx, Dmd, Enah, Erbb2, Etv1, Gdf9, Id1, Arhgef2, Lef1, Nefl, Ngfr, Notch1, Prox1, Robo3, Rbpj, Reln, Sema6c, Slit1, Sox6, Ulk1, Vasp, Esrrb, Bbs1, Bin3, Mkks, Bbs2, Nrn1, Tbce, Als2, Wwtr1, Scrib, Celsr3, Shroom2, Ablim1, Stradb, Amigo1, Pkhd1, Slitrk4, Ephb1, Nrcam	53	9.09057e-05	1	App, Rhoa, Artn, Bdnf, Cacna1a, Cap1, Ctnna2, Cfl1, Chl1, Clu, Efna5, Egfr, Epha4, Epha7, Gap43, Gas7, Gli2, Foxf1a, Foxg1, Foxd1, Hgf, Hoxa2, Krt8, Lama1, Lhx2, Lipa, Lst1, Myh9, Myo7a, Nfatc1, Nrp1, Ntf3, Ptprz1, Ryk, Cxcl12, Slc1a3, Slit2, Slit3, Stxbp1, Uchl1, Vax2, Nox4, B3gnt2, Ptk7, Slitrk5, Myh10, Klf7, Rgnef, Boc, Nrg1, Klk8, Tnn, Brsk1	3	0.740381		Apbb2, Eomes, Etv4	19	0.0684746		Bcl6, Cdk5r1, Cxcr4, Etv1, Id1, Stmn1, Lef1, Nefl, Ngfr, Ntn1, Sema5a, Sema6c, Sox9, Bbs2, Nrn1, Ttll3, Isl2, Onecut2, Nrcam	11	0.295009		Apbb1, Arx, Dclk1, Rab3a, Vasp, Esrrb, Bbs1, E2f4, Scrib, Clic5, Stradb	2	0.818569		Robo1, Slitrk6	42	6.11805e-05	1	Alcam, App, Bmpr1b, Ctnna2, Cdh4, Chl1, Efna5, Efnb1, Egfr, Epha4, Gap43, Gas7, Pdpn, Foxf1a, Foxd1, Hgf, Hoxa2, Ilk, Lama1, Lhx2, Nrp1, Ntf3, Numbl, Ptprz1, Slc1a3, Slit2, Slit3, Tgfb2, Wnt4, Bcl11b, Rtn4r, Antxr1, Ptk7, Slitrk5, Klf7, Rgnef, Boc, Nrg1, Rtn4rl1, Klk8, Robo2, Tnn	17	0.0240452	1	Rhoa, Bcl2, Bdnf, Cacna1a, Clu, Gli2, Foxg1, Lipa, Lst1, Ndn, P2rx7, Cxcl12, Vax2, Ulk2, Nox4, Myh10, Ndel1
7	cell morphogenesis involved in differentiation	37	1.29426e-06	1	Ank3, Apbb1, Arx, Bmp2, Bmp7, Cdk5r1, Cxcr4, Col18a1, Dclk1, Dcx, Enah, Erbb2, Etv1, Gdf9, Id1, Lef1, Nefl, Ngfr, Notch1, Prox1, Robo3, Rbpj, Reln, Sema6c, Slit1, Ulk1, Vasp, Esrrb, Bbs1, Nrn1, Tbce, Celsr3, Ablim1, Amigo1, Slitrk4, Ephb1, Nrcam	37	0.000886153	1	App, Artn, Bdnf, Cacna1a, Ctnna2, Chl1, Efna5, Epha4, Epha7, Gap43, Gli2, Foxg1, Foxd1, Hoxa2, Krt8, Lhx2, Myh9, Myo7a, Nfatc1, Nrp1, Ntf3, Ptprz1, Ryk, Cxcl12, Slc1a3, Slit2, Slit3, Stxbp1, Uchl1, Vax2, B3gnt2, Slitrk5, Myh10, Klf7, Rgnef, Boc, Tnn	3	0.538303		Apbb2, Eomes, Etv4	15	0.0431594	1	Cdk5r1, Cxcr4, Etv1, Id1, Stmn1, Lef1, Nefl, Ngfr, Ntn1, Sema5a, Sema6c, Sox9, Nrn1, Isl2, Nrcam	8	0.323212		Apbb1, Arx, Dclk1, Rab3a, Vasp, Esrrb, Bbs1, Clic5	2	0.688642		Robo1, Slitrk6	32	7.99478e-05	1	Alcam, App, Bmpr1b, Ctnna2, Cdh4, Chl1, Efna5, Efnb1, Epha4, Gap43, Foxd1, Hoxa2, Lhx2, Nrp1, Ntf3, Numbl, Ptprz1, Slc1a3, Slit2, Slit3, Tgfb2, Wnt4, Bcl11b, Rtn4r, Antxr1, Slitrk5, Klf7, Rgnef, Boc, Rtn4rl1, Robo2, Tnn	11	0.105164		Bcl2, Bdnf, Cacna1a, Gli2, Foxg1, Ndn, Cxcl12, Vax2, Ulk2, Myh10, Ndel1
8	skeletal system development	38	0.000382869	1	Acvr2b, Bmp2, Bmp7, Cacna1s, Dlk1, Dlx2, Dmp1, Fgf6, Fgfr3, Gnas, Hoxa10, Hoxa11, Igfbp3, Jag2, Mef2c, Mmp9, Myog, Pax7, Six1, Six2, Six4, Sort1, Sox6, Spp1, Tbx1, Klf10, Trp63, Schip1, Chst11, Chrdl2, Sost, Wwtr1, Tiparp, Hoxc11, Fgfrl1, Sp7, Etl4, Zfp697	76	9.01593e-16	1	Acp5, Alx3, Bmp1, Bmp4, Bmp8b, Cbs, Col11a1, Col2a1, Col5a2, Col1a1, Edn1, Eif2ak3, Fgf18, Fgfr2, Fhl2, Ctgf, Foxc2, Fmn1, Gli2, Gsc, H2-M3, Hexa, Hexb, Hoxa2, Hoxa3, Hoxa5, Hoxb3, Hoxb4, Hoxb5, Hoxb6, Hoxb7, Hoxb8, Hoxb9, Hoxc5, Hoxc6, Hoxc8, Hoxd10, Hoxd11, Hoxd12, Hoxd13, Igf1, Jund, Foxc1, Mgp, Mmp2, Msx1, Pax1, Pbx1, Pcsk5, Pdgfra, Pdgfrb, Pitx1, Prkca, Prrx1, Pth1r, Ptn, Rarg, Rbp4, Ryk, Sh…	5	0.221929		Fgfr1, Aes, Hdac5, Hoxc4, Ltbp3	16	0.166151		Acvr2b, Cacna1s, Runx1, Dlx1, Epha2, Igfbp5, Jag2, Lgals3, Myog, Pax7, Pthlh, Six1, Six4, Sox9, Chst11, Hoxc11	8	0.625055		Dlx2, Dmp1, Igfbp3, Mef2c, Mef2d, Rdh10, Hoxc10, Zfp697					53	1.53609e-10	1	Acp5, Alx3, Bmp1, Bmp4, Bmp8b, Bmpr1b, Col11a1, Col2a1, Edn1, Eif2ak3, Fgfr2, Fhl2, Ctgf, Fmn1, Gsc, Hexa, Hexb, Hoxa2, Hoxa3, Hoxa5, Hoxd10, Hoxd11, Hoxd12, Hoxd13, Igf1, Mdfi, Mgp, Mmp2, Nab2, Pax1, Pcsk5, Pdgfra, Pdgfrb, Pitx1, Prrx1, Ptgs2, Pth1r, Ptn, Rbp4, Tbx4, Tgfb2, Tgfb3, Tnfrsf11a, Tnfsf11, Vdr, Wnt5a, Zic1, Papss2, Serp1, Kazald1, Npr2, Igsf10, Mn1	28	1.26819e-07	1	Bcl2, Col1a1, Fgf18, Gli2, H2-M3, Hoxa7, Hoxb5, Hoxb6, Hoxb7, Hoxb8, Hoxb9, Hoxc6, Hoxc8, Hoxd3, Hoxd4, Hoxd8, Hoxd9, Foxc1, Mmp13, Nab1, P2rx7, Prkca, Rarg, Tbx15, Thra, Pdlim7, Gpnmb, Insig1
9	cartilage condensation					4	0.206345		Col11a1, Col2a1, Ctgf, Thra																	5	0.0224044	1	Bmpr1b, Col11a1, Col2a1, Ctgf, Tgfb2
10	ossification	14	0.0423617	1	Bmp2, Bmp7, Dmp1, Gnas, Igfbp3, Mef2c, Myog, Sort1, Spp1, Klf10, Chrdl2, Sost, Wwtr1, Sp7	28	3.05003e-06	1	Bmp1, Bmp4, Bmp8b, Cbs, Col2a1, Col1a1, Eif2ak3, Fgf18, Fgfr2, Fhl2, Ctgf, Foxc2, Gli2, H2-M3, Hoxa2, Igf1, Jund, Foxc1, Mgp, Mmp2, Pth1r, Ptn, Shox2, Thra, Tnfrsf11a, Pdlim7, Igsf10, Mn1					3	0.927083		Igfbp5, Myog, Pthlh	4	0.530177		Dmp1, Igfbp3, Mef2c, Mef2d					21	4.26153e-05	1	Bmp1, Bmp4, Bmp8b, Col2a1, Eif2ak3, Fgfr2, Fhl2, Ctgf, Hoxa2, Igf1, Mgp, Mmp2, Nab2, Ptgs2, Pth1r, Ptn, Tnfrsf11a, Tnfsf11, Kazald1, Igsf10, Mn1	11	0.00128184	1	Bcl2, Col1a1, Fgf18, Gli2, H2-M3, Foxc1, Mmp13, Nab1, Thra, Pdlim7, Gpnmb
11	retinoid metabolic process					8	0.0168958	1	Adh1, Crabp2, Rdh11, Aldh1a2, Rbp1, Rbp4, Aldh1a3, Cyp26b1																	9	0.000509439	1	Adh1, Crabp2, Rdh11, Aldh1a2, Rbp1, Rbp4, Aldh1a7, Aldh1a3, Cyp26b1
12	angiogenesis	17	0.0308226	1	Klf5, Cxcr4, Col18a1, Fgf1, Fgf6, Notch1, Pgf, Pitx2, Pknox1, Rbpj, Scg2, Tbx1, Vegfc, Epgn, Shb, Arhgap22, Prok1	43	3.57808e-12	1	Acvrl1, Angpt1, Angpt2, Ang, Ang3, Bmp4, Edn1, Ednra, Eng, Epas1, Ereg, Fgf18, Fgfr2, Figf, Ctgf, Foxc2, Flt1, B4galt1, Hand2, Cyr61, Itgav, Kdr, Anpep, Lepr, Meis1, Meox2, Myh9, Nrp1, Plcd1, Pten, Cxcl12, Tbx4, Tgfbr2, Thy1, Tnfsf12, Vegfa, Nus1, Htatip2, Mmp19, Emcn, Ecscr, Cspg4, Egfl7	5	0.0263612	1	Fgfr1, Notch4, Vezf1, Plcd3, Ccbe1	7	0.433472		Cxcr4, Fgf1, Pdgfa, Pknox1, Sema5a, Arhgap22, Prok1	5	0.464067		Klf5, Nos3, Pitx2, Plxnd1, Shb					28	4.61174e-07	1	Acvrl1, Angpt1, Ang, Ang3, Bmp4, Edn1, Eng, Epas1, Ereg, Fgfr2, Figf, Ctgf, Flt1, B4galt1, Hand2, Hmox1, Itgav, Kdr, Anpep, Meox2, Nrp1, Plcd1, Tbx4, Thy1, Nus1, Htatip2, Emcn, Ecscr	8	0.10477		Elk3, Fgf18, Fgf2, Hbegf, Cx3cl1, Cxcl12, Mmp19, Egfl7
13	regulation of cell growth	10	0.221115		Apbb1, Ddr1, Ei24, Gdf9, Igfbp3, Trp63, Ulk1, Hrasls, Tro, Caprin2	16	0.0360587	1	Ctgf, Cyr61, Igfbp2, Igfbp6, Ngf, Nov, Nrp1, Ntrk3, Sema3f, Wisp1, Wisp2, Crim1, Sfn, Htra1, Esm1, Myocd	3	0.182925		Apbb2, Cdkn2a, Cda	2	0.976163		Igfbp5, Ntn1	2	0.914377		Apbb1, Igfbp3					14	0.0119623	1	Cdh4, Ctgf, Nov, Nrp1, Ntrk3, Sema3f, Tgfb2, Wisp2, Crim1, Sfn, Psrc1, Kazald1, Bbc3, Myocd	9	0.00628922	1	Bcl2, Igfbp4, Igfbp6, Ndn, Ppt1, Wisp1, Igfbp7, Ulk2, Derl2
14	blood vessel development	32	0.00155413	1	Klf5, Cited1, Cxcr4, Col18a1, Fgf1, Fgf6, Hey1, Itga4, Itga7, Mef2c, Notch1, Pgf, Pitx2, Pknox1, Prox1, Qk, Rbpj, Scg2, Tbx1, Tdgf1, Vegfc, Map2k1, Foxo1, Epgn, Myo18b, Tiparp, Rasa1, Shb, Arhgap22, Zfp697, Prok1, Chd7	71	4.99121e-17	1	Acvrl1, Angpt1, Angpt2, Agtr1b, Ang, Ang3, Apoe, Bak1, Bmp4, Cav1, Chm, Socs3, Col3a1, Col5a1, Col1a1, Edn1, Ednra, Eng, Epas1, Ereg, Fgf10, Fgf18, Fgfr2, Figf, Ctgf, Foxc2, Flt1, B4galt1, Gja1, Hand2, Foxf1a, Hoxa3, Cyr61, Itgav, Kdr, Lama4, Anpep, Lepr, Lox, Meis1, Meox2, Foxc1, Mmp2, Myh9, Nrp1, Plcd1, Prrx1, Pten, Ptprj, Aldh1a2, Cxcl12, Sphk1, Tbx4, Tgfbr2, Tgfbr3, Tgm2, Thy1, Tnfsf12, Vegfa…	5	0.152456		Fgfr1, Notch4, Vezf1, Plcd3, Ccbe1	14	0.176951		Cxcr4, Epha2, Esx1, Fgf1, Hey1, Itga7, Cited2, Pdgfa, Pknox1, Qk, Sema5a, Arhgap22, Prok1, Chd7	8	0.460171		Klf5, Cited1, Mef2c, Nos3, Pitx2, Plxnd1, Shb, Zfp697					49	5.3555e-11	1	Acvrl1, Angpt1, Agtr1a, Agtr1b, Ang, Ang3, Apoe, Bmp4, Cav1, Col3a1, Col5a1, Edn1, Eng, Epas1, Ereg, Fgf10, Fgfr2, Figf, Ctgf, Flt1, B4galt1, Hand2, Foxf1a, Hmox1, Hoxa3, Itgav, Kdr, Lama4, Anpep, Lox, Meox2, Mmp2, Nrp1, Plcd1, Prrx1, Aldh1a2, Sphk1, Tbx4, Tgfb2, Tgfbr3, Thy1, Wt1, Nus1, Htatip2, Reck, Emcn, Ppap2b, Ecscr, Myocd	16	0.00681678	1	Socs3, Col1a1, Elk3, Fgf18, Fgf2, Gja1, Hbegf, Foxc1, Cx3cl1, Cxcl12, Tgm2, Zfpm2, Amot, Hdac7, Mmp19, Egfl7
15	patterning of blood vessels	2	0.835646		Cxcr4, Pitx2	9	0.00155837	1	Edn1, Ednra, Eng, Foxc2, Flt1, Nrp1, Cxcl12, Tgfbr2, Vegfa					2	0.62177		Cxcr4, Sema5a	2	0.472463		Pitx2, Plxnd1					4	0.236478		Edn1, Eng, Flt1, Nrp1
16	vasculogenesis	7	0.0877419		Cited1, Hey1, Qk, Tdgf1, Myo18b, Tiparp, Rasa1	10	0.0227773	1	Cav1, Eng, Foxf1a, Kdr, Ptprj, Tgfbr2, Wt1, Hdac7, Myocd, Egfl7					4	0.242506		Epha2, Hey1, Cited2, Qk									6	0.182513		Cav1, Eng, Foxf1a, Kdr, Wt1, Myocd	4	0.137338		Zfpm2, Amot, Hdac7, Egfl7
17	ganglioside metabolic process					4	0.0515625		B4galnt1, Gm2a, Hexa, Hexb																	4	0.0211554	1	B4galnt1, Gm2a, Hexa, Hexb
18	microtubule bundle formation	3	0.351654		Neurl1a, Bbs2, Tppp3									4	0.0278802	1	Neurl1a, Bbs2, Tppp3, Ttll3
19	osteoblast differentiation	5	0.44584		Bmp2, Igfbp3, Mef2c, Wwtr1, Sp7	10	0.0386234	1	Bmp4, Col1a1, Fhl2, Gli2, H2-M3, Hoxa2, Igf1, Jund, Pth1r, Shox2					2	0.851273		Igfbp5, Pthlh	3	0.351171		Igfbp3, Mef2c, Mef2d					5	0.423669		Bmp4, Fhl2, Hoxa2, Igf1, Pth1r	4	0.165899		Col1a1, Gli2, H2-M3, Gpnmb
20	urogenital system development	20	0.00910344	1	Acvr2b, Bmp2, Bmp7, Hoxa11, Notch1, Odc1, Pgf, Six1, Six2, Trp63, Schip1, Wdr77, Gzf1, Wwtr1, Tiparp, Hoxc11, Npnt, Tet2, Lrp4, Pkhd1	40	4.97225e-09	1	Adamts1, Agtr1b, Bdnf, Bmp4, Cd44, Cyp7b1, Fgfr2, Foxc2, Gli2, Gpc3, Foxd1, Foxa1, Hoxa13, Hoxd11, Hoxd13, Igf1, Invs, Irx1, Irx2, Foxc1, Nid1, Pbx1, Pcsk5, Pdgfrb, Pkd2, Pten, Rarg, Rbp4, Sfrp1, Slit2, Tcfap2b, Tnc, Wnt5a, Wt1, Grem1, Osr1, Pcsk9, Rarb, Aph1a, Itga8	3	0.351017		Fgfr1, Timeless, Ptcd2	10	0.126518		Acvr2b, Gdnf, Odc1, Six1, Sox9, Aqp11, Hoxc11, Npnt, Lrp4, Frs2	8	0.0904068		Ar, Esr1, Fkbp4, Stat5a, Gzf1, Rdh10, Tet2, Gm15645	2	0.551382		Gata3, Irx3	32	2.20554e-08	1	Adamts1, Agtr1a, Agtr1b, Ahr, Bmp4, Cd44, Cyp7b1, Fgfr2, Gpc3, Foxd1, Foxa1, Hoxa13, Hoxd11, Hoxd13, Igf1, Ilk, Nid1, Pcsk5, Pdgfrb, Pkd2, Rbp4, Sfrp1, Slit2, Tcfap2b, Tnc, Wnt4, Wnt5a, Wt1, Osr1, Pcsk9, Itga8, Robo2	8	0.148891		Bcl2, Bdnf, Gli2, Irx1, Foxc1, Rarg, Grem1, Aph1a
21	metanephros development	8	0.124241		Bmp2, Hoxa11, Pgf, Six1, Six2, Gzf1, Hoxc11, Npnt	19	7.05555e-06	1	Bdnf, Bmp4, Cd44, Fgfr2, Foxc2, Gpc3, Foxd1, Hoxd11, Irx1, Irx2, Foxc1, Pbx1, Slit2, Wt1, Grem1, Osr1, Rarb, Aph1a, Itga8	2	0.389822		Fgfr1, Timeless	4	0.405897		Gdnf, Six1, Hoxc11, Npnt	2	0.787223		Gzf1, Rdh10					13	0.000598299	1	Bmp4, Cd44, Fgfr2, Gpc3, Foxd1, Hoxd11, Ilk, Slit2, Wnt4, Wt1, Osr1, Itga8, Robo2	6	0.0294505	1	Bcl2, Bdnf, Irx1, Foxc1, Grem1, Aph1a
22	ureteric bud development	6	0.185149		Bmp2, Hoxa11, Pgf, Six1, Gzf1, Npnt	12	0.00204374	1	Bdnf, Bmp4, Cd44, Fgfr2, Foxc2, Gpc3, Foxd1, Hoxd11, Foxc1, Pbx1, Grem1, Rarb	2	0.300588		Fgfr1, Timeless	3	0.500688		Gdnf, Six1, Npnt									8	0.0258768	1	Bmp4, Cd44, Fgfr2, Gpc3, Foxd1, Hoxd11, Ilk, Robo2	4	0.130484		Bcl2, Bdnf, Foxc1, Grem1
23	branching involved in ureteric bud morphogenesis	6	0.0481302	1	Bmp2, Hoxa11, Pgf, Six1, Gzf1, Npnt	7	0.0525896		Bmp4, Cd44, Gpc3, Foxd1, Hoxd11, Pbx1, Grem1					3	0.305691		Gdnf, Six1, Npnt									6	0.0433492	1	Bmp4, Cd44, Gpc3, Foxd1, Hoxd11, Ilk	2	0.573592		Bcl2, Grem1
24	response to hypoxia	5	0.690431		Kcnma1, Mb, Pygm, Nol3, Pde5a	15	0.0034097	1	Ang, Capn2, Cav1, Cd24a, Edn1, Ednra, Epas1, Itpr1, Mmp2, Plat, Sod3, Trf, Vegfa, Actn4, Ece1					4	0.469154		Mb, Cited2, Pdgfa, Nol3									9	0.0787987		Ang, Cav1, Edn1, Epas1, Hmox1, Mmp2, Plat, Tgfb3, Trf	5	0.124887		Bcl2, Cd24a, Itpr1, Mmp13, Sod3
25	ameboidal cell migration	3	0.84722		Cxcr4, Tbx1, Schip1	10	0.0299748	1	Cap1, Cfl1, Lefty1, Ednrb, Fgf10, Kitl, Nrp2, Nrtn, Cxcl12, Sema3f					2	0.838688		Cxcr4, Gdnf									5	0.391228		Ednrb, Efnb1, Fgf10, Nrp2, Sema3f	3	0.392075		Lefty1, Cxcl12, Amot
26	in utero embryonic development	18	0.744785		Cited1, Dll1, Gcm1, Itga4, Lef1, Notch1, Pitx2, Skil, Sox8, Tdgf1, Tpm1, Ttn, Dnajb6, Esrrb, Map2k1, Nasp, Myo18b, Chd7	39	0.014005	1	Acvrl1, Ada, Adm, Capn2, Cebpb, Socs3, Dad1, Edn1, Ednra, Egfr, Epas1, Fgfr2, Gata6, Gja1, Gli2, Hand2, Foxf1a, Cyr61, Itgb1, Krt19, Krt8, Ly6e, Maff, Man2a1, Foxc1, Msx1, Myh9, Pdgfra, Pdgfrb, Pkd2, Plcd1, Tgfbr2, Tgfbr3, Vcam1, Mbnl1, Rspo3, Hopx, Myh10, Apba1	5	0.19037		Ccnb2, Eomes, Fgfr1, Msh2, Plcd3	15	0.180167		Runx1, Dll1, Esx1, Gata2, Gata4, Gcm1, Grb2, Lef1, Cited2, Ptprr, Tpm1, Ttn, Hba-a2, Srsf1, Chd7	7	0.707143		Ar, Cited1, Hba-a1, Pitx2, Nlrp5, Esrrb, Rdh10					24	0.181341		Acvrl1, Ada, Adm, Cebpa, Cebpb, Edn1, Egfr, Epas1, Fgfr2, Hand2, Foxf1a, Itgb1, Man2a1, Mdfi, Pdgfra, Pdgfrb, Pkd2, Plcd1, Tgfb3, Tgfbr3, Vcam1, Rspo3, Hopx, Apba1	11	0.279229		Socs3, Gja1, Gli2, Hbegf, Ly6e, Maff, Foxc1, Zfpm2, Amot, Myh10, Ndel1
27	cell fate specification	11	0.00922595	1	Fgf1, Fgfr4, Hoxa11, Lbx1, Notch1, Psen2, Rbpj, Six1, Tbx1, Cdon, Hoxc11	8	0.366413		Bmp4, Fgf10, Gli2, Foxa1, Hoxd10, Hoxd11, Itgb1, Nkx6-1	2	0.395008		Fgfr1, Foxa2	9	0.0021709	1	Fgf1, Gdnf, Pou2f1, Six1, Sox2, Sox9, Cdon, Hoxc11, Frs2	2	0.792838		Lbx1, Hoxc10					7	0.233386		Bmp4, Fgf10, Foxa1, Hoxd10, Hoxd11, Itgb1, Nkx6-1	2	0.834391		Fgf2, Gli2
28	morphogenesis of a polarized epithelium					4	0.0873317		Celsr1, Foxf1a, Lama1, Ptk7																	4	0.0373992	1	Celsr1, Foxf1a, Lama1, Ptk7
29	somitogenesis	7	0.0729486		Dll1, Lef1, Myf6, Psen2, Tcap, Ttn, Ripply1	9	0.0450492	1	Foxc2, Meox1, Meox2, Foxc1, Pax1, Sfrp2, Sfrp1, Ifitm1, Tbx18					4	0.221281		Dll1, Lef1, Tcap, Ttn									5	0.325807		Meox1, Meox2, Pax1, Sfrp2, Sfrp1
30	induction of an organ	5	0.0195807	1	Fgf1, Fgfr4, Hoxa11, Six1, Hoxc11	3	0.4456		Bmp4, Fgf10, Hoxd11					5	0.00235667	1	Fgf1, Gdnf, Six1, Hoxc11, Frs2									3	0.285188		Bmp4, Fgf10, Hoxd11
31	morphogenesis of a branching structure	17	0.0183044	1	Bmp2, Bmp7, Btrc, Ddr1, Cxcr4, Dlx2, Gcm1, Hoxa11, Notch1, Pgf, Pitx2, Pxn, Six1, Tdgf1, Trp63, Gzf1, Npnt	40	3.19572e-11	1	Adm, Bmp4, Cd44, Socs3, Csf1, Edn1, Ednra, Eng, Epha7, Fgf10, Fgf7, Fgfr2, Foxc2, Flt1, B4galt1, Gli2, Gpc3, Foxf1a, Foxd1, Foxa1, Hoxa13, Hoxa5, Hoxd11, Hoxd13, Igf1, Il6, Kdr, Lama1, Ctnnd2, Nrp1, Pbx1, Cxcl12, Sfrp1, Tgfbr2, Tgm2, Vdr, Vegfa, Wnt5a, Grem1, Rspo3	5	0.0215783	1	Fgfr1, Foxa2, Notch4, Etv4, Timeless	10	0.0606314		Cxcr4, Gcm1, Gdnf, Grb2, Hhex, Sema5a, Six1, Sox9, Npnt, Frs2	8	0.0467686	1	Ar, Btrc, Dlx2, Esr1, Pitx2, Plxnd1, Gzf1, Rdh10					31	1.78234e-09	1	Adm, Bmp4, Cd44, Edn1, Eng, Fgf10, Fgf7, Fgfr2, Flt1, B4galt1, Gpc3, Foxf1a, Foxd1, Foxa1, Hoxa13, Hoxa5, Hoxd11, Hoxd13, Igf1, Il6, Ilk, Kdr, Lama1, Mycn, Ctnnd2, Nrp1, Sfrp1, Vdr, Wnt4, Wnt5a, Rspo3	7	0.172596		Bcl2, Socs3, Csf1, Gli2, Cxcl12, Tgm2, Grem1
32	neuron migration	11	0.0285637	1	Apbb1, Arx, Cdk5r1, Cxcr4, Dclk1, Dcx, Fyn, Itga3, Robo3, Reln, Pex13	7	0.703897		Chl1, Nr2f1, Gja1, Cxcl12, Tes, Twist1, Myh10					5	0.301685		Cdk5r1, Cxcr4, Itga3, Met, Ntn1	3	0.552591		Apbb1, Arx, Dclk1					3	0.962201		Chl1, Prkg1, Mdga1	6	0.0584502		Gja1, Ndn, Cxcl12, Twist1, Myh10, Ndel1
33	cell activation	18	0.61608		Adora2a, Bcl6, Ccnd3, Cd28, Cxcr4, F2, Fyn, Jag2, Pknox1, Psen2, Ptpn22, Rbpj, Rpl22, Satb1, Vwf, Unc13d, Tac4, Shb	38	0.00647097	1	Ada, Bak1, Bcl2a1d, Cd24a, Entpd2, Cd3e, Cx3cr1, Bcl11a, Fas, Fcer1g, Fkbp1a, Fkbp1b, Flt3l, H2-M3, Il11ra1, Irf1, Lst1, Myh9, Myo1f, Ndrg1, Pax1, Lcp1, Cxcl12, Snca, Swap70, Sykb, Tgfbr2, Timp1, Cd40, Tpd52, Vav1, Hdac7, Pf4, Pik3cb, Ticam1, Foxp1, Plcg2, Gm13272	5	0.15563		Eomes, Hdac5, Msh2, Ncaph2, Clcf1	9	0.765018		Bcl6, Cxcr4, Cplx2, F2, Jag2, Blnk, Pknox1, Fyb, 5830411N06Rik	7	0.630397		Stat5a, Tlr4, Vwf, Unc13d, Hdac9, Tac4, Shb					20	0.370155		Ada, Bcl2a1d, Bcl3, Cx3cr1, Bcl11a, Fas, Fcer1g, Fkbp1b, Il11ra1, Myo1f, Pax1, Lcp1, Snca, Swap70, Timp1, Vav1, Plek, Pf4, Bcl11b, Gm13272	15	0.0164025	1	Bcl2, Cd1d1, Cd24a, Entpd2, Flt3l, H2-M3, Ifnar1, Lst1, P2rx7, Cxcl12, Sykb, Cd40, Hdac7, Plcg2, Lrrc8a
34	regulation of cytokine production	7	0.943001		Bcl6, Cd28, Nfkb1, Prkcq, Tbk1, Tnfrsf13c, Nod2	25	0.00480613	1	Apoa2, Cd24a, Cd3e, Cebpb, S1pr3, Elf1, Ereg, Fcer1g, H2-M3, H2-Q2, H2-Q7, H2-Q8, Il6, Inhbb, Irf1, Myd88, Raet1b, Raet1c, Sphk1, Sykb, Cd40, Tlr2, Irak3, Tlr9, Ticam1, Adam33, Ddx58, Raet1e, Lrrc32	2	0.695011		Cd14, Ulbp1	6	0.650584		Bcl6, Gata4, Sigirr, Sh2d1b1, Nod2, Tigit	3	0.883916		Stat5a, Tlr4, Rnf128	2	0.533712		Gata3, Icosl	21	0.00171231	1	Bcl3, Cebpb, S1pr3, Elf1, Ereg, Fcer1g, H2-Q2, H2-Q7, H2-Q8, Hmox1, Il6, Inhbb, Raet1b, Raet1c, S100b, Sphk1, Panx1, Irak3, Tlr9, Nod1, H47, Adam33, Ddx58, Raet1e, Lrrc32	11	0.00901209	1	Cd1d1, Cd24a, H2-M3, Ifnar1, Myd88, P2rx7, Pparg, Cx3cl1, Sykb, Cd40, Zfp287
35	positive regulation of cytokine production					11	0.0822038		Cd3e, Ereg, Fcer1g, H2-M3, H2-Q2, H2-Q7, H2-Q8, Myd88, Raet1b, Raet1c, Cd40, Tlr2, Ticam1, Ddx58, Raet1e	2	0.410306		Cd14, Ulbp1	3	0.71115		Gata4, Nod2, Tigit									8	0.143789		Bcl3, Ereg, Fcer1g, H2-Q2, H2-Q7, H2-Q8, Raet1b, Raet1c, Panx1, Nod1, Ddx58, Raet1e	6	0.0377973	1	H2-M3, Ifnar1, Myd88, P2rx7, Cx3cl1, Cd40
36	kidney development	17	0.00427434	1	Acvr2b, Bmp2, Bmp7, Hoxa11, Odc1, Pgf, Six1, Six2, Schip1, Gzf1, Wwtr1, Tiparp, Hoxc11, Npnt, Tet2, Lrp4, Pkhd1	29	1.12312e-06	1	Adamts1, Agtr1b, Bdnf, Bmp4, Cd44, Fgfr2, Foxc2, Gli2, Gpc3, Foxd1, Hoxd11, Invs, Irx1, Irx2, Foxc1, Nid1, Pbx1, Pcsk5, Pdgfrb, Pkd2, Slit2, Tcfap2b, Wt1, Grem1, Osr1, Pcsk9, Rarb, Aph1a, Itga8	3	0.229258		Fgfr1, Timeless, Ptcd2	8	0.132658		Acvr2b, Gdnf, Odc1, Six1, Aqp11, Hoxc11, Npnt, Lrp4	4	0.536534		Gzf1, Rdh10, Tet2, Gm15645	2	0.44379		Gata3, Irx3	22	1.47948e-05	1	Adamts1, Agtr1a, Agtr1b, Bmp4, Cd44, Fgfr2, Gpc3, Foxd1, Hoxd11, Ilk, Nid1, Pcsk5, Pdgfrb, Pkd2, Slit2, Tcfap2b, Wnt4, Wt1, Osr1, Pcsk9, Itga8, Robo2	7	0.102019		Bcl2, Bdnf, Gli2, Irx1, Foxc1, Grem1, Aph1a
37	liver development	3	0.828516		Notch1, Prox1, Vwf	8	0.127819		Ada, Rb1cc1, Gata6, Hgf, Man2a1, Tgfbr3, Lsr, Pcsk9					6	0.0268144	1	Acadm, Runx1, Hhex, Met, Cited2, Onecut2									8	0.0290976	1	Ada, Rb1cc1, Cebpa, Hgf, Man2a1, Tgfbr3, Lsr, Pcsk9
38	placenta development	12	0.0488987	1	Cited1, Epor, Gcm1, Itga4, Lef1, Ndp, Vwf, Dnajb6, Esrrb, Map2k1, Plac1, Pbrm1	17	0.0106874	1	Ada, Adm, Cebpb, Socs3, Egfr, Epas1, Fgfr2, Gjb3, Cyr61, Il11ra1, Krt19, Krt8, Pkd2, Plcd1, Ppard, Vcam1, Rspo3	2	0.523747		Eomes, Plcd3	9	0.0219266	1	Epor, Esx1, Gata2, Gcm1, Grb2, Lef1, Met, Cited2, Plac1	3	0.670776		Cited1, Vwf, Esrrb					13	0.0183896	1	Ada, Adm, Cebpa, Cebpb, Egfr, Epas1, Fgfr2, Il11ra1, Mdfi, Pkd2, Plcd1, Vcam1, Rspo3	4	0.485831		Socs3, Gjb3, Ppard, Pparg
39	embryonic placenta development	7	0.278913		Cited1, Gcm1, Itga4, Lef1, Dnajb6, Esrrb, Map2k1	13	0.015155	1	Adm, Cebpb, Socs3, Egfr, Epas1, Fgfr2, Cyr61, Krt19, Krt8, Pkd2, Plcd1, Vcam1, Rspo3	2	0.40525		Eomes, Plcd3	6	0.0938011		Esx1, Gata2, Gcm1, Grb2, Lef1, Cited2	2	0.803627		Cited1, Esrrb					11	0.009598	1	Adm, Cebpa, Cebpb, Egfr, Epas1, Fgfr2, Mdfi, Pkd2, Plcd1, Vcam1, Rspo3
40	tissue homeostasis					12	0.00856834	1	Acp5, Coro1a, Col2a1, Csf1, Epas1, Kdr, Lipa, Pdgfrb, Pth1r, Vegfa, Nox4, Acaca																	9	0.02239	1	Acp5, Coro1a, Tpp1, Col2a1, Epas1, Kdr, Pdgfrb, Pth1r, Tnfsf11	5	0.0621263		Bcl2, Csf1, Lipa, P2rx7, Nox4
41	regulation of leukocyte mediated cytotoxicity					8	0.024426	1	B2m, H2-Bl, H2-K1, H2-M3, H2-Q2, H2-Q7, H2-Q8, Pnp, Raet1b, Raet1c, Clec2d, Raet1e					3	0.335188		Tap2, Sh2d1b1, Cadm1									3	0.633781		H2-Q2, H2-Q7, H2-Q8, Raet1b, Raet1c, Clec2d, Raet1e	5	0.0117369	1	B2m, Cd1d1, H2-M3, P2rx7, Pnp
42	positive regulation of leukocyte mediated cytotoxicity					6	0.0704084		B2m, H2-K1, H2-M3, H2-Q2, H2-Q7, H2-Q8, Pnp, Raet1b, Raet1c, Raet1e					2	0.606119		Tap2, Cadm1									2	0.813504		H2-Q2, H2-Q7, H2-Q8, Raet1b, Raet1c, Raet1e	5	0.0044698	1	B2m, Cd1d1, H2-M3, P2rx7, Pnp
43	regulation of T cell mediated cytotoxicity					5	0.0178551	1	B2m, H2-K1, H2-M3, H2-Q2, H2-Q7, H2-Q8, Pnp																					5	0.000221427	1	B2m, Cd1d1, H2-M3, P2rx7, Pnp
44	positive regulation of T cell mediated cytotoxicity					5	0.008009	1	B2m, H2-K1, H2-M3, H2-Q2, H2-Q7, H2-Q8, Pnp																					5	8.86828e-05	1	B2m, Cd1d1, H2-M3, P2rx7, Pnp
45	regulation of protein amino acid phosphorylation	12	0.260046		Bmp2, Fech, Fgf1, Fgfr3, Hipk3, Hmgb1, Igfbp3, Psen2, Mtor, Il34, Dok7, Nod2	22	0.00754789	1	Bak1, Bmp4, Cav1, Cbs, Rb1cc1, Cd24a, Cd3e, Socs3, Cntf, Egfr, Fkbp1a, Ghr, Hcls1, Il6, Mdfic, Kitl, Pdgfrb, Prkca, Sykb, Fam129a, Pdgfd, Rapgef3	2	0.644066		Prkar2b, Tnxb	9	0.108066		Fgf1, Hmgb1, Jun, Pdgfa, Sh2d1b1, Il34, Arrb2, Dok7, Nod2	3	0.831139		Igfbp3, Mtor, Inpp5j					15	0.0447913	1	Bmp4, Cav1, Rb1cc1, Egfr, Ghr, Hcls1, Il11, Il6, Impact, Mdfi, Pdgfrb, Tgfb3, Pdgfc, Fam129a, Pdgfd	10	0.0105156	1	Bcl2, Cd24a, Socs3, Cntf, Fgf2, P2rx7, Prkca, Prkar1b, Sykb, Rapgef3
46	positive regulation of protein amino acid phosphorylation	8	0.108153		Bmp2, Fgf1, Fgfr3, Hmgb1, Mtor, Il34, Dok7, Nod2	12	0.0197985	1	Bmp4, Rb1cc1, Cd24a, Cd3e, Cntf, Ghr, Hcls1, Il6, Kitl, Prkca, Sykb, Fam129a					6	0.0704448		Fgf1, Hmgb1, Sh2d1b1, Il34, Dok7, Nod2									8	0.0964077		Bmp4, Rb1cc1, Ghr, Hcls1, Il11, Il6, Tgfb3, Fam129a	7	0.00638451	1	Bcl2, Cd24a, Cntf, Fgf2, P2rx7, Prkca, Sykb
47	regulation of endothelial cell proliferation	2	0.793991		Scg2, Vash2	7	0.0137039	1	Ang, Cav1, Cav2, Aldh1a2, Ccl2, Tes, Vegfa																	3	0.440572		Ang, Cav1, Aldh1a2	2	0.472234		Cav2, Ccl2
48	vasculature development	33	0.00116302	1	Klf5, Cited1, Cxcr4, Col18a1, Fgf1, Fgf6, Hey1, Id1, Itga4, Itga7, Mef2c, Notch1, Pgf, Pitx2, Pknox1, Prox1, Qk, Rbpj, Scg2, Tbx1, Tdgf1, Vegfc, Map2k1, Foxo1, Epgn, Myo18b, Tiparp, Rasa1, Shb, Arhgap22, Zfp697, Prok1, Chd7	71	3.11832e-16	1	Acvrl1, Angpt1, Angpt2, Agtr1b, Ang, Ang3, Apoe, Bak1, Bmp4, Cav1, Chm, Socs3, Col3a1, Col5a1, Col1a1, Edn1, Ednra, Eng, Epas1, Ereg, Fgf10, Fgf18, Fgfr2, Figf, Ctgf, Foxc2, Flt1, B4galt1, Gja1, Hand2, Foxf1a, Hoxa3, Cyr61, Itgav, Kdr, Lama4, Anpep, Lepr, Lox, Meis1, Meox2, Foxc1, Mmp2, Myh9, Nrp1, Plcd1, Prrx1, Pten, Ptprj, Aldh1a2, Cxcl12, Sphk1, Tbx4, Tgfbr2, Tgfbr3, Tgm2, Thy1, Tnfsf12, Vegfa…	5	0.162051		Fgfr1, Notch4, Vezf1, Plcd3, Ccbe1	15	0.125694		Cxcr4, Epha2, Esx1, Fgf1, Hey1, Id1, Itga7, Cited2, Pdgfa, Pknox1, Qk, Sema5a, Arhgap22, Prok1, Chd7	8	0.482392		Klf5, Cited1, Mef2c, Nos3, Pitx2, Plxnd1, Shb, Zfp697					50	3.85903e-11	1	Acvrl1, Angpt1, Agtr1a, Agtr1b, Ang, Ang3, Apoe, Bmp4, Cav1, Col3a1, Col5a1, Edn1, Eng, Epas1, Ereg, Fgf10, Fgfr2, Figf, Ctgf, Flt1, B4galt1, Pdpn, Hand2, Foxf1a, Hmox1, Hoxa3, Itgav, Kdr, Lama4, Anpep, Lox, Meox2, Mmp2, Nrp1, Plcd1, Prrx1, Aldh1a2, Sphk1, Tbx4, Tgfb2, Tgfbr3, Thy1, Wt1, Nus1, Htatip2, Reck, Emcn, Ppap2b, Ecscr, Myocd	17	0.00359577	1	Socs3, Col1a1, Efnb2, Elk3, Fgf18, Fgf2, Gja1, Hbegf, Foxc1, Cx3cl1, Cxcl12, Tgm2, Zfpm2, Amot, Hdac7, Mmp19, Egfl7
49	intramembranous ossification					4	0.00830135	1	Col1a1, Fgf18, Mmp2, Mn1																	2	0.305682		Mmp2, Mn1	2	0.141077		Col1a1, Fgf18
50	blood vessel remodeling	3	0.480218		Itga4, Mef2c, Tbx1	8	0.00411198	1	Bak1, Epas1, Fgf10, Foxc2, Hoxa3, Foxc1, Tgm2, Vegfa									2	0.443561		Mef2c, Nos3					4	0.198719		Epas1, Fgf10, Hoxa3, Tgfb2	2	0.488066		Foxc1, Tgm2
51	regulation of systemic arterial blood pressure by hormone																									4	0.0473219	1	Agtr1a, Agtr1b, Agtr2, Avpr1a
52	morphogenesis of an epithelium	21	0.0253538	1	Bmp2, Btrc, Ddr1, Cobl, Enah, Fgfr3, Hoxa11, Jag2, Notch1, Pgf, Prox1, Six1, Trp63, Vasp, Vegfc, Gzf1, Scrib, Npnt, Hectd1, Fras1, Frem2	43	2.74406e-08	1	Adm, Bmp4, Cd44, Celsr1, Cfl1, Csf1, Cyp7b1, Egfr, Fgf10, Fgfr2, Gli2, Gpc3, Foxf1a, Foxd1, Foxa1, Hoxa13, Hoxa5, Hoxb4, Hoxd11, Hoxd13, Igf1, Jag1, Lama1, Lmo4, Nrp1, Pbx1, Aldh1a2, Rarg, Sfrp1, Tbx4, Tbx5, Tcfap2a, Tgfb1i1, Tnc, Twist1, Vdr, Wnt5a, Grem1, Dlc1, Aldh1a3, Ptk7, Tbx18, Hoxb2	4	0.180771		Car2, Pax3, Etv4, Timeless	9	0.380186		Gdnf, Hhex, Jag2, Pthlh, Six1, Sox9, Ipmk, Npnt, Frs2	10	0.0391693	1	Ar, Btrc, Cobl, Esr1, Stat5a, Vasp, Plxnd1, Gzf1, Rdh10, Scrib					32	1.19383e-06	1	Adm, Bmp4, Cd44, Celsr1, Cyp7b1, Egfr, Fgf10, Fgfr2, Gpc3, Foxf1a, Foxd1, Foxa1, Hoxa13, Hoxa5, Hoxd11, Hoxd13, Igf1, Ilk, Jag1, Lama1, Nrp1, Aldh1a2, Sfrp1, Tbx4, Tgfb1i1, Tnc, Vdr, Wnt4, Wnt5a, Dlc1, Aldh1a3, Ptk7	9	0.148601		Bcl2, Csf1, Gli2, Nr3c1, Rarg, Tbx5, Twist1, Grem1, Shank3
53	morphogenesis of an epithelial sheet					4	0.0249623	1	Hoxb4, Jag1, Lama1, Hoxb2																	2	0.399981		Jag1, Lama1
54	regulation of heart rate	2	0.699845		Calca, Tpm1	4	0.206345		Ada, Cacna1g, Epas1, Fkbp1b					2	0.476895		Calca, Tpm1									5	0.0224044	1	Ada, Agtr2, Cacna1g, Epas1, Fkbp1b
55	positive regulation of mesenchymal cell proliferation	2	0.808933		Hmgb1, Trp63	9	0.000810887	1	Fgfr2, Kdr, Prrx1, Shox2, Tgfbr2, Vegfa, Tbx18, Foxp1, Irs2					2	0.589822		Hmgb1, Pdgfa									3	0.464758		Fgfr2, Kdr, Prrx1
56	chondrocyte differentiation	2	0.793991		Mef2c, Chst11	7	0.0137039	1	Col11a1, Col2a1, Eif2ak3, Fgf18, Prkca, Pth1r, Shox2									2	0.428523		Mef2c, Mef2d					4	0.180426		Col11a1, Col2a1, Eif2ak3, Pth1r	2	0.472234		Fgf18, Prkca
57	chondrocyte development					4	0.0370447	1	Col11a1, Eif2ak3, Fgf18, Shox2																	2	0.442218		Col11a1, Eif2ak3
58	response to molecule of bacterial origin	3	0.879163		Adh5, Nfkbia, Nod2	10	0.0488269	1	B2m, Cd24a, H2-M3, Myd88, Thbd, Tlr2, Mapk3, Irak3, Ticam1, Plcg2					3	0.584321		Bdkrb1, Tap2, Nod2									2	0.972161		Thbd, Irak3	7	0.00327523	1	B2m, Cd24a, H2-M3, Ly96, Myd88, P2rx7, Plcg2
59	adaptive immune response	3	0.986517		Bcl6, Unc13d, Nod2	18	0.0031831	1	Serping1, C1qa, C1qb, C1qc, C2, C3, C4bp, Cd55, Daf2, Fas, Fcer1g, Myd88, Swap70, Tnfsf12, Vegfa, C1ra, C1rl, Gm5077					2	0.966978		Bcl6, Nod2									11	0.0698603		Bcl3, Serping1, C1qa, C1qb, C1qc, C4bp, Cd55, Daf2, Fas, Fcer1g, Swap70	4	0.462691		C2, Myd88, C1ra, Gm5077
60	immune effector process	5	0.983896		Masp1, Abcc9, Unc13d, Tac4, Nod2	26	0.000538915	1	Serping1, C1qa, C1qb, C1qc, C2, C3, C4bp, Cfh, Cd55, Daf2, Fas, Fcer1g, H2-Q2, H2-Q7, H2-Q8, Myd88, Myo1f, Ptx3, Swap70, Tnfsf12, Elane, C1ra, Samhd1, Traf3ip2, Ticam1, Foxp1, C1rl, Gm5077					2	0.994048		Cplx2, Nod2	4	0.647363		Ncf1, Rsad2, Unc13d, Tac4					14	0.105618		Bcl3, Serping1, C1qa, C1qb, C1qc, C4bp, Cd55, Daf2, Fas, Fcer1g, H2-Q2, H2-Q7, H2-Q8, Myo1f, Ptx3, Swap70	7	0.177005		C2, Cd47, Myd88, C1ra, Samhd1, Traf3ip2, Gm5077
61	activation of immune response	8	0.431648		Masp1, Nfkbia, Psen2, Ptpn22, Sh2b2, Tbk1, Ube2n, Nod2	22	7.28185e-05	1	Bcl2a1d, Serping1, C1qa, C1qb, C1qc, C2, C3, C4bp, Cd3e, Cfh, Cd55, Daf2, Fcer1g, Myd88, Sykb, Thy1, Tlr2, C1ra, Ticam1, C1rl, Plcg2, Gm5077					3	0.860727		Sh2b2, Ube2n, Nod2									10	0.149771		Bcl2a1d, Serping1, C1qa, C1qb, C1qc, C4bp, Cd55, Daf2, Fcer1g, Thy1	6	0.115508		C2, Myd88, Sykb, C1ra, Plcg2, Gm5077
62	leukocyte mediated immunity	3	0.990283		Unc13d, Tac4, Nod2	19	0.00246375	1	Serping1, C1qa, C1qb, C1qc, C2, C3, C4bp, Cd55, Daf2, Fas, Fcer1g, Myd88, Myo1f, Swap70, Tnfsf12, Elane, C1ra, C1rl, Gm5077					2	0.973064		Cplx2, Nod2	3	0.682883		Ncf1, Unc13d, Tac4					12	0.0472808	1	Bcl3, Serping1, C1qa, C1qb, C1qc, C4bp, Cd55, Daf2, Fas, Fcer1g, Myo1f, Swap70	4	0.50099		C2, Myd88, C1ra, Gm5077
63	lymphocyte mediated immunity	2	0.996752		Unc13d, Nod2	17	0.00274133	1	Serping1, C1qa, C1qb, C1qc, C2, C3, C4bp, Cd55, Daf2, Fas, Fcer1g, Myd88, Swap70, Tnfsf12, C1ra, C1rl, Gm5077																	11	0.0396497	1	Bcl3, Serping1, C1qa, C1qb, C1qc, C4bp, Cd55, Daf2, Fas, Fcer1g, Swap70	4	0.398993		C2, Myd88, C1ra, Gm5077
64	humoral immune response mediated by circulating immunoglobulin					12	0.000380238	1	Serping1, C1qa, C1qb, C1qc, C2, C3, C4bp, Cd55, Daf2, C1ra, C1rl, Gm5077																	8	0.00986741	1	Bcl3, Serping1, C1qa, C1qb, C1qc, C4bp, Cd55, Daf2	3	0.282276		C2, C1ra, Gm5077
65	adaptive immune response based on somatic recombination of immune receptors built from immunoglobulin superfamily domains	3	0.986517		Bcl6, Unc13d, Nod2	18	0.0031831	1	Serping1, C1qa, C1qb, C1qc, C2, C3, C4bp, Cd55, Daf2, Fas, Fcer1g, Myd88, Swap70, Tnfsf12, Vegfa, C1ra, C1rl, Gm5077					2	0.966978		Bcl6, Nod2									11	0.0698603		Bcl3, Serping1, C1qa, C1qb, C1qc, C4bp, Cd55, Daf2, Fas, Fcer1g, Swap70	4	0.462691		C2, Myd88, C1ra, Gm5077
66	antigen processing and presentation of peptide antigen via MHC class I					11	8.86049e-07	1	B2m, Calr, Fcer1g, H2-D1, H2-K1, H2-Q10, H2-Q2, H2-Q7, H2-Q8, H2-T23, Hfe, Tapbp, LOC547349																	5	0.0277065	1	Fcer1g, H2-D1, H2-Q2, H2-Q7, H2-Q8, H2-T23, Hfe	4	0.0132713	1	B2m, H2-Q10, Tapbp, LOC547349
67	antigen processing and presentation of exogenous peptide antigen					9	0.00113647	1	B2m, Fcer1g, H2-Ab1, H2-K1, H2-M3, H2-DMb1, Tapbp, Ifi30, 2610524H06Rik																	4	0.217427		Fcer1g, H2-Ab1, H2-Eb1, Ifi30	5	0.0044698	1	B2m, H2-M3, Tapbp, 1500011B03Rik, 2610524H06Rik
68	immune system development	23	0.482485		Ank1, Bcl6, Cbfa2t3, Cd28, Fech, Id2, Jag2, Mb, Nfkb1, Pknox1, Psen2, Ptpn22, Rb1, Rbpj, Rpl22, Satb1, Six1, Six4, Sox6, Tbx1, Rogdi, Tiparp, Dyrk3	39	0.0548461		Ada, Bak1, Bcl2a1d, Bmp4, Cd24a, Cd3e, Epas1, Bcl11a, Sfxn1, Fas, Fgf10, Flt3l, Hcls1, Hoxa3, Hoxb3, Hoxb4, Hoxb7, Il11ra1, Irf1, Kdr, Ltbr, Meis1, Myh9, Pax1, Pbx1, Swap70, Sykb, Tgfbr2, Tgfbr3, Timp1, Tnfrsf11a, Tpd52, Vav1, Vegfa, Hdac7, Foxp1, Ttc7, Plcg2, Gm13272	8	0.0126596	1	Add2, Ccnb2, Eomes, Hdac5, Msh2, Xrcc5, Ncaph2, Clcf1	13	0.518555		Ank1, Bcl6, Runx1, Cbfa2t3, Id2, Jag2, Mb, Pknox1, Six1, Six4, Hba-a2, Dyrk3, 5830411N06Rik	6	0.890996		Hba-a1, Rb1, Stat5a, Rogdi, Hdac9, Ciapin1	2	0.803813		Atp6v0a1, Icosl	28	0.0965595		Ada, Bcl2a1d, Bcl3, Bmp4, Cebpa, Epas1, Bcl11a, Fas, Fgf10, Hcls1, Heph, Hoxa3, Irf8, Il11ra1, Kdr, Mlf1, Pax1, Swap70, Tgfb2, Tgfbr3, Timp1, Tnfrsf11a, Tnfsf11, Vav1, Bcl11b, Pgm3, Picalm, Gm13272	10	0.525399		Bcl2, Cd1d1, Cd24a, Sfxn1, Flt3l, Hoxb7, Sykb, Hdac7, Plcg2, Lrrc8a
69	leukocyte differentiation	10	0.708548		Bcl6, Cbfa2t3, Cd28, Jag2, Pknox1, Psen2, Ptpn22, Rbpj, Rpl22, Satb1	20	0.107684		Ada, Bak1, Bcl2a1d, Cd24a, Cd3e, Bcl11a, Fas, Flt3l, Il11ra1, Irf1, Myh9, Pax1, Sykb, Tgfbr2, Tpd52, Vav1, Hdac7, Foxp1, Plcg2, Gm13272	5	0.0324473	1	Eomes, Hdac5, Msh2, Ncaph2, Clcf1	5	0.820002		Bcl6, Cbfa2t3, Jag2, Pknox1, 5830411N06Rik	2	0.977645		Stat5a, Hdac9					12	0.415627		Ada, Bcl2a1d, Bcl3, Cebpa, Bcl11a, Fas, Il11ra1, Pax1, Tnfsf11, Vav1, Bcl11b, Gm13272	8	0.134482		Bcl2, Cd1d1, Cd24a, Flt3l, Sykb, Hdac7, Plcg2, Lrrc8a
70	acute inflammatory response	2	0.997774		F2, Masp1	21	9.08743e-05	1	Serping1, C1qa, C1qb, C1qc, C2, C3, C4bp, Cfh, Cd55, Daf2, Ephx2, Fn1, B4galt1, Il6, Serpina3n, Trf, Vnn1, C1ra, Nupr1, C1rl, Gm5077					2	0.962687		F2, Sigirr									16	0.000463441	1	Serping1, C1qa, C1qb, C1qc, C4bp, Cd55, Daf2, Ephx2, Fn1, B4galt1, Il6, Serpina3n, Stat3, Trf, Vnn1, Nupr1	3	0.702763		C2, C1ra, Gm5077
71	activation of plasma proteins involved in acute inflammatory response					13	0.000110084	1	Serping1, C1qa, C1qb, C1qc, C2, C3, C4bp, Cfh, Cd55, Daf2, C1ra, C1rl, Gm5077																	7	0.0379005	1	Serping1, C1qa, C1qb, C1qc, C4bp, Cd55, Daf2	3	0.293457		C2, C1ra, Gm5077
72	negative regulation of immune system process	7	0.475155		Adora1, Adora2a, Bcl6, Erbb2, Gal, Btla, Nod2	14	0.0347375	1	Ada, Serping1, Cd24a, Elf1, Fas, H2-Bl, Il4ra, Lst1, Stat6, Thy1, Irak3, Clec2d, Pawr, Lrrc32	2	0.476778		Cdkn2a, Hmgb3	5	0.356086		Bcl6, Gal, Sh2d1b1, Nod2, Tigit									11	0.0396497	1	Ada, Serping1, Elf1, Fas, Hmox1, Il4ra, Thy1, Irak3, Clec2d, Pawr, Lrrc32	3	0.66903		Cd24a, Lst1, Stat6
73	positive regulation of immune system process	13	0.821675		Bcl6, Cd28, Masp1, Nfkbia, Prkcq, Psen2, Ptpn22, Sh2b2, Cadm1, Tbk1, Tnfrsf13c, Ube2n, Nod2	44	1.67943e-06	1	Ada, B2m, Bcl2a1d, Serping1, C1qa, C1qb, C1qc, C2, C3, C4bp, Cd24a, Cd38, Cd3e, Cfh, Coro1a, Cd55, Daf2, Ereg, Fcer1g, H2-K1, H2-M3, H2-Q2, H2-Q7, H2-Q8, Il4ra, Il6, Myd88, Pnp, Raet1b, Raet1c, Stat6, Sykb, Tgfbr2, Thbs1, Thy1, Cd40, Tnfsf12, Vnn1, Tlr2, C1ra, Irak3, Ticam1, Foxp1, Hps1, C1rl, Plcg2, Gm5077, Raet1e					7	0.831505		Bcl6, Selp, Tap2, Sh2b2, Cadm1, Ube2n, Nod2	3	0.973564		Il2rg, Stat5a, Tlr4					24	0.0186608	1	Ada, Bcl2a1d, Serping1, C1qa, C1qb, C1qc, C4bp, Cd80, Cdkn1a, Coro1a, Cd55, Daf2, Efnb1, Ereg, Fcer1g, H2-Q2, H2-Q7, H2-Q8, Il4ra, Il6, Raet1b, Raet1c, Tgfb2, Thbs1, Thy1, Vnn1, Irak3, Raet1e	15	0.00369475	1	B2m, C2, Cd1d1, Cd24a, Cd38, H2-M3, Myd88, P2rx7, Pnp, Stat6, Sykb, Cd40, C1ra, Plcg2, Gm5077
74	regulation of leukocyte activation	8	0.935689		Adora2a, Bcl6, Cd28, Erbb2, Gal, Prkcq, Tnfrsf13c, Btla	25	0.0167005	1	Ada, Cd24a, Cd38, Cd3e, Coro1a, Fas, Fcer1g, Il4ra, Il6, Lst1, Myd88, Pnp, Raet1b, Raet1c, Snca, Stat6, Sykb, Tgfbr2, Thy1, Cd40, Tnfsf12, Vnn1, Ticam1, Pawr, Hps1, Raet1e, Lrrc32	3	0.375417		Cdkn2a, Hmgb3, Ulbp1	3	0.985919		Bcl6, Gal, Tigit	4	0.774116		Il2rg, Stat5a, Tlr4, Zc3h8	2	0.570768		Rora, Icosl	16	0.124867		Ada, Cd80, Cdkn1a, Coro1a, Efnb1, Fas, Fcer1g, Hmox1, Il4ra, Il6, Raet1b, Raet1c, Snca, Thy1, Vnn1, Pawr, Raet1e, Lrrc32	9	0.0917865		Cd1d1, Cd24a, Cd38, Lst1, Myd88, Pnp, Stat6, Sykb, Cd40
75	positive regulation of leukocyte activation	4	0.977896		Bcl6, Cd28, Prkcq, Tnfrsf13c	20	0.00353208	1	Ada, Cd24a, Cd38, Cd3e, Coro1a, Fcer1g, Il4ra, Il6, Myd88, Pnp, Raet1b, Raet1c, Stat6, Sykb, Tgfbr2, Thy1, Cd40, Tnfsf12, Vnn1, Ticam1, Hps1, Raet1e									3	0.73804		Il2rg, Stat5a, Tlr4					11	0.157648		Ada, Cd80, Cdkn1a, Coro1a, Efnb1, Fcer1g, Il4ra, Il6, Raet1b, Raet1c, Thy1, Vnn1, Raet1e	8	0.029051	1	Cd1d1, Cd24a, Cd38, Myd88, Pnp, Stat6, Sykb, Cd40
76	regulation of immune effector process	4	0.958653		Bcl6, Cd28, Cadm1, Nod2	20	0.000835973	1	B2m, Serping1, C3, Cd24a, Cfh, Fcer1g, H2-Bl, H2-K1, H2-M3, H2-Q2, H2-Q7, H2-Q8, Pnp, Raet1b, Raet1c, Rbp4, Stat6, Sykb, Cd40, Tnfsf12, Clec2d, Foxp1, Ddx58, Raet1e					5	0.463828		Bcl6, Tap2, Sh2d1b1, Cadm1, Nod2									8	0.425535		Serping1, Fcer1g, H2-Q2, H2-Q7, H2-Q8, Hmox1, Raet1b, Raet1c, Rbp4, Clec2d, Ddx58, Raet1e	9	0.00481364	1	B2m, Cd1d1, Cd24a, H2-M3, P2rx7, Pnp, Stat6, Sykb, Cd40
77	positive regulation of immune effector process	2	0.968693		Cadm1, Nod2	11	0.0129716	1	B2m, C3, Cd24a, Fcer1g, H2-K1, H2-M3, H2-Q2, H2-Q7, H2-Q8, Pnp, Raet1b, Raet1c, Sykb, Foxp1, Raet1e					3	0.549785		Tap2, Cadm1, Nod2									3	0.844166		Fcer1g, H2-Q2, H2-Q7, H2-Q8, Raet1b, Raet1c, Raet1e	7	0.00236517	1	B2m, Cd1d1, Cd24a, H2-M3, P2rx7, Pnp, Sykb
78	regulation of leukocyte mediated immunity	4	0.890789		Bcl6, Cd28, Cadm1, Nod2	15	0.00787736	1	B2m, C3, Cd24a, Fcer1g, H2-Bl, H2-K1, H2-M3, H2-Q2, H2-Q7, H2-Q8, Pnp, Raet1b, Raet1c, Stat6, Sykb, Cd40, Tnfsf12, Clec2d, Raet1e					5	0.301685		Bcl6, Tap2, Sh2d1b1, Cadm1, Nod2									5	0.735121		Fcer1g, H2-Q2, H2-Q7, H2-Q8, Hmox1, Raet1b, Raet1c, Clec2d, Raet1e	9	0.00112568	1	B2m, Cd1d1, Cd24a, H2-M3, P2rx7, Pnp, Stat6, Sykb, Cd40
79	positive regulation of leukocyte mediated immunity	2	0.950777		Cadm1, Nod2	9	0.0395581	1	B2m, C3, Cd24a, Fcer1g, H2-K1, H2-M3, H2-Q2, H2-Q7, H2-Q8, Pnp, Raet1b, Raet1c, Raet1e					3	0.474881		Tap2, Cadm1, Nod2									3	0.782835		Fcer1g, H2-Q2, H2-Q7, H2-Q8, Raet1b, Raet1c, Raet1e	6	0.00653196	1	B2m, Cd1d1, Cd24a, H2-M3, P2rx7, Pnp
80	regulation of lymphocyte mediated immunity	4	0.859056		Bcl6, Cd28, Cadm1, Nod2	14	0.0102403	1	B2m, C3, Cd24a, Fcer1g, H2-Bl, H2-K1, H2-M3, H2-Q2, H2-Q7, H2-Q8, Pnp, Raet1b, Raet1c, Stat6, Cd40, Tnfsf12, Clec2d, Raet1e					5	0.257155		Bcl6, Tap2, Sh2d1b1, Cadm1, Nod2									4	0.845127		Fcer1g, H2-Q2, H2-Q7, H2-Q8, Raet1b, Raet1c, Clec2d, Raet1e	8	0.00320468	1	B2m, Cd1d1, Cd24a, H2-M3, P2rx7, Pnp, Stat6, Cd40
81	positive regulation of lymphocyte mediated immunity	2	0.950777		Cadm1, Nod2	9	0.0395581	1	B2m, C3, Cd24a, Fcer1g, H2-K1, H2-M3, H2-Q2, H2-Q7, H2-Q8, Pnp, Raet1b, Raet1c, Raet1e					3	0.474881		Tap2, Cadm1, Nod2									3	0.782835		Fcer1g, H2-Q2, H2-Q7, H2-Q8, Raet1b, Raet1c, Raet1e	6	0.00653196	1	B2m, Cd1d1, Cd24a, H2-M3, P2rx7, Pnp
82	regulation of T cell mediated immunity					6	0.0270118	1	B2m, Cd24a, H2-K1, H2-M3, H2-Q2, H2-Q7, H2-Q8, Pnp																					6	0.000145972	1	B2m, Cd1d1, Cd24a, H2-M3, P2rx7, Pnp
83	positive regulation of T cell mediated immunity					6	0.0061555	1	B2m, Cd24a, H2-K1, H2-M3, H2-Q2, H2-Q7, H2-Q8, Pnp																					6	2.48213e-05	1	B2m, Cd1d1, Cd24a, H2-M3, P2rx7, Pnp
84	regulation of adaptive immune response	4	0.781416		Bcl6, Cd28, Tnfrsf13c, Nod2	14	0.00271204	1	Ada, B2m, C3, Cd24a, Fcer1g, H2-K1, H2-M3, H2-Q2, H2-Q7, H2-Q8, Il4ra, Il6, Pnp, Stat6, Cd40, Tnfsf12					3	0.657157		Bcl6, Tap2, Nod2									5	0.561897		Ada, Fcer1g, H2-Q2, H2-Q7, H2-Q8, Il4ra, Il6	8	0.00134333	1	B2m, Cd1d1, Cd24a, H2-M3, P2rx7, Pnp, Stat6, Cd40
85	positive regulation of adaptive immune response	2	0.922626		Tnfrsf13c, Nod2	10	0.00474014	1	Ada, B2m, C3, Cd24a, Fcer1g, H2-K1, H2-M3, H2-Q2, H2-Q7, H2-Q8, Pnp, Tnfsf12					2	0.747887		Tap2, Nod2									3	0.701274		Ada, Fcer1g, H2-Q2, H2-Q7, H2-Q8	6	0.00319766	1	B2m, Cd1d1, Cd24a, H2-M3, P2rx7, Pnp
86	regulation of adaptive immune response based on somatic recombination of immune receptors built from immunoglobulin superfamily domains	4	0.781416		Bcl6, Cd28, Tnfrsf13c, Nod2	14	0.00271204	1	Ada, B2m, C3, Cd24a, Fcer1g, H2-K1, H2-M3, H2-Q2, H2-Q7, H2-Q8, Il4ra, Il6, Pnp, Stat6, Cd40, Tnfsf12					3	0.657157		Bcl6, Tap2, Nod2									5	0.561897		Ada, Fcer1g, H2-Q2, H2-Q7, H2-Q8, Il4ra, Il6	8	0.00134333	1	B2m, Cd1d1, Cd24a, H2-M3, P2rx7, Pnp, Stat6, Cd40
87	positive regulation of adaptive immune response based on somatic recombination of immune receptors built from immunoglobulin superfamily domains	2	0.922626		Tnfrsf13c, Nod2	10	0.00474014	1	Ada, B2m, C3, Cd24a, Fcer1g, H2-K1, H2-M3, H2-Q2, H2-Q7, H2-Q8, Pnp, Tnfsf12					2	0.747887		Tap2, Nod2									3	0.701274		Ada, Fcer1g, H2-Q2, H2-Q7, H2-Q8	6	0.00319766	1	B2m, Cd1d1, Cd24a, H2-M3, P2rx7, Pnp
88	regionalization	21	0.144158		Acvr2b, Dll1, Dlx2, Hoxa10, Hoxa11, Hoxc13, Lef1, Myf6, Notch1, Pax7, Psen2, Reln, Tbx1, Tcap, Tdgf1, Trp63, Ttn, Mllt3, Hoxc11, Lrp4, Ripply1	45	1.95558e-06	1	Bmp4, Lefty1, Edn1, Emx2, Foxc2, Gli2, Gsc, Foxg1, Hoxa2, Hoxa3, Hoxa5, Hoxb3, Hoxb4, Hoxb5, Hoxb6, Hoxb7, Hoxb8, Hoxb9, Hoxc5, Hoxc6, Hoxc8, Hoxd10, Hoxd11, Hoxd13, Lhx2, Meox1, Meox2, Foxc1, Nkx6-1, Pax1, Pbx1, Pcsk5, Pcsk6, Rab23, Aldh1a2, Rarg, Sfrp2, Sfrp1, Zic3, Grem1, Vax2, Ifitm1, Tbx18, Hoxb2, Cyp26b1	3	0.54339		Hhip, Foxa2, Hoxc4	12	0.2307		Acvr2b, Dll1, Dlx1, Gata4, Hhex, Lef1, Pax7, Tcap, Ttn, Hoxc11, Lrp4, Frs2	5	0.817732		Dlx2, Hipk2, Sf3b1, Hoxc10, Ripply1					26	0.00854362	1	Bmp4, Bmpr1b, Btg2, Edn1, Gsc, Hoxa2, Hoxa3, Hoxa5, Hoxd10, Hoxd11, Hoxd13, Mafb, Lhx2, Mdfi, Meox1, Meox2, Nkx6-1, Pax1, Pcsk5, Pcsk6, Aldh1a2, Sfrp2, Sfrp1, Tcf7l1, Zic3, Cyp26b1	22	1.84379e-06	1	Lefty1, Emx2, Gli2, Foxg1, Hoxa7, Hoxb5, Hoxb6, Hoxb7, Hoxb8, Hoxb9, Hoxc6, Hoxc8, Hoxd3, Hoxd4, Hoxd8, Hoxd9, Foxc1, Rab23, Rarg, Grem1, Vax2, Ntf5
89	reproductive developmental process	21	0.450557		Calca, Cdc25b, Cdh6, Cxcr4, Celf1, Dld, Epor, Gdf9, Neurl1a, Notch1, Sept4, Tcf7, Trp63, Mtor, Mkks, Bbs2, Wdr77, Nme5, Dmrt2, Nrip1, Chd7	39	0.0117923	1	Adamts1, Bak1, Bmp4, Cd44, Csf1, Cyp7b1, Ereg, Fgfr2, B4galt1, Gjb2, Gli2, Foxa1, Hoxa13, Hoxd13, Igf1, Il11ra1, Kdr, Lepr, Lhx9, Foxc1, Kitl, Pbx1, Pdgfra, Rhox5, Pten, Pvrl2, Rarg, Rbp4, Cxcl12, Sfrp1, Six5, Tnc, Vdr, Vegfa, Wnt5a, Wt1, Osr1, Dhcr24, Vgf	3	0.657859		Bik, Msh2, Pcsk4	18	0.0350044	1	Calca, Cdc25b, Cxcr4, Celf1, Epor, Cited2, Neurl1a, Sox2, Sox9, Tcf7, Acrbp, Bbs2, Ppp2r2b, Nme5, Hmgb2, Dmrta2, Chd7, Frs2	8	0.546007		Ar, Esr1, Fkbp4, Nos3, Stat5a, Tial1, Mtor, Rdh10					31	0.0062954	1	Adamts1, Ahr, Bmp4, Bmpr1b, Cd44, Cyp7b1, Dhh, Ereg, Fgfr2, Fst, B4galt1, Gjb2, Foxa1, Hoxa13, Hoxd13, Igf1, Il11ra1, Kdr, Lhx8, Lhx9, Pdgfra, Pvrl2, Rbp4, Sfrp1, Tnc, Vdr, Wnt4, Wnt5a, Wt1, Osr1, Vgf	7	0.807013		Bcl2, Csf1, Gli2, Foxc1, Rarg, Cxcl12, Dhcr24
90	heart morphogenesis	13	0.00655986	1	Actc1, Lbx1, Pitx2, Prox1, Tbx1, Tnni1, Tnnt2, Tpm1, Ttn, Xirp1, Smarcd3, Fgfrl1, Chd7	19	0.000246018	1	Adamts1, Col11a1, Col2a1, Col5a1, Eng, Fhl2, Fkbp1a, Foxc2, Gja1, Hand2, Ly6e, Foxc1, Msx1, Msx2, Aldh1a2, Rbp4, Tgfbr3, Zic3, Dlc1					9	0.00880873	1	Actc1, Gata4, Tnni1, Tnnt2, Tpm1, Ttn, Xirp1, Smarcd3, Chd7	2	0.861321		Lbx1, Pitx2					12	0.0139321	1	Adamts1, Col11a1, Col2a1, Col5a1, Eng, Fhl2, Hand2, Aldh1a2, Rbp4, Tgfbr3, Zic3, Dlc1	3	0.654696		Gja1, Ly6e, Foxc1
91	muscle system process	22	4.83658e-09	1	Actn2, Actn3, Cacna1s, Kcnma1, Myh1, Myh2, Myh4, Myh8, Myom1, Myom2, Psen2, Ryr1, Ryr3, Tnnt2, Tpm1, Ttn, Tbce, Jsrp1, Mybpc1, Myh7, Myl6b, Trim63, Trim72	8	0.499484		Acta2, Fkbp1a, Fkbp1b, Myh11, Myl6, Gucy1a3, Camk2d, Cald1					16	4.00583e-08	1	Actn3, Cacna1s, Gdnf, Myh1, Myh4, Myh8, Myom2, Ryr1, Tnnt2, Tpm1, Ttn, Jsrp1, Srsf1, Myh7, Myl6b, Trim72	4	0.257722		Actn2, Myh2, Myom1, Nos3					5	0.702936		Acta2, Fkbp1b, Myh11, Gucy1a3, Cald1
92	circulatory system process	13	0.105615		Adh5, Adora1, Adora2a, Calca, Gch1, Gclc, Kcnma1, Psen2, Tpm1, Tac4, Atp1a2, Pde5a, Chd7	25	0.000180811	1	Acta2, Adra1d, Adrb3, Agtr1b, Agtrap, Apoe, Cav1, Edn1, Ednra, Ednrb, Ephx2, Foxc2, Fli1, Kng1, Foxc1, Nppb, Npr3, Npy1r, P2rx4, Tes, Vegfa, Gucy1a3, Fgfbp3, Camk2d, Nrg1					6	0.451252		Calca, Gch1, Tpm1, Atp1a2, Srsf1, Chd7	5	0.33366		Gclc, Nos3, Tac4, E2f4, Calcb					20	0.000251271	1	Acta2, Adrb3, Agtr1a, Agtr1b, Agtr2, Agtrap, Apoe, Cav1, Edn1, Ednrb, Ephx2, Fli1, Hmox1, Kng1, Npy1r, P2rx4, Ptgs2, Avpr1a, Gucy1a3, Nrg1	3	0.849715		Adra1d, Adrb1, Foxc1
93	vascular process in circulatory system	6	0.294503		Adora2a, Calca, Gch1, Gclc, Kcnma1, Pde5a	16	6.31532e-05	1	Acta2, Adra1d, Adrb3, Apoe, Cav1, Edn1, Ednra, Foxc2, Kng1, Foxc1, Nppb, P2rx4, Tes, Vegfa, Gucy1a3, Fgfbp3					2	0.868337		Calca, Gch1	3	0.379665		Gclc, Nos3, Calcb					9	0.02239	1	Acta2, Adrb3, Agtr2, Apoe, Cav1, Edn1, Kng1, P2rx4, Gucy1a3	3	0.444211		Adra1d, Adrb1, Foxc1
94	regulation of systemic arterial blood pressure mediated by a chemical signal					3	0.602618		Adra1d, Adrb3, Agtr1b																	5	0.0477491	1	Adrb3, Agtr1a, Agtr1b, Agtr2, Avpr1a	2	0.455913		Adra1d, Adrb1
95	polysaccharide metabolic process	12	0.0680471		Ovgp1, Gys1, Phka1, Pygm, Ppp1r3c, Chst11, Agl, Spock2, Phkb, Phka2, Ppp1r3a, Prkag3	18	0.00827013	1	Bgn, Dcn, Fbn1, Hexa, Hexb, Itih2, Foxc1, Gne, Chid1, A930038C07Rik, Mamdc2, Chst14, Gns, Cercam, Pygb, Pygl, Itih5, Csgalnact1					5	0.498449		Ovgp1, Chst11, Gbe1, Spock2, B3gnt8	5	0.222772		Gys1, Pygm, Agl, Phka2, Prkag3					12	0.0576927		Dcn, Fbn1, Hexa, Hexb, Il6st, Itih2, A930038C07Rik, Gns, Cercam, Pygl, Itih5, Csgalnact1	5	0.297157		Bgn, Foxc1, Chid1, Chst14, Pygb
96	glycogen metabolic process	9	0.0019983	1	Gys1, Phka1, Pygm, Ppp1r3c, Agl, Phkb, Phka2, Ppp1r3a, Prkag3	2	0.968062		Pygb, Pygl									5	0.0105074	1	Gys1, Pygm, Agl, Phka2, Prkag3					2	0.910222		Il6st, Pygl
97	glycogen biosynthetic process	4	0.0402718	1	Gys1, Ppp1r3c, Agl, Prkag3													3	0.0323681		Gys1, Agl, Prkag3
98	monosaccharide metabolic process	20	0.0984311		Eno3, Gpd1, Gys1, Inppl1, Otog, Pfkm, Phka1, Pygm, Pdk4, Ppp1r3c, Pgam2, Fn3k, Pdhb, Agl, Chst15, Phkb, Phka2, Ppp1r3a, Pgm5, Prkag3	29	0.0222728	1	Aldoc, Cacna1a, Eno2, B4galt1, Galk1, Hk2, Man2a1, Man2b1, Man2b2, Npy1r, Pfkfb1, Pfkl, Rbp4, Renbp, Serp1, Pmm1, Gne, Gnpnat1, Nagk, Dcxr, Pck2, H6pd, Xylb, Pygb, Pygl, Pfkfb3, Gmds, Csgalnact1, Ugt1a6b					8	0.638017		Eno3, Pfkm, Pdk4, Pgam2, Fn3k, Gbe1, Dlat, Pfkfb4	14	0.00162347	1	Gapdh, Gys1, Inppl1, Mdh1, Ogdh, Otog, Pdk2, Pygm, Pfkp, Pdhb, Agl, Chst15, Phka2, Prkag3	3	0.279144		Igf2, Pcx, Gyg	18	0.188568		Eno2, B4galt1, Il6st, Man2a1, Man2b1, Npy1r, Rbp4, Renbp, Serp1, Chst2, Nagk, Dcxr, Gnpda2, Pgm3, Pygl, Pfkfb3, Csgalnact1, Ugt1a6b	9	0.214798		Aldoc, Cacna1a, Fabp5, Man2b2, Xylb, Pygb, Aldh5a1, Pdk3, Amdhd2
99	glucose metabolic process	17	0.0461756	1	Eno3, Gpd1, Gys1, Inppl1, Pfkm, Phka1, Pygm, Pdk4, Ppp1r3c, Pgam2, Pdhb, Agl, Phkb, Phka2, Ppp1r3a, Pgm5, Prkag3	13	0.742059		Aldoc, Cacna1a, Eno2, Hk2, Npy1r, Pfkl, Rbp4, Serp1, Dcxr, Pck2, H6pd, Pygb, Pygl					6	0.656806		Eno3, Pfkm, Pdk4, Pgam2, Gbe1, Dlat	12	0.00116588	1	Gapdh, Gys1, Inppl1, Mdh1, Ogdh, Pdk2, Pygm, Pfkp, Pdhb, Agl, Phka2, Prkag3	3	0.177088		Igf2, Pcx, Gyg	8	0.87067		Eno2, Il6st, Npy1r, Rbp4, Serp1, Dcxr, Pgm3, Pygl	6	0.409619		Aldoc, Cacna1a, Fabp5, Pygb, Aldh5a1, Pdk3
100	glucose catabolic process	4	0.736914		Eno3, Pfkm, Pgam2, Pdhb	5	0.770265		Aldoc, Eno2, Hk2, Pfkl, H6pd					4	0.340613		Eno3, Pfkm, Pgam2, Dlat	5	0.0472901	1	Gapdh, Mdh1, Ogdh, Pfkp, Pdhb
101	mannose metabolic process					6	0.00261525	1	Man2a1, Man2b1, Man2b2, Renbp, Pmm1, Gmds																	3	0.178615		Man2a1, Man2b1, Renbp
102	aminoglycan metabolic process	3	0.898943		Ovgp1, Chst11, Spock2	14	0.00132258	1	Bgn, Dcn, Fbn1, Hexa, Hexb, Itih2, Foxc1, Chid1, A930038C07Rik, Mamdc2, Chst14, Gns, Itih5, Csgalnact1					4	0.340613		Ovgp1, Chst11, Spock2, B3gnt8									9	0.0277619	1	Dcn, Fbn1, Hexa, Hexb, Itih2, A930038C07Rik, Gns, Itih5, Csgalnact1	4	0.203741		Bgn, Foxc1, Chid1, Chst14
103	proteoglycan metabolic process	3	0.701079		Chst11, Chst8, Spock2	12	0.00021233	1	Bgn, Col11a1, Col2a1, Dcn, Foxl1, Igf1, Sgsh, A930038C07Rik, Mamdc2, Chst14, Csgalnact2, Csgalnact1					3	0.378682		Chst11, Chst8, Spock2									7	0.0257357	1	Col11a1, Col2a1, Dcn, Igf1, Sgsh, A930038C07Rik, Csgalnact1	2	0.633865		Bgn, Chst14
104	amino sugar metabolic process					5	0.111636		Renbp, Gne, Gnpnat1, Nagk, Csgalnact1																	6	0.00864321	1	Renbp, Chst2, Nagk, Gnpda2, Pgm3, Csgalnact1
105	glucosamine metabolic process					4	0.0873317		Renbp, Gne, Gnpnat1, Nagk																	5	0.00538411	1	Renbp, Chst2, Nagk, Gnpda2, Pgm3
106	N-acetylglucosamine metabolic process					4	0.0873317		Renbp, Gne, Gnpnat1, Nagk																	5	0.00538411	1	Renbp, Chst2, Nagk, Gnpda2, Pgm3
107	cellular glucan metabolic process	9	0.0019983	1	Gys1, Phka1, Pygm, Ppp1r3c, Agl, Phkb, Phka2, Ppp1r3a, Prkag3	2	0.968062		Pygb, Pygl									5	0.0105074	1	Gys1, Pygm, Agl, Phka2, Prkag3					2	0.910222		Il6st, Pygl
108	generation of precursor metabolites and energy	25	0.13481		Aco2, Dld, Eno3, Gnas, Gys1, Pfkm, Phka1, Ppargc1a, Pygm, Ppp1r3c, Pgam2, Slc37a2, Uqcrfs1, Pdhb, Atp6v1c2, Atp6v1e2, Agl, Phkb, Phka2, Etfa, Ppp1r3a, Idh3b, Ndufs2, Prkag3, Oxct2b	18	0.979673		Aldoc, Atp5c1, Cyba, Eno2, Hk2, Pfkl, Frrs1, Snca, Aass, Slc25a13, Cyb561d2, Fads2, Nfatc4, Cyb5, Pygb, Pygl, Etfb, Vgf	3	0.651682		Fdx1, Fxn, Msh2	8	0.897606		Aco2, Eno3, Pfkm, Ppargc1a, Txnl1, Pgam2, Gbe1, Dlat	18	0.000547437	1	Gapdh, Gys1, Mdh1, Ogdh, Pygm, Tcirg1, Tmx4, Pfkp, Slc37a2, Uqcr10, Cyc1, Pdhb, Agl, Phka2, Etfa, Idh3b, Ndufs2, Prkag3	3	0.417314		Atp6v0a1, Gyg, Fads3	9	0.998384		Cyba, Eno2, Il6st, S100b, Snca, Aass, Nfatc4, Pygl, Vgf	8	0.669634		Aldoc, Cyb561, Idh1, Fads2, Atp6v0e2, Cyb5, Pygb, Aldh5a1
109	glycolysis	4	0.626999		Eno3, Pfkm, Pgam2, Pdhb	4	0.824644		Aldoc, Eno2, Hk2, Pfkl					4	0.253241		Eno3, Pfkm, Pgam2, Dlat	5	0.0278632	1	Gapdh, Mdh1, Ogdh, Pfkp, Pdhb
110	energy reserve metabolic process	10	0.00103319	1	Gnas, Gys1, Phka1, Pygm, Ppp1r3c, Agl, Phkb, Phka2, Ppp1r3a, Prkag3	2	0.978974		Pygb, Pygl									5	0.015628	1	Gys1, Pygm, Agl, Phka2, Prkag3					3	0.744837		Il6st, S100b, Pygl
111	regulation of nucleotide metabolic process	6	0.640858		Adora1, Adora2a, Calca, Drd4, Gnas, Adcy1	17	0.0023779	1	Adcyap1, Adrb3, S1pr3, Edn1, Ednra, Gnai2, Guca1a, Npr3, Palm, Pkd2, Pth1r, Timp2, Gucy1a3, Adcy4, Flna, Npb, Gucy1a2	2	0.472287		Gng7, Cda	3	0.803942		Adcy7, Calca, Pthlh	2	0.864985		Adcy9, Ptger4					13	0.00583939	1	Adcyap1, Adrb3, S1pr3, Edn1, Guca1a, Htr7, Pkd2, Pth1r, Timp2, Gucy1a3, Adcy4, Adcy5, Gucy1a2	3	0.661924		Adrb1, Gnal, Palm
112	purine nucleotide metabolic process	23	0.00268659	1	Adssl1, Ampd3, Atp1b2, Atp2a1, Atp2a2, Atp8a1, Atp9a, Atp8a2, Atp2b1, Atp6v1c2, Atp6v1e2, Nme5, Atp1a2, Dscaml1, Myh7, Atp13a4, Atp13a3, Gmps, Ampd1, Atp2c1, Pde5a, Atp13a5, Adcy1	12	0.92869		Ada, Adk, Atp5c1, Atp10a, Entpd2, Pnp, Gucy1b3, Gucy1a3, Adcy4, Pde8b, Ak5, Gucy1a2					10	0.185522		Adcy7, Adssl1, Ampd3, Atp2a1, Atp2a2, Nt5e, Nme5, Atp1a2, Myh7, Gmps	5	0.609557		Adcy9, Tcirg1, Nudt9, Ampd1, Atp2c1	4	0.0566678		Ak1, Atp6v0a1, Rora, Adcy2	9	0.883054		Ada, Gucy1b3, Gucy1a3, Adcy4, Pde8b, Adcy5, Ak5, Npr2, Gucy1a2	4	0.862312		Atp10a, Entpd2, Pnp, Atp6v0e2
113	purine nucleotide biosynthetic process	21	0.002018	1	Adssl1, Ampd3, Atp1b2, Atp2a1, Atp2a2, Atp8a1, Atp9a, Atp8a2, Atp2b1, Atp6v1c2, Atp6v1e2, Nme5, Atp1a2, Dscaml1, Atp13a4, Atp13a3, Gmps, Ampd1, Atp2c1, Atp13a5, Adcy1	9	0.967416		Ada, Adk, Atp5c1, Atp10a, Pnp, Gucy1b3, Gucy1a3, Adcy4, Gucy1a2					9	0.177613		Adcy7, Adssl1, Ampd3, Atp2a1, Atp2a2, Nt5e, Nme5, Atp1a2, Gmps	4	0.702345		Adcy9, Tcirg1, Ampd1, Atp2c1	2	0.528539		Atp6v0a1, Adcy2	7	0.926403		Ada, Gucy1b3, Gucy1a3, Adcy4, Adcy5, Npr2, Gucy1a2	3	0.919919		Atp10a, Pnp, Atp6v0e2
114	cGMP biosynthetic process					3	0.336336		Gucy1b3, Gucy1a3, Gucy1a2																	4	0.0473219	1	Gucy1b3, Gucy1a3, Npr2, Gucy1a2
115	DNA metabolic process	21	0.986287		Apbb1, Cidea, Eya4, Purb, Rad52, Ttn, Xpc, Gtf2h2, Trp53bp1, Nasp, Smarcal1, Kcnq1ot1, Asf1a, Eepd1, Smug1, Neil1, Tnks2, Esco1, Ube2n, Baz2a, BC094435	14	1		Ctgf, Nfib, Nfix, Rag1ap1, Swap70, Terf1, Tk1, Rbms1, Foxp1, Krt7, Hspa1a, Cep164, Gins2, Neil2	10	0.00943095	1	Mcm6, Mcm7, Msh2, Pola2, Xrcc5, Poli, Xrcc3, Mnd1, Rfc4, Ddb2	17	0.606631		Bard1, Cdc45, Purb, Rbbp4, Ttn, Gtf2h2, Pttg1, Rbx1, Asf1a, Cdt1, Chd1l, Neil1, Ube2n, Hmgb2, Peo1, Kctd13, BC094435	6	0.987416		Apbb1, Hspa1l, Smarcal1, Repin1, Smug1, Baz2a					11	0.999996		Cry2, Eya2, Ctgf, Mgmt, Nfia, Ppfibp2, Swap70, Rbms1, Bcl11b, Krt7, Neil2	3	0.999968		Nfib, Nfix, Ppt1
116	DNA replication	4	0.999137		Purb, Ttn, Nasp, BC094435	8	0.99474		Ctgf, Nfib, Nfix, Terf1, Tk1, Rbms1, Krt7, Gins2	5	0.0401006	1	Mcm6, Mcm7, Pola2, Poli, Rfc4	8	0.398489		Cdc45, Purb, Rbbp4, Ttn, Cdt1, Peo1, Kctd13, BC094435									4	0.998855		Ctgf, Nfia, Rbms1, Krt7	2	0.990426		Nfib, Nfix
117	DNA recombination	2	0.996496		Rad52, Ube2n	3	0.996343		Rag1ap1, Swap70, Foxp1	4	0.0256684	1	Msh2, Xrcc5, Xrcc3, Mnd1													2	0.99586		Swap70, Bcl11b
118	DNA packaging	2	0.99951		Nap1l4, Asf1a	7	0.942889		Nap1l2, H2afy3, 1700014N06Rik, Tspyl4, Tspyl3, Hist1h4d, Hist1h4j, Hist1h2ab	6	0.00165242	1	Cenpa, H2afz, Ncaph2, Cdca5, Ncapd2, H1fx	6	0.372387		Suv39h1, Asf1a, Cenpv, H2afv, Tspyl5, Hist2h2be	5	0.274362		Nap1l4, Smarcc1, Akap8, Hist1h1a, Gm11275	2	0.425119		Hist1h2bc, Hist2h3c2-ps	3	0.994661		Tspyl4, Tspyl3, Hist1h2be	3	0.810186		Nap1l2, H2afy3, H2afy2
119	chromatin organization	24	0.523001		Apbb1, Smyd1, Eya4, Nap1l4, Rb1, Satb1, Nasp, Smarcal1, Rbm14, Smarce1, Asf1a, Pbrm1, Smarcd3, Dpf3, Ing3, Kdm5b, Ube2n, Kdm3a, Whsc1, Jmjd1c, Baz2a, Baz1a, Eny2, Chd7	13	0.999988		Nap1l2, Hdac7, H2afy3, 1700014N06Rik, Tspyl4, Hopx, Phf15, Smarca1, Tspyl3, Phf17, Hist1h4d, Hist1h4j, Hist1h2ab, Cbx6	5	0.277201		Cenpa, Hdac5, H2afz, H1fx, Cbx6-Nptxr	27	0.000348913	1	Smyd1, Ezh2, Hdac6, Rbbp4, Suv39h1, Vps72, Rbm14, Yeats4, Asf1a, Smarcd3, Setd8, Chd1l, Ing3, Cenpv, 1600027N09Rik, H2afv, Brd8, Ube2n, Whsc1, Jmjd1c, Baz1a, Eny2, Hdac11, Tspyl5, Hist2h2be, Mysm1, Chd7	12	0.207396		Aebp2, Apbb1, Nap1l4, Kat2b, Rb1, Smarcc1, Smarcal1, Hdac9, Hist1h1a, Baz2a, Mettl8, Gm11275	2	0.824553		Hist1h2bc, Hist2h3c2-ps	6	0.999999		Eya2, Tspyl4, Hopx, Smarca1, Tspyl3, Hist1h2be	6	0.961808		Nr3c1, Nap1l2, Hdac7, H2afy3, Phf17, H2afy2
120	chromatin remodeling	3	0.73164		Smyd1, Nasp, Baz1a									5	0.0485512	1	Smyd1, Rbbp4, Chd1l, Cenpv, Baz1a
121	transcription	148	0.039444	1	Adnp, Apbb1, Phox2a, Arx, Bcl6, Smyd1, Klf5, Cbfa2t3, Cux1, Dach1, Arid3a, Etv1, Eya4, Gcm1, Hey1, Hipk3, Hivep2, Hoxa10, Hoxa11, Hoxc13, Hsf2, Lbx1, Lef1, Lrrfip1, Mef2a, Mef2c, Myod1, Ncoa1, Nfkb1, Nfyc, Notch1, Notch3, Pax7, Pou4f1, Ppargc1a, Prox1, Purb, Rb1, Rbpj, Dpf2, Rxrg, Scx, Six1, Sox11, Sox6, Sox8, Tal2, Tbx1, Tcf7, Tef, Klf10, Tle3, Trp63, Usf2, Utf1, Zscan21, Zim1, Dido1, Gtf2h2, Es…	157	0.956779		Aebp1, Alx3, Ang, Runx1t1, Rb1cc1, Cebpb, Cebpd, Cntf, Dbp, Ddit3, Twist2, E2f1, Ebf1, Ebf2, Ebf3, Elf1, Epas1, Nr2f1, Ereg, Khdrbs3, Etv6, Bcl11a, Fhl2, Foxc2, Foxs1, Foxl1, Fli1, Gata5, Gata6, Hand2, Foxf1a, Foxg1, Foxd1, Hic1, Nr4a1, Hmx1, Foxa1, Hoxa13, Hoxa2, Hoxa3, Hoxa5, Hoxb3, Hoxb4, Hoxb5, Hoxb6, Hoxb7, Hoxb8, Hoxb9, Hoxc5, Hoxc6, Hoxc8, Hoxd10, Hoxd11, Hoxd12, Hoxd13, Irf1, Irf9, Jund, …	27	0.00318562	1	Cdkn2a, Eomes, Aes, Hdac5, Foxa2, Hoxc4, Mcm6, Mcm7, Mybl2, Notch4, Pax3, Etv4, Sox12, Sox7, Timeless, Tle2, Pmf1, Maf1, Pcgf5, Zfp687, Rcor2, Gtf2ird2, Zfp184, Cdca7l, Zfp7, Zfp512, Cbx6-Nptxr	78	0.206541		Bcl6, Smyd1, Runx1, Cbfa2t3, Etv1, Ezh2, Foxf2, Gata2, Gata4, Gcm1, Hdac6, Hey1, Hhex, Hmga1, Hsf2, Ifi204, Jun, Lef1, Mef2a, Cited2, Myod1, Notch3, Pax7, Pou2f1, Pou4f1, Ppargc1a, Purb, Rbbp4, Scx, Sim2, Six1, Sox2, Sox9, Suv39h1, Tcf7, Vps72, Usf2, Zfp52, Gtf2h2, Zfp238, Ppp1r10, Hes6, Rbm14, Zbtb20, Yeats4, Asf1a, Smarcd3, Cand2, Gcfc1, Sec14l2, Setd8, Murc, Ing3, Cnot2, 1600027N09Rik, Mamstr,…	59	0.0435932	1	Aebp2, Apbb1, Ar, Arx, Klf5, Esr1, Foxq1, Hipk2, Lbx1, Mef2c, Mef2d, Ncoa1, Nlk, Kat2b, Rb1, Polr1a, Sub1, Smarcc1, Stat5a, Tfam, Zfp30, Ash2l, Esrrb, Fubp1, Irf6, Smad9, Med12, Sap30, Yaf2, Zfp787, Dedd2, Itgb3bp, Zfp579, Rreb1, Phtf2, Casz1, Zbtb43, Lime1, Cxxc1, Gpbp1l1, Hdac9, Bhlhe41, Brwd1, E2f4, Baz2a, Hexim1, Zfp3, Grhl1, Hoxc10, Lcor, Hip1, Papolg, Zfp322a, Homez, Zfp697, Zfp568, Ttll5, …	8	0.864914		Atp6v0a1, Creb3, Gata3, Irx3, Rora, Tead1, Xbp1, Zfp809	107	0.97381		Aebp1, Ahr, Ahrr, Alx3, Ang, Arntl, Bach2, Bcl3, Btg2, Runx1t1, Rb1cc1, Cebpa, Cebpb, Cebpd, Cry2, Ddit3, Ebf2, Elf1, Epas1, Ereg, Gm14288, Bcl11a, Eya2, Fhl2, Foxs1, Fli1, Hand2, Foxf1a, Foxd1, Hic1, Hmx1, Foxa1, Hoxa13, Hoxa2, Hoxa3, Hoxa5, Hoxd10, Hoxd11, Hoxd12, Hoxd13, Irf8, Irf9, Klf12, Klf2, Klf4, Klf9, Mafb, Lhx2, Lhx8, Smad6, Mlf1, Nab2, Nfia, Ctnnd2, Pax1, Pax9, Pitx1, Snai2, Stat2, Sta…	65	0.0620729		Cntf, Twist2, Elk3, Nr3c1, Foxg1, Hmga2, Nr4a1, Hoxa7, Hoxb5, Hoxb6, Hoxb7, Hoxb8, Hoxb9, Hoxc6, Hoxc8, Hoxd3, Hoxd4, Hoxd8, Hoxd9, Klf3, Aff3, Maff, Foxc1, Nab1, Ndn, Nfib, Nfix, Pbx3, Per1, Ppard, Pparg, Ptrf, Rarg, Stat6, Tbx15, Tbx5, Thra, Trim24, Twist1, Zbtb7b, Zfp9, Zfpm2, Vax2, Hdac7, Litaf, Tcf25, Zfp422, 1700029I01Rik, Cand1, Tsc22d4, Med8, Zfhx4, Glis2, Zfp518b, Zfp287, Gm13152, Asxl3,…
122	regulation of transcription, DNA-dependent	132	0.00546954	1	Adnp, Adora2a, Apbb1, Phox2a, Arx, Bckdha, Bcl6, Bmp2, Bmp7, Klf5, Cbfa2t3, Cdkn1c, Cux1, Dlx2, Arid3a, Etv1, Gcm1, Hey1, Hipk3, Hmgb1, Hoxa10, Hoxa11, Hoxc13, Hsf2, Id1, Id2, Kcnh2, Lbx1, Lef1, Mef2a, Mef2c, Myf6, Myod1, Myog, Ncoa1, Nfkb1, Nfyc, Notch1, Musk, Pax7, Pitx2, Pitx3, Pkia, Pkig, Pknox1, Pou4f1, Ppargc1a, Mapk8ip1, Purb, Rb1, Rbpj, Rxrg, Satb1, Six1, Six2, Six4, Skil, Sox11, Sox6, So…	161	0.094303		Aebp1, Alx3, App, Rhoa, Bmp4, Cask, Runx1t1, Cebpb, Cebpd, Dbp, Ddit3, Twist2, E2f1, Ebf1, Ebf2, Ebf3, Elf1, Emx2, Epas1, Nr2f1, Etv6, Fhl2, Foxc2, Foxs1, Foxl1, Fli1, Fosl2, Gata5, Gata6, Gli2, Gsc, Hand2, Foxf1a, Foxg1, Foxd1, Nr4a1, Hmx1, Foxa1, Hoxa13, Hoxa2, Hoxa3, Hoxa5, Hoxb3, Hoxb4, Hoxb5, Hoxb6, Hoxb7, Hoxb8, Hoxb9, Hoxc5, Hoxc6, Hoxc8, Hoxd10, Hoxd11, Hoxd12, Hoxd13, Igf1, Il6, Inhba, I…	13	0.592686		Cdkn2a, Eomes, Aes, Hdac5, Foxa2, Hoxc4, Pax3, Etv4, Sox7, Timeless, Maf1, Zfp184, Zfp7	70	0.074151		Bckdha, Bcl6, Runx1, Cbfa2t3, Dlx1, Esx1, Etv1, Foxf2, Fosl1, Gata2, Gata4, Gcm1, Hey1, Hhex, Hmgb1, Hmga1, Hsf2, Id1, Id2, Ifi204, Jun, Lef1, Mef2a, Cited2, Myod1, Myog, Musk, Pax7, Pitx3, Pkia, Pkig, Pknox1, Pou2f1, Pou4f1, Ppargc1a, Purb, Sim2, Six1, Six4, Sox2, Sox9, Suv39h1, Tcf7, Usf2, Plagl1, Zfp52, Ets2, Nufip1, Zfp238, Hes6, Rbm14, Yeats4, Murc, Hmgb2, Isl2, Ankrd1, Hoxc11, Dmbx1, Ppargc…	45	0.199958		Aebp2, Apbb1, Ar, Arx, Klf5, Dlx2, Esr1, Foxq1, Hipk2, Lbx1, Mef2c, Mef2d, Ncoa1, Kat2b, Pitx2, Rb1, Sub1, Stat5a, Zfp30, Esrrb, Zmiz2, Irf6, Smarcal1, Smad9, Med12, Sap30, Ndnl2, Zfp655, Lime1, Gzf1, Hdac9, Bhlhe41, Brwd1, E2f4, Baz2a, Mta3, Hexim1, Hoxc10, Lcor, Homez, Zfp568, Ablim3, Foxo6, Zbtb42, Ripply1	8	0.698554		Creb3, Gata3, Irx3, Rora, Atxn1, Tead1, Xbp1, Zfp809	101	0.646498		Aebp1, Ahr, Ahrr, Alx3, App, Arntl, Bach2, Bcl3, Bmp4, Cask, Runx1t1, Cebpa, Cebpb, Cebpd, Ddit3, Ebf2, Elf1, Epas1, Gm14288, Fhl2, Foxs1, Fli1, Fosl2, Gsc, Hand2, Foxf1a, Foxd1, Hmx1, Foxa1, Hoxa13, Hoxa2, Hoxa3, Hoxa5, Hoxd10, Hoxd11, Hoxd12, Hoxd13, Irf8, Igf1, Il11, Il6, Inhba, Irf9, Klf12, Klf4, Mafb, Lhx2, Lhx8, Lhx9, Smad6, Mdfi, Meox1, Meox2, Meis3, Nfia, Nkx6-1, Mycn, Ntf3, Pax1, Pax9, P…	68	0.000266255	1	Rhoa, Twist2, Elk3, Emx2, Fgf2, Gli2, Nr3c1, Foxg1, Hmga2, Nr4a1, Hoxa7, Hoxb5, Hoxb6, Hoxb7, Hoxb8, Hoxb9, Hoxc6, Hoxc8, Hoxd3, Hoxd4, Hoxd8, Hoxd9, Irx1, Maff, Foxc1, Meis2, Myd88, Ndn, Nfib, Nfix, Pbx3, Per1, Ppard, Pparg, Rarg, Sdpr, Sorbs3, Stat6, Tbx15, Tbx5, Thra, Trim24, Twist1, Zbtb7b, Zfp9, Zfpm2, Vax2, Hdac7, 9030624G23Rik, Tcf25, 1700029I01Rik, Cand1, Lass5, 2410141K09Rik, Tsc22d4, Me…
123	regulation of transcription from RNA polymerase II promoter	70	0.000177218	1	Apbb1, Bcl6, Bmp2, Bmp7, Cdkn1c, Cux1, Dlx2, Hipk3, Hmgb1, Id1, Id2, Lbx1, Lef1, Mef2c, Myod1, Myog, Ncoa1, Nfkb1, Notch1, Pitx2, Pkia, Pkig, Pknox1, Ppargc1a, Rb1, Rbpj, Rxrg, Satb1, Six1, Six2, Six4, Skil, Sox11, Sox6, Sox8, Tbx1, Tdgf1, Tef, Trp63, Usf2, Utf1, Plagl1, Med14, Zfp238, Lmcd1, Smarcal1, Hes6, Heyl, Rbm14, Dnajb5, Foxo1, Mlxipl, Sap30, Murc, Wdr77, Gzf1, Wwtr1, Ankrd1, Sp7, Ppargc1…	85	0.00138904	1	App, Rhoa, Bmp4, Cask, Cebpb, Cebpd, Twist2, E2f1, Elf1, Epas1, Nr2f1, Fhl2, Foxc2, Gata6, Gli2, Gsc, Hand2, Foxd1, Nr4a1, Hmx1, Foxa1, Hoxa13, Hoxa2, Hoxb4, Hoxb9, Hoxc8, Hoxd10, Hoxd13, Igf1, Il6, Inhba, Irf1, Klf4, Meis1, Meox1, Foxc1, Meis2, Msx1, Myd88, Nfib, Nfix, Nkx6-1, Ntf3, Pax1, Pax9, Pbx1, Rhox5, Prrx1, Ppard, Rarg, Sdpr, Sorbs3, Shox2, Stat6, Tbl1x, Tbx5, Tcfap2a, Tcfap2b, Tead3, Thr…	6	0.601703		Aes, Hdac5, Foxa2, Pax3, Sox7, Timeless	39	0.00463233	1	Bcl6, Runx1, Dlx1, Fosl1, Gata2, Gata4, Hhex, Hmgb1, Id1, Id2, Ifi204, Jun, Lef1, Cited2, Myod1, Myog, Pkia, Pkig, Pknox1, Pou2f1, Ppargc1a, Sim2, Six1, Six4, Sox2, Sox9, Usf2, Plagl1, Nufip1, Zfp238, Hes6, Rbm14, Murc, Hmgb2, Ankrd1, Dmbx1, Ppargc1b, Onecut2, Maml3	24	0.0573538		Apbb1, Ar, Dlx2, Hipk2, Lbx1, Mef2c, Ncoa1, Kat2b, Pitx2, Rb1, Stat5a, Zmiz2, Smarcal1, Med12, Sap30, Gzf1, Hdac9, Bhlhe41, Brwd1, E2f4, Hexim1, Lcor, Ablim3, Zbtb42	4	0.658338		Gata3, Rora, Atxn1, Tead1	53	0.0936091		Ahr, Ahrr, App, Arntl, Bcl3, Bmp4, Cask, Cebpa, Cebpb, Cebpd, Elf1, Epas1, Fhl2, Gsc, Hand2, Foxd1, Hmx1, Foxa1, Hoxa13, Hoxa2, Hoxd10, Hoxd13, Igf1, Il11, Il6, Inhba, Klf12, Klf4, Mafb, Mdfi, Meox1, Nfia, Nkx6-1, Ntf3, Pax1, Pax9, Prrx1, Stat3, Tcf7l1, Tcfap2b, Tead3, Tgfb3, Tnfrsf1a, Wt1, Zic3, Klf6, Htatip2, Txnip, Kcnip3, Bcl11b, Hopx, Creb3l4, Myocd	34	0.000896226	1	Rhoa, Twist2, Fgf2, Gli2, Nr4a1, Hoxa7, Hoxb9, Hoxc8, Hoxd8, Hoxd9, Foxc1, Meis2, Myd88, Nfib, Nfix, Per1, Ppard, Pparg, Rarg, Sdpr, Sorbs3, Stat6, Tbx5, Thra, Zbtb7b, Zfpm2, Vax2, Hdac7, Tcf25, Cand1, Med8, Glis2, Npas4, Maml2
124	protein amino acid phosphorylation	58	0.0605158		Aatk, Acvr2b, Adora1, Akt2, Speg, Araf, Ddr1, Camk2b, Dapk2, Dclk1, Dmpk, Erbb2, Erbb3, Fgfr3, Fgfr4, Fyn, Hipk3, Igfbp3, Mknk2, Sik1, Musk, Pak1, Prkaca, Prkcb, Prkcq, Mapk8ip1, Pxn, Reln, Tdgf1, Ttn, Ulk1, Map2k1, Nrk, Pdk4, Tbk1, Srpk3, Mtor, Pink1, Dyrk2, Epgn, Sbk1, Prkaa2, Alpk3, Camk1g, Alpk2, Dyrk3, Stradb, Eif2a, Cdk17, Mylk4, D8Ertd82e, Prok1, Aak1, Ephb1, Map3k9, Morc3, Obscn, Gm1078	84	0.00586315	1	Acvrl1, App, Bub1, Cask, Cfl1, Plk3, Csf1r, Eef2k, Egfr, Eif2ak3, Epha3, Epha4, Epha7, Fes, Fgfr2, Flt1, Gnai2, Grk5, Hck, Hgf, Jak1, Kdr, Mdfic, Mtap2, Gadd45b, Ntrk3, Ddr2, Pdgfra, Pdgfrb, Pim1, Prkca, Prkcz, Eif2ak2, Ripk1, Ryk, Sgk1, Plk2, Sykb, Tes, Tgfbr2, Tgfbr3, Tyro3, Wnt5a, Axl, Grk6, Map3k5, Mapk3, Lats2, Tnk2, Htatip2, Stk39, Map3k6, Ripk3, Rps6ka4, Nek6, Mastl, C1qtnf2, Cdkl1, Ptk7, …	4	0.912522		Bub1b, Fgfr1, Prkar2b, Nek4	35	0.05143		Acvr2b, Speg, Dapk2, Dmpk, Efna1, Epha2, Il12rb1, Met, Sik1, Musk, Pak1, Cdk18, Prkg2, Ptk2b, Ttn, Stk30, Sh2d1b1, Pdk4, Mapk12, Srpk3, Lrrk2, Rps6ka6, Dclk2, Alpk3, Trib1, Camk1g, Pim3, Alpk2, Dyrk3, Mylk2, Prok1, Frs2, Map3k9, Obscn, Gm1078	25	0.0510551		Dclk1, Eif2s1, Hipk2, Igfbp3, Nek2, Nlk, Pdk2, Pick1, Prkaca, Prkx, Stat5a, Stk10, Map3k4, Csnk1e, Mapk6, Camkk1, Mtor, Ulk3, Prkd3, Sbk1, Prkaa2, Trpm6, Stradb, Aak1, Mast3	4	0.68386		Spnb2, Plce1, Nuak1, Tnik	61	0.0130819	1	Acvrl1, App, Bmpr1b, Cask, Csf1r, Egfr, Eif2ak3, Epha1, Epha3, Epha4, Fes, Fgfr2, Flt1, Lpar1, Grk5, Hgf, Ilk, Kdr, Mdfi, Ntrk3, Ddr2, Pdgfra, Pdgfrb, Prkd1, Prkg1, Mst1r, Rps6ka1, Plk2, Tgfb2, Tgfb3, Tgfbr3, Wnt5a, Mapk13, Hunk, Lats2, Htatip2, Map3k6, Ripk3, C1qtnf2, Dapk1, Cdkl1, Ptk7, Ripk4, Irak3, Nuak2, Stk40, Prkd2, Mapkapk3, Pkdcc, Ttbk1, Mylk, Trib2, Map4k3, Mark1, Trib3, Npr2, Igsf10, A…	21	0.468467		Bcl2, Ephb4, Fgf2, Mertk, Mtap2, P2rx7, Pak3, Cdk14, Prkca, Prkar1b, Eif2ak2, Sykb, Trim24, Tyro3, Map4k4, Ulk2, Pnck, Oxsr1, Stk33, Pdk3, Styk1
125	protein amino acid dephosphorylation	21	0.0001818	1	Cdc25b, Dusp2, Ppm1a, Ppm1b, Ptp4a2, Ptpn12, Ptpn22, Ptprd, Ptprt, Dusp13, Dusp10, Ilkap, Dusp28, Dusp22, Ssh2, Dusp27, Dusp4, Nceh1, Ppm1e, Pdp1, Dupd1	13	0.456423		Pten, Ptpn13, Ptpn18, Ptprb, Ptprj, Ptpru, Ptprz1, Ppm1m, Ppm1j, Dusp7, Ssh3, Ppm1h, Pdp2					10	0.0373484	1	Cdc25b, Dusp2, Ptprr, Dusp13, Dusp14, Dusp10, Dusp6, Dusp27, Dusp4, Ppm1e	3	0.805334		Ptpn12, Dusp1, Dusp28	2	0.464818		Dusp8, Ptpn14	12	0.177959		Eya2, Ppap2a, Ptpn13, Ptpn18, Ptprb, Ptprf, Ptpru, Ptprz1, Dusp23, Ppm1j, Ppm1l, Ppm1h	2	0.96924		Bcl2, Ssh3
126	peptide metabolic process	3	0.772473		Gclc, Thop1, Myh7b	9	0.0299564	1	Gstt1, Gstt2, Pcsk5, Tapbp, Mgst1, Spcs2, Gstk1, Spcs3, Gstt3									3	0.263601		Gclc, Thop1, Myh7b					8	0.0154255	1	Tpp1, Gstt1, Pcsk5, Mgst1, 6530401D17Rik, Gstk1, Spcs3, 2900062L11Rik, Gstt3	3	0.315738		Idh1, Tapbp, Aldh5a1
127	cellular amino acid derivative metabolic process	18	0.0261054	1	Ache, Chka, Ckm, Ddc, Fabp3, Gamt, Gclc, Odc1, Padi2, Pnmt, Sms, Gatm, Ckmt2, Smox, Mat2a, Pnpla7, Ahcy, Myh7b	24	0.011273	1	Cdo1, Pcyt1a, Epas1, Mtpn, Ghr, Gstt1, Gstt2, Ly6e, P4ha1, P4ha2, P4hb, Sat1, Slc1a3, Snca, Srm, Mgst1, Aldh9a1, Moxd1, Slc5a7, Sncaip, Gstk1, Gstt3, Paox, Phgdh, Gm6756, Gm8096					11	0.0540317		Acadm, Chka, Ckm, Odc1, Padi2, Padi3, Sms, Slc22a4, Gatm, Smox, Ahcy	7	0.167076		Gamt, Gclc, Stat5a, Azin1, Mat2a, Gm15645, Myh7b	2	0.538829		Gata3, Ggt7	16	0.0708731		Cdo1, Epas1, Mtpn, Ghr, Gstt1, P4ha2, Slc1a3, Snca, Tgfb2, Mgst1, Moxd1, Slc5a7, Sncaip, Gstk1, Gstt3, Abat	5	0.613495		Idh1, Fabp5, Ly6e, P4hb, Aldh5a1
128	phosphagen metabolic process	4	0.0106217	1	Ckm, Gamt, Gatm, Ckmt2									2	0.246776		Ckm, Gatm	2	0.170069		Gamt, Stat5a
129	fatty acid metabolic process	17	0.2587		Acadl, Cpt1b, Acsl1, Plp1, Prkab1, Ptgds, Qk, Scd3, Acsl4, 2010111I01Rik, Pex13, Acsl3, Ankrd23, Prkaa2, Acsl6, Prkag3, Awat2	30	0.00787932	1	Alox5ap, Fabp4, Apoa2, Ch25h, Degs1, Ephx2, Ghr, Lta4h, Ppard, Scd1, Scd2, Snca, Sykb, Tnfrsf1a, Echdc2, Fads2, Ptges, Sc4mol, Abhd5, Cryl1, Elovl5, Bdh2, Acot7, Aacs, Acaca, Cyb5, Elovl6, Pla2g15, Sc5d, Acsl5	2	0.792901		Prkar2b, Tnxb	7	0.743065		Acadl, Acadm, Ptgds, Qk, Acox2, Mgst2, Acsl6	7	0.354351		Ncf1, Stat5a, Acsl4, Acsl3, Ankrd23, Prkaa2, Prkag3	4	0.0789132		Elovl1, Fads3, Acadsb, Prkab2	18	0.151106		Alox5ap, Fabp4, Ch25h, Degs1, Ephx2, Ghr, Pdpn, Hpgd, Ptgis, Ptgs2, Scd1, Snca, Tnfrsf1a, Slc27a3, Cryl1, Cpt1c, Pla2g15, Acot11	13	0.00949147	1	Phyh, Ltc4s, Ppard, Scd2, Sykb, Fads2, Sc4mol, Abhd5, Elovl5, Aacs, Cyb5, Aldh5a1, Sc5d
130	fatty acid biosynthetic process	9	0.231362		Plp1, Prkab1, Ptgds, Qk, Scd3, 2010111I01Rik, Prkaa2, Prkag3, Awat2	13	0.101185		Alox5ap, Ch25h, Degs1, Lta4h, Scd1, Scd2, Sykb, Fads2, Sc4mol, Elovl5, Acaca, Elovl6, Sc5d					2	0.962687		Ptgds, Qk	2	0.885025		Prkaa2, Prkag3	3	0.0719915		Elovl1, Fads3, Prkab2	6	0.682496		Alox5ap, Ch25h, Degs1, Ptgis, Ptgs2, Scd1	7	0.0344042	1	Ltc4s, Scd2, Sykb, Fads2, Sc4mol, Elovl5, Sc5d
131	membrane lipid metabolic process					11	0.097158		B4galnt1, Gba, Gm2a, Hexa, Hexb, Gal3st1, Smpdl3a, Acer3, Lass4, Sgms2, Pla2g15	2	0.420292		Cln3, Smpdl3b					4	0.236538		St6galnac4, Ugcg, Cln8, Cerk					10	0.03424	1	B4galnt1, Gm2a, Hexa, Hexb, Ppap2a, Gal3st1, Acer3, Lass4, Pla2g15, Sgms1	6	0.0424611	1	Gba, P2rx7, Lass5, Sgms2, Sgpp1, Aldh5a1
132	phospholipid metabolic process	10	0.843178		Adnp, Chka, Fabp3, Sh3glb1, Pigp, Mboat2, Serinc5, Serinc2, Agpat9, Pnpla7	18	0.448021		Pcyt1a, Fgf7, Gata6, Hexb, Pla2g4a, Pten, Snca, Smpdl3a, Abhd5, Agpat2, Ppap2b, Pitpnc1, Sgms2, Pik3cb, Pcsk9, Cds2, Plcg2, Ocrl	4	0.160025		Cln3, Pigq, Tnxb, Smpdl3b	5	0.892067		Chka, Sh3glb1, Ipmk, Agpat9, Napepld	4	0.806005		Cln8, Pla2g2e, Mboat2, Mboat1	2	0.59159		Smpd1, Mboat7	8	0.946078		Fgf7, Hexb, Pla2g4a, Snca, Ppap2b, Pcsk9, Aspg, Sgms1	12	0.0100159	1	Fabp5, Pip4k2a, Abhd5, Agpat2, Agpat4, Pitpnc1, Sgms2, Sgpp1, Aldh5a1, Plcg2, Plch2, Ocrl
133	glycerophospholipid metabolic process	8	0.455692		Adnp, Chka, Fabp3, Sh3glb1, Pigp, Serinc5, Serinc2, Pnpla7	6	0.944264		Pcyt1a, Pten, Abhd5, Pitpnc1, Pik3cb, Ocrl					3	0.869276		Chka, Sh3glb1, Ipmk													7	0.0484211	1	Fabp5, Pip4k2a, Abhd5, Pitpnc1, Aldh5a1, Plch2, Ocrl
134	sphingolipid metabolic process					11	0.0822038		B4galnt1, Gba, Gm2a, Hexa, Hexb, Gal3st1, Smpdl3a, Acer3, Lass4, Sgms2, Pla2g15	2	0.410306		Cln3, Smpdl3b					4	0.222594		St6galnac4, Ugcg, Cln8, Cerk					10	0.0285423	1	B4galnt1, Gm2a, Hexa, Hexb, Ppap2a, Gal3st1, Acer3, Lass4, Pla2g15, Sgms1	6	0.0377973	1	Gba, P2rx7, Lass5, Sgms2, Sgpp1, Aldh5a1
135	ceramide metabolic process					9	0.0220897	1	B4galnt1, Gm2a, Hexa, Hexb, Gal3st1, Acer3, Lass4, Sgms2, Pla2g15									3	0.243995		St6galnac4, Cln8, Cerk					10	0.000677656	1	B4galnt1, Gm2a, Hexa, Hexb, Ppap2a, Gal3st1, Acer3, Lass4, Pla2g15, Sgms1	4	0.092196		P2rx7, Lass5, Sgms2, Aldh5a1
136	glycosphingolipid metabolic process					5	0.111636		B4galnt1, Gm2a, Hexa, Hexb, Gal3st1																	5	0.0403732	1	B4galnt1, Gm2a, Hexa, Hexb, Gal3st1
137	prostanoid metabolic process					2	0.767762		Tnfrsf1a, Ptges																	5	0.0137855	1	Pdpn, Hpgd, Ptgis, Ptgs2, Tnfrsf1a
138	prostaglandin metabolic process					2	0.767762		Tnfrsf1a, Ptges																	5	0.0137855	1	Pdpn, Hpgd, Ptgis, Ptgs2, Tnfrsf1a
139	steroid biosynthetic process	2	0.995259		Amacr, Prkaa2	23	7.14193e-07	1	Ch25h, Cyp17a1, Cyp51, Cyp7b1, Hsd17b7, Lss, Mvk, Sigmar1, Pbx1, Scarb1, Cyp39a1, 0610007P14Rik, Sc4mol, Pmvk, Tm7sf2, Dhcr24, Fdps, Hsd17b11, Hmgcs1, Insig1, Sc5d, Idi1, Cyb5r2									2	0.849725		Amacr, Prkaa2					7	0.383068		Bmpr1b, Ch25h, Cyp7b1, Hsd17b7, Sdr42e1, Hmgcs1, Cyb5r2	12	7.73569e-06	1	Cyp51, Lss, Mvk, Scarb1, 0610007P14Rik, Sc4mol, Dhcr24, Fdps, Hsd17b11, Insig1, Sc5d, Idi1
140	cholesterol biosynthetic process					10	0.000200418	1	Cyp51, Hsd17b7, Mvk, Pmvk, Tm7sf2, Dhcr24, Fdps, Hmgcs1, Insig1, Idi1																	2	0.813504		Hsd17b7, Hmgcs1	6	0.000506644	1	Cyp51, Mvk, Dhcr24, Fdps, Insig1, Idi1
141	isoprenoid metabolic process	4	0.699041		Adh5, Adnp, Amacr, Pdss2	13	0.00242023	1	Adh1, Crabp2, Rdh11, Mvk, Ppard, Aldh1a2, Rbp1, Rbp4, Aldh1a3, Fdps, Hmgcs1, Cyp26b1, Idi1									2	0.729353		Amacr, Rdh10					10	0.00650317	1	Adh1, Crabp2, Rdh11, Aldh1a2, Rbp1, Rbp4, Aldh1a7, Aldh1a3, Hmgcs1, Cyp26b1	4	0.180784		Mvk, Ppard, Fdps, Idi1
142	terpenoid metabolic process					9	0.00581834	1	Adh1, Crabp2, Rdh11, Aldh1a2, Rbp1, Rbp4, Aldh1a3, Cyp26b1, Idi1																	9	0.000660601	1	Adh1, Crabp2, Rdh11, Aldh1a2, Rbp1, Rbp4, Aldh1a7, Aldh1a3, Cyp26b1
143	ATP biosynthetic process	14	0.00579809	1	Atp1b2, Atp2a1, Atp2a2, Atp8a1, Atp9a, Atp8a2, Atp2b1, Atp6v1c2, Atp6v1e2, Atp1a2, Atp13a4, Atp13a3, Atp2c1, Atp13a5	2	0.999811		Atp5c1, Atp10a					3	0.842079		Atp2a1, Atp2a2, Atp1a2	2	0.888064		Tcirg1, Atp2c1									2	0.918018		Atp10a, Atp6v0e2
144	vitamin metabolic process	3	0.964621		Folr1, Gclc, Itgb1bp3	14	0.0166802	1	Adh1, Crabp2, Gsto1, Rdh11, Ppard, Aldh1a2, Rbp1, Rbp4, Vkorc1, Aldh9a1, Aldh1a3, Mmab, Pdxk, Cyp26b1					5	0.292694		Acadm, Slc22a4, Retsat, Itgb1bp3, Nadsyn1	3	0.544778		Gclc, Ncf1, Rdh10					12	0.00835506	1	Adh1, Crabp2, Rdh11, Aldh1a2, Rbp1, Rbp4, Aldh1a7, Vkorc1, Aldh1a3, Mmab, Cyp26b1, Cyp2r1	3	0.616704		Cbr1, Ppard, Pnpo
145	fat-soluble vitamin metabolic process					10	0.00474014	1	Adh1, Crabp2, Rdh11, Ppard, Aldh1a2, Rbp1, Rbp4, Vkorc1, Aldh1a3, Cyp26b1																	11	7.8344e-05	1	Adh1, Crabp2, Rdh11, Aldh1a2, Rbp1, Rbp4, Aldh1a7, Vkorc1, Aldh1a3, Cyp26b1, Cyp2r1	2	0.644859		Cbr1, Ppard
146	vitamin A metabolic process					9	0.00276747	1	Adh1, Crabp2, Rdh11, Ppard, Aldh1a2, Rbp1, Rbp4, Aldh1a3, Cyp26b1																	9	0.000290469	1	Adh1, Crabp2, Rdh11, Aldh1a2, Rbp1, Rbp4, Aldh1a7, Aldh1a3, Cyp26b1
147	sulfur metabolic process	6	0.819977		Gclc, Chst11, Spock2, Mat2a, Ahcy, Myh7b	22	0.000279281	1	Bgn, Cacna1a, Cbs, Cdo1, Dcn, Ghr, Gstt1, Gstt2, Igf1, Sepp1, Papss2, Sgsh, Sult4a1, Mgst1, A930038C07Rik, Mamdc2, Chst14, Gstk1, Gstt3, Csgalnact1, Phgdh, Sulf1, Gm6756, Gm8096					4	0.726222		Chst11, Spock2, Adi1, Ahcy	5	0.234022		Gclc, Stat5a, Sult2b1, Mat2a, Myh7b	2	0.402554		Sulf2, Ggt7	15	0.00586844	1	Cdo1, Dcn, Ghr, Gstt1, Igf1, Sepp1, Papss2, Sgsh, Sult4a1, Mgst1, A930038C07Rik, Gstk1, Gstt3, Csgalnact1, Sulf1	6	0.15124		Bgn, Cacna1a, Idh1, Chst14, Cth, Aldh5a1
148	phosphorus metabolic process	85	0.00336226	1	Aatk, Acvr2b, Adora1, Akt2, Speg, Araf, Ddr1, Camk2b, Cdc25b, Dapk2, Dclk1, Dld, Dmpk, Dusp2, Erbb2, Erbb3, Fgfr3, Fgfr4, Fyn, Gpd1, Hipk3, Igfbp3, Mknk2, Sik1, Musk, Pak1, Prkaca, Prkcb, Prkcq, Ppm1a, Ppm1b, Mapk8ip1, Ptp4a2, Ptpn12, Ptpn22, Ptprd, Ptprt, Pxn, Reln, Tdgf1, Ttn, Ulk1, Map2k1, Nrk, Pdk4, Dusp13, Tbk1, Srpk3, Mtor, Slc37a2, Dusp10, Ilkap, Dusp28, Atp6v1c2, Pink1, Dyrk2, Epgn, Atp6v…	109	0.00615946	1	Acp5, Acvrl1, App, Atp5c1, Bub1, Cask, Cfl1, Plk3, Csf1r, Eef2k, Egfr, Eif2ak3, Epha3, Epha4, Epha7, Fes, Fgfr2, Flt1, Galk1, Gnai2, Grk5, Hck, Hgf, Hk2, Jak1, Kdr, Mdfic, Mtap2, Mvk, Gadd45b, Ntrk3, Ddr2, Pdgfra, Pdgfrb, Pim1, Prkca, Prkcz, Eif2ak2, Pten, Ptpn13, Ptpn18, Ptprb, Ptprj, Ptpru, Ptprz1, Ripk1, Ryk, Sgk1, Snca, Plk2, Sykb, Tes, Tgfbr2, Tgfbr3, Tyro3, Wnt5a, Axl, Grk6, Map3k5, Mapk3, …	7	0.749351		Bub1b, Fgfr1, Fxn, Msh2, Prkar2b, Nek4, Dusp9	46	0.0393451	1	Acvr2b, Speg, Cdc25b, Dapk2, Dmpk, Dusp2, Efna1, Epha2, Il12rb1, Met, Sik1, Musk, Pak1, Cdk18, Prkg2, Ptk2b, Ptprr, Ttn, Stk30, Sh2d1b1, Pdk4, Dusp13, Mapk12, Dusp14, Srpk3, Dusp10, Lrrk2, Rps6ka6, Dusp6, Ipmk, Dclk2, Alpk3, Trib1, Camk1g, Pim3, Alpk2, Dyrk3, Mylk2, Dusp27, Prok1, Dusp4, Ppm1e, Frs2, Map3k9, Obscn, Gm1078	32	0.0490313	1	Dclk1, Eif2s1, Hipk2, Igfbp3, Nek2, Nlk, Pdk2, Pick1, Prkaca, Prkx, Ptpn12, Dusp1, Stat5a, Stk10, Synj2, Map3k4, Tcirg1, Csnk1e, Mapk6, Camkk1, Mtor, Slc37a2, Uqcr10, Dusp28, Ulk3, Prkd3, Sbk1, Prkaa2, Trpm6, Stradb, Aak1, Mast3	7	0.332492		Atp6v0a1, Dusp8, Ptpn14, Spnb2, Plce1, Nuak1, Tnik	77	0.0247707	1	Acp5, Acvrl1, App, Bmpr1b, Cask, Csf1r, Egfr, Eif2ak3, Epha1, Epha3, Epha4, Eya2, Fes, Fgfr2, Flt1, Lpar1, Grk5, Hgf, Ilk, Kdr, Mdfi, Ntrk3, Ddr2, Pdgfra, Pdgfrb, Prkd1, Ppap2a, Prkg1, Ptpn13, Ptpn18, Ptprb, Ptprf, Ptpru, Ptprz1, Mst1r, Rps6ka1, Snca, Plk2, Tgfb2, Tgfb3, Tgfbr3, Wnt5a, Mapk13, Hunk, Lats2, Htatip2, Map3k6, Ripk3, Dusp23, C1qtnf2, Dapk1, Cdkl1, Ptk7, Ppm1j, Ripk4, Irak3, Nuak2, St…	27	0.524845		Bcl2, Ephb4, Fgf2, Mertk, Mtap2, Mvk, P2rx7, Pak3, Cdk14, Prkca, Prkar1b, Eif2ak2, Sykb, Trim24, Tyro3, Map4k4, Ulk2, Atp6v0e2, Pnck, Oxsr1, Impa2, Stk33, Mtmr11, Pdk3, Styk1, Ssh3, Ocrl
149	phosphate metabolic process	85	0.00336226	1	Aatk, Acvr2b, Adora1, Akt2, Speg, Araf, Ddr1, Camk2b, Cdc25b, Dapk2, Dclk1, Dld, Dmpk, Dusp2, Erbb2, Erbb3, Fgfr3, Fgfr4, Fyn, Gpd1, Hipk3, Igfbp3, Mknk2, Sik1, Musk, Pak1, Prkaca, Prkcb, Prkcq, Ppm1a, Ppm1b, Mapk8ip1, Ptp4a2, Ptpn12, Ptpn22, Ptprd, Ptprt, Pxn, Reln, Tdgf1, Ttn, Ulk1, Map2k1, Nrk, Pdk4, Dusp13, Tbk1, Srpk3, Mtor, Slc37a2, Dusp10, Ilkap, Dusp28, Atp6v1c2, Pink1, Dyrk2, Epgn, Atp6v…	109	0.00615946	1	Acp5, Acvrl1, App, Atp5c1, Bub1, Cask, Cfl1, Plk3, Csf1r, Eef2k, Egfr, Eif2ak3, Epha3, Epha4, Epha7, Fes, Fgfr2, Flt1, Galk1, Gnai2, Grk5, Hck, Hgf, Hk2, Jak1, Kdr, Mdfic, Mtap2, Mvk, Gadd45b, Ntrk3, Ddr2, Pdgfra, Pdgfrb, Pim1, Prkca, Prkcz, Eif2ak2, Pten, Ptpn13, Ptpn18, Ptprb, Ptprj, Ptpru, Ptprz1, Ripk1, Ryk, Sgk1, Snca, Plk2, Sykb, Tes, Tgfbr2, Tgfbr3, Tyro3, Wnt5a, Axl, Grk6, Map3k5, Mapk3, …	7	0.749351		Bub1b, Fgfr1, Fxn, Msh2, Prkar2b, Nek4, Dusp9	46	0.0393451	1	Acvr2b, Speg, Cdc25b, Dapk2, Dmpk, Dusp2, Efna1, Epha2, Il12rb1, Met, Sik1, Musk, Pak1, Cdk18, Prkg2, Ptk2b, Ptprr, Ttn, Stk30, Sh2d1b1, Pdk4, Dusp13, Mapk12, Dusp14, Srpk3, Dusp10, Lrrk2, Rps6ka6, Dusp6, Ipmk, Dclk2, Alpk3, Trib1, Camk1g, Pim3, Alpk2, Dyrk3, Mylk2, Dusp27, Prok1, Dusp4, Ppm1e, Frs2, Map3k9, Obscn, Gm1078	32	0.0490313	1	Dclk1, Eif2s1, Hipk2, Igfbp3, Nek2, Nlk, Pdk2, Pick1, Prkaca, Prkx, Ptpn12, Dusp1, Stat5a, Stk10, Synj2, Map3k4, Tcirg1, Csnk1e, Mapk6, Camkk1, Mtor, Slc37a2, Uqcr10, Dusp28, Ulk3, Prkd3, Sbk1, Prkaa2, Trpm6, Stradb, Aak1, Mast3	7	0.332492		Atp6v0a1, Dusp8, Ptpn14, Spnb2, Plce1, Nuak1, Tnik	77	0.0247707	1	Acp5, Acvrl1, App, Bmpr1b, Cask, Csf1r, Egfr, Eif2ak3, Epha1, Epha3, Epha4, Eya2, Fes, Fgfr2, Flt1, Lpar1, Grk5, Hgf, Ilk, Kdr, Mdfi, Ntrk3, Ddr2, Pdgfra, Pdgfrb, Prkd1, Ppap2a, Prkg1, Ptpn13, Ptpn18, Ptprb, Ptprf, Ptpru, Ptprz1, Mst1r, Rps6ka1, Snca, Plk2, Tgfb2, Tgfb3, Tgfbr3, Wnt5a, Mapk13, Hunk, Lats2, Htatip2, Map3k6, Ripk3, Dusp23, C1qtnf2, Dapk1, Cdkl1, Ptk7, Ppm1j, Ripk4, Irak3, Nuak2, St…	27	0.524845		Bcl2, Ephb4, Fgf2, Mertk, Mtap2, Mvk, P2rx7, Pak3, Cdk14, Prkca, Prkar1b, Eif2ak2, Sykb, Trim24, Tyro3, Map4k4, Ulk2, Atp6v0e2, Pnck, Oxsr1, Impa2, Stk33, Mtmr11, Pdk3, Styk1, Ssh3, Ocrl
150	oxygen and reactive oxygen species metabolic process	2	0.970968		Cyp1a1, Il19	4	0.857257		Cd24a, Sod3, Nox4, Pxdn																					6	0.0128484	1	Bcl2, Cd24a, P2rx7, Sod3, Nox4, Pxdn
151	xenobiotic metabolic process	2	0.623823		Cyp1a1, Nceh1	2	0.742222		Cyp1b1, Ugt1a6b																	6	0.00136243	1	Ahr, Ahrr, Cyp1b1, Gstm4, As3mt, Ugt1a6b
152	ion transport	80	8.33994e-05	1	Accn1, Chrna1, Chrnb1, Chrnd, Chrng, Ank1, Atp1b2, Atp2a1, Atp2a2, Cacna1s, Cacna2d1, Cacnb1, Cacng1, Camk2b, Clcn3, Clcn5, Grik3, Kcna7, Kcnb1, Kcnc1, Kcnh2, Kcnj12, Kcnma1, Trpm1, Nnt, Prkcb, Psen2, Ryr1, Ryr3, Scn10a, Scn3a, Slc12a2, Slc20a2, Slc4a3, Abcc8, Abcc9, Tmem38b, Sco1, Cacng6, Fxyd1, Slc12a5, Cacna1h, Cysltr1, Fxyd6, Kcnq4, Arl6ip5, Atp2b1, Svop, Atp6v1c2, Clic3, Slc22a23, Tmem38a, A…	66	0.77764		Atp5c1, Cacna1a, Cacna1g, Cav1, Coro1a, Sfxn1, Fkbp1a, Fkbp1b, Gabra3, Gabrb1, Itpr1, Itpr3, Kcna6, Kcnab1, Kcnd2, Kcnj15, Kcnj4, Kcnk1, Kcnmb1, Lasp1, Nfatc1, Fxyd5, Slc22a18, P2rx4, Pkd2, Slc1a3, Slc1a6, Slc20a1, Tes, Trf, Vdr, Trpv2, Slc39a1, Slc25a13, Kcnk6, Kcnip3, Kcne4, Slc5a7, Slc30a7, Slc39a8, Slc25a37, Slc39a13, Steap3, Slc38a4, Nipal1, Slc41a3, Kctd17, Hvcn1, Ttyh3, Slc16a3, Sfxn2, Sfx…	3	0.985194		Atp1b1, Mfi2, Slc5a3	30	0.468445		Chrna1, Chrnb1, Chrnd, Chrng, Ank1, Atp2a1, Atp2a2, Cacna1s, Cacng1, Clcn3, Gabra1, Kcnk5, Kcnn4, Nnt, Ryr1, Slc30a4, Slc22a4, Kcnmb4, Kcnq4, Slc22a23, Cnnm3, Atp1a2, Tmem37, Mlc1, Slc9a2, Kctd13, Slc24a4, Tpcn1, Slc9a9, Kcnf1	24	0.178075		Accn1, Cacna2d1, Cacnb1, Fkbp4, Gabrb2, Cln8, Tcirg1, Tmem38b, Slc12a5, Arl6ip5, Atp6v1g1, Kctd6, Tmem38a, Cnnm2, Slc24a3, Slc44a1, Orai1, Stim2, Clic5, Trpm6, Atp2c1, Abcc4, Slc13a4, Slc38a9	3	0.905733		Atp6v0a1, Slc31a2, Kctd15	50	0.587662		Fxyd2, Cacna1g, Cav1, Coro1a, Fkbp1b, Gabra3, Gabrb1, Grik1, Heph, Kcna6, Kcnab1, Kcnd2, Kcnj15, Kcnj4, Kcnk1, Kcnmb1, Fxyd5, Slc22a18, P2rx4, Pkd2, Scn1b, Slc1a3, Slc1a6, Slc20a1, Tcn2, Trf, Vdr, Trpv2, Clic4, Kcnk6, Gria3, Kcnip3, Kcne4, Slc5a7, Slc25a37, Slc38a4, Nipal1, Slc41a3, Hvcn1, Slc16a3, Slco3a1, Grik4, Kctd12b, Kctd11, Nipa1, P2ry6, Kcns3, Kctd12, Grin3a, Kctd8	20	0.732137		Cacna1a, Sfxn1, Itpr1, Lasp1, P2rx7, Slc9a1, Slc39a1, Trpv4, Slc30a7, Slc39a8, Kctd17, Atp6v0e2, Ttyh3, Nhedc2, Slco1a5, Sri, Slc9a6, Slc26a11, Cachd1, Kctd10
153	cation transport	61	0.000163917	1	Accn1, Ank1, Atp1b2, Atp2a1, Atp2a2, Cacna1s, Cacna2d1, Cacnb1, Cacng1, Camk2b, Kcna7, Kcnb1, Kcnc1, Kcnh2, Kcnj12, Kcnma1, Nnt, Prkcb, Psen2, Ryr1, Scn10a, Scn3a, Slc12a2, Slc20a2, Abcc8, Abcc9, Tmem38b, Sco1, Cacng6, Slc12a5, Cacna1h, Cysltr1, Kcnq4, Atp2b1, Atp6v1c2, Tmem38a, Atp6v1e2, Atp1a2, Kcnc4, Slc44a1, Slc30a9, Orai1, Stim2, Kcnn3, Kcnk13, Slc4a7, Atp13a4, Atp13a3, Slc9a2, Tmco3, Scn3b,…	51	0.580962		Atp5c1, Cacna1a, Cacna1g, Cav1, Coro1a, Sfxn1, Fkbp1a, Fkbp1b, Itpr1, Itpr3, Kcna6, Kcnab1, Kcnd2, Kcnj15, Kcnj4, Kcnk1, Kcnmb1, Nfatc1, P2rx4, Pkd2, Trf, Vdr, Trpv2, Slc39a1, Kcnk6, Kcnip3, Kcne4, Slc5a7, Slc30a7, Slc39a8, Slc25a37, Slc39a13, Steap3, Slc38a4, Nipal1, Slc41a3, Kctd17, Hvcn1, Sfxn2, Sfxn3, Sfxn5, Camk2d, Sri, Slc36a1, Mmgt2, Kcns3, Kctd12, Kctd8, Cachd1, Kctd10, Slc41a2	3	0.935755		Atp1b1, Mfi2, Slc5a3	21	0.572261		Ank1, Atp2a1, Atp2a2, Cacna1s, Cacng1, Kcnk5, Kcnn4, Nnt, Ryr1, Slc30a4, Slc22a4, Kcnmb4, Kcnq4, Atp1a2, Tmem37, Slc9a2, Kctd13, Slc24a4, Tpcn1, Slc9a9, Kcnf1	18	0.198664		Accn1, Cacna2d1, Cacnb1, Fkbp4, Tcirg1, Tmem38b, Slc12a5, Atp6v1g1, Kctd6, Tmem38a, Slc24a3, Slc44a1, Orai1, Stim2, Trpm6, Atp2c1, Slc13a4, Slc38a9	3	0.776433		Atp6v0a1, Slc31a2, Kctd15	36	0.61146		Fxyd2, Cacna1g, Cav1, Coro1a, Fkbp1b, Heph, Kcna6, Kcnab1, Kcnd2, Kcnj15, Kcnj4, Kcnk1, Kcnmb1, P2rx4, Pkd2, Scn1b, Tcn2, Trf, Vdr, Trpv2, Kcnk6, Kcnip3, Kcne4, Slc5a7, Slc25a37, Slc38a4, Nipal1, Slc41a3, Hvcn1, Kctd12b, Kctd11, Nipa1, Kcns3, Kctd12, Grin3a, Kctd8	16	0.58214		Cacna1a, Sfxn1, Itpr1, P2rx7, Slc9a1, Slc39a1, Trpv4, Slc30a7, Slc39a8, Kctd17, Atp6v0e2, Nhedc2, Sri, Slc9a6, Cachd1, Kctd10
154	potassium ion transport	22	0.00573401	1	Atp1b2, Kcna7, Kcnb1, Kcnc1, Kcnh2, Kcnj12, Kcnma1, Scn3a, Slc12a2, Abcc8, Abcc9, Tmem38b, Slc12a5, Kcnq4, Tmem38a, Atp1a2, Kcnc4, Kcnn3, Kcnk13, Slc9a7, Slc24a4, Kcnf1	15	0.725945		Kcna6, Kcnab1, Kcnd2, Kcnj15, Kcnj4, Kcnk1, Kcnmb1, Kcnk6, Kcnip3, Kcne4, Kctd17, Kcns3, Kctd12, Kctd8, Kctd10					8	0.450619		Kcnk5, Kcnn4, Kcnmb4, Kcnq4, Atp1a2, Kctd13, Slc24a4, Kcnf1	5	0.609557		Tmem38b, Slc12a5, Kctd6, Tmem38a, Slc24a3					16	0.156122		Fxyd2, Kcna6, Kcnab1, Kcnd2, Kcnj15, Kcnj4, Kcnk1, Kcnmb1, Kcnk6, Kcnip3, Kcne4, Kctd12b, Kctd11, Kcns3, Kctd12, Kctd8	2	0.992515		Kctd17, Kctd10
155	sodium ion transport	17	0.0183044	1	Accn1, Atp1b2, Scn10a, Scn3a, Slc12a2, Slc20a2, Slc12a5, Atp1a2, Slc4a7, Slc9a2, Scn3b, Slc9a7, Slc24a4, Accn4, Slc38a9, Slc5a6, Slc9a9	2	0.999998		Slc5a7, Slc38a4	2	0.656071		Atp1b1, Slc5a3	5	0.736019		Slc22a4, Atp1a2, Slc9a2, Slc24a4, Slc9a9	5	0.417254		Accn1, Slc12a5, Slc24a3, Slc13a4, Slc38a9					4	0.99415		Fxyd2, Scn1b, Slc5a7, Slc38a4	3	0.892531		Slc9a1, Nhedc2, Slc9a6
156	calcium ion transport	19	0.00268067	1	Atp2a1, Atp2a2, Cacna1s, Cacna2d1, Cacnb1, Cacng1, Camk2b, Prkcb, Psen2, Ryr1, Cacng6, Cacna1h, Cysltr1, Atp2b1, Orai1, Stim2, Atp2c1, Slc24a4, Cacna1i	16	0.215256		Cacna1a, Cacna1g, Cav1, Coro1a, Fkbp1a, Fkbp1b, Itpr1, Itpr3, Nfatc1, P2rx4, Pkd2, Vdr, Trpv2, Camk2d, Sri, Cachd1					8	0.20493		Atp2a1, Atp2a2, Cacna1s, Cacng1, Ryr1, Tmem37, Slc24a4, Tpcn1	7	0.0993679		Cacna2d1, Cacnb1, Slc24a3, Orai1, Stim2, Trpm6, Atp2c1					9	0.624125		Cacna1g, Cav1, Coro1a, Fkbp1b, P2rx4, Pkd2, Vdr, Trpv2, Grin3a	6	0.29674		Cacna1a, Itpr1, P2rx7, Trpv4, Sri, Cachd1
157	lipid transport	7	0.869746		Atp8a1, Atp9a, Cd36, Cpt1b, Mttp, Atp8a2, Osbp2	19	0.0449338	1	Abca1, Apoa2, Apoe, Atp10a, Gm2a, Ldlr, Anxa1, Sigmar1, Ppard, Rbp4, Scarb1, Gulp1, Pitpnc1, Apol9b, Osbpl10, Hdlbp, Stard4, Apob48r, Apol9a, Tnrc18					2	0.992078		Kcnn4, Osbp2									12	0.215348		Abca1, Abcg1, Apoe, Gm2a, Pctp, Pltp, Rbp4, Slc27a3, Npc2, Gulp1, Osbpl10, Hdlbp	8	0.0665246		Atp10a, P2rx7, Ppard, Pparg, Scarb1, Vldlr, Pitpnc1, Stard4
158	cellular ion homeostasis	37	0.000137183	1	Abcb7, Chrna1, Chrnb1, Chrnd, Chrng, Adora1, Adora2a, Atp2a2, Calca, Csrp3, Dld, Dmpk, Drd4, Epor, Erbb2, Fyn, Gclc, Grik3, Kcnh2, Kcnma1, Sypl2, Prkcb, Plp1, Pygm, Qk, Ryr1, Ryr3, Tfrc, Xirp1, Sco1, Jph2, Atp1a2, Stim2, Serinc5, Amigo1, Atp2c1, Cacna1i	38	0.016072	1	Apoe, App, Bak1, Cacna1a, Cacna1g, Cav1, Cd24a, Edn1, Fkbp1a, Fkbp1b, Gnb1, Hexa, Hexb, Itpr1, Mbp, Ntf3, P2rx4, Prkca, Pkd2, Pmp22, Ppard, Prnp, Pth1r, Scd2, Ccl2, Sgk1, Slc1a6, Snca, Tgm2, Trf, Vdr, Slc9a3r1, Nucb2, Gal3st1, Efhc1, Pik3cb, Nrg1, Ttc7	3	0.651682		Cln3, Fxn, Mfi2	17	0.0570713		Abcb7, Chrna1, Chrnb1, Chrnd, Chrng, Atp2a2, Calca, Csrp3, Dmpk, Epor, Qk, Ryr1, Tfrc, Xirp1, Kcnmb4, Aqp11, Atp1a2	6	0.819924		Gclc, Pygm, Med12, Slc24a3, Stim2, Atp2c1					26	0.0714466		Apoe, App, Cacna1g, Cav1, Edn1, Fkbp1b, Grik1, Hexa, Hexb, Nab2, Ntf3, P2rx4, Pkd2, Pmp22, Prnp, Pth1r, S100b, Slc1a6, Snca, Trf, Vdr, Nucb2, Gal3st1, Avpr1a, Cln5, Nrg1	15	0.0258046	1	Bcl2, Cacna1a, Cd24a, Itpr1, Nab1, Ndn, P2rx7, Prkca, Ppard, Ppt1, Scd2, Ccl2, Tgm2, Trpv4, Efhc1
159	cellular calcium ion homeostasis	13	0.030825	1	Atp2a2, Calca, Csrp3, Epor, Sypl2, Prkcb, Pygm, Ryr1, Ryr3, Jph2, Atp1a2, Stim2, Atp2c1	21	0.000484594	1	Apoe, App, Bak1, Cacna1a, Cav1, Cd24a, Edn1, Fkbp1a, Fkbp1b, Gnb1, Hexb, Itpr1, Prkca, Pkd2, Pth1r, Ccl2, Tgm2, Vdr, Nucb2, Efhc1, Pik3cb					6	0.293584		Atp2a2, Calca, Csrp3, Epor, Ryr1, Atp1a2	4	0.429583		Pygm, Slc24a3, Stim2, Atp2c1					12	0.0540673		Apoe, App, Cav1, Edn1, Fkbp1b, Hexb, Pkd2, Pth1r, S100b, Vdr, Nucb2, Avpr1a	11	0.000384535	1	Bcl2, Cacna1a, Cd24a, Itpr1, Ndn, P2rx7, Prkca, Ccl2, Tgm2, Trpv4, Efhc1
160	cellular metal ion homeostasis	13	0.0571441		Atp2a2, Calca, Csrp3, Epor, Sypl2, Prkcb, Pygm, Ryr1, Ryr3, Jph2, Atp1a2, Stim2, Atp2c1	22	0.000673405	1	Apoe, App, Bak1, Cacna1a, Cav1, Cd24a, Edn1, Fkbp1a, Fkbp1b, Gnb1, Hexb, Itpr1, Prkca, Pkd2, Pth1r, Ccl2, Sgk1, Tgm2, Vdr, Nucb2, Efhc1, Pik3cb					6	0.36445		Atp2a2, Calca, Csrp3, Epor, Ryr1, Atp1a2	4	0.491051		Pygm, Slc24a3, Stim2, Atp2c1					12	0.092466		Apoe, App, Cav1, Edn1, Fkbp1b, Hexb, Pkd2, Pth1r, S100b, Vdr, Nucb2, Avpr1a	11	0.000816209	1	Bcl2, Cacna1a, Cd24a, Itpr1, Ndn, P2rx7, Prkca, Ccl2, Tgm2, Trpv4, Efhc1
161	intracellular protein transport	17	0.855051		Cacnb1, Folr1, Napb, Nfkbia, Six2, Stam, Stxbp4, Tob1, Ppp1r3c, Snx1, Pex13, Gga2, Stx11, Sytl2, Abra, Stradb, Myh7b	21	0.949524		Cask, Cd24a, Chm, Stx2, Fgf10, Sar1a, Sec23a, Stx3, Syngr1, Sytl4, Ramp2, Txnip, Copz2, Stx6, Arap1, Tom1l1, Cltb, 1700009N14Rik, Akap12, Ap1s2, Apba1					7	0.965341		Chml, Napb, Ran, Tap2, Sytl2, Ston2, Rph3al	14	0.0307848	1	Ap3b2, Bid, Cacnb1, Grpel2, Pick1, Stam, Stxbp4, Copg, Snx1, Xpo7, Nutf2, Gga2, Stradb, Myh7b					16	0.881992		Arntl, Cask, Cry2, Fgf10, Sar1a, Sec23a, Tgfb3, Sytl4, Ramp2, Ramp3, Txnip, Copz2, 1700009N14Rik, Akap12, H47, Apba1	5	0.967803		Cd24a, Stx3, Grasp, Srp72, Derl2
162	endocytosis	16	0.386804		Ache, Ankfy1, Cd36, Clcn5, Sort1, Tfrc, Ulk1, Pacsin1, Hip1r, Bin1, Megf10, Unc13d, Pacsin3, Scrib, Hip1, Lrp4	35	0.000381486	1	Abca1, Aplp1, App, Cap1, Cav1, Cav2, Cd24a, Dnm1, Fcer1g, Ghr, Hck, Itgav, Ldlr, Mfge8, Mrc2, Myo7a, Pla2r1, Pld2, Sirpa, Ptx3, Sh3gl1, Sh3gl3, Snca, Scarb1, Stxbp1, Syp, Tgfbr2, Vav1, Elane, Gulp1, Ap1s2, Colec12, Micall2, Ehd2, Dock1	2	0.799918		Cln3, Rin1	9	0.470912		Gata2, Tfrc, Hip1r, Bin1, Cubn, Megf10, Rin2, Ston2, Lrp4	9	0.122651		Ap3b2, Asgr1, Rab3a, Itsn2, Unc13d, Pacsin3, Scrib, Hip1, Synrg					19	0.112772		Abca1, Aplp1, App, Cav1, Fcer1g, Ghr, Irf8, Itgav, Pla2r1, Sirpa, Ptx3, Sh3gl3, Snca, Vav1, Gulp1, Ldlrap1, Colec12, Amph, Picalm	14	0.00437556	1	Cav2, Cd24a, Dnm1, Cd47, Mertk, Mrc2, P2rx7, Pld2, Ppt1, Sh3gl1, Scarb1, Vldlr, Micall2, Ehd2
163	phagocytosis	3	0.879163		Cd36, Megf10, Unc13d	14	0.000723791	1	Abca1, Fcer1g, Hck, Itgav, Mfge8, Myo7a, Sirpa, Ptx3, Scarb1, Vav1, Elane, Gulp1, Colec12, Dock1					2	0.862878		Gata2, Megf10									9	0.0199993	1	Abca1, Fcer1g, Irf8, Itgav, Sirpa, Ptx3, Vav1, Gulp1, Colec12	4	0.180784		Cd47, Mertk, P2rx7, Scarb1
164	apoptosis	45	0.0411703	1	Aatk, Actc1, Apbb1, Cidea, Dapk2, Gspt1, Hipk3, Id1, Mef2a, Mef2c, Nfkb1, Ngfr, Peg3, Psen2, Purb, Dpf2, Rnf7, Tnfaip3, Traf1, Traf3, Traf5, Trp63, Dido1, Zfp346, Sh3glb1, Cadm1, 5730403B10Rik, Trim35, Dedd2, 1700020C11Rik, Dyrk2, 2010001M09Rik, Cyfip2, Scrib, Unc5a, Rnf216, Egln3, Csrnp2, Rhot2, Hip1, Shb, E2f2, Il19, Prune2, Fastkd5, Apeg3	64	0.00595352	1	Aplp1, App, Bak1, Casp4, Cd24a, Comp, Dad1, E2f1, Eif2ak3, Fas, Gas2, Gata6, Gli2, Hand2, Il6, Krt8, Lgals7, Lst1, Ltbr, Gadd45b, Tnfrsf11b, Pea15a, Eif2ak2, Pten, Ripk1, Sgk1, Serpina3g, Tnfrsf1a, Tnfsf12, Twist1, Unc5c, Map3k5, Bok, Htatip2, Rassf5, Kcnip3, Ripk3, Litaf, Nek6, Perp, Krt20, Shisa5, Steap3, Gulp1, Tradd, Dram1, Plekhf1, Irak3, Nuak2, Traf3ip2, Ticam1, Unc5b, Pawr, Dap, Gramd4, Tr…	5	0.557831		Bub1b, Casp6, Cdkn2a, Msh2, Nlrp1a	19	0.577397		Actc1, Dapk2, Gspt1, Id1, Mef2a, Ngfr, Ntn1, Purb, Rtkn, Traf1, Zfp346, Sh3glb1, Cadm1, 1700020C11Rik, Ppp2r2b, Egln3, Bmf, E2f2, Prune2	19	0.0649252		Apbb1, Bid, Hipk2, Mef2c, Mef2d, Ncf1, Peg3, Tial1, Ppp1r13b, Dedd2, Itgb3bp, 1810011O10Rik, Scrib, Ciapin1, Rhot2, Hip1, Shb, Fastkd1, Shf, Apeg3	7	0.0408206	1	Itm2b, Zmat3, Phlda3, Aen, Tnfrsf21, Ggct, Tnfsf15	42	0.0781779		Ahr, Aplp1, App, Casp4, Comp, Eif2ak3, Eya2, Fas, Gas2, Hand2, Il6, Lgals7, Tnfrsf11b, Serpina3g, Tgfb2, Tnfrsf10b, Tnfrsf1a, Unc5c, Htatip2, Rassf5, Kcnip3, Ripk3, Pmaip1, Rnf130, Trp53inp1, Perp, Krt20, Shisa5, Dapk1, Gulp1, Dram1, Irak3, Nuak2, Nod1, Pawr, Bbc3, Sgms1, Trib3, Fam176a, Sulf1, Xaf1, Gm13272	16	0.42141		Bcl2, Cd24a, Fgf2, Gli2, Lst1, Ppt1, Eif2ak2, Twist1, Litaf, Sgpp1, Phlpp1, Traf3ip2, Tnfaip8, Unc5b, Adamtsl4, Phf17
165	induction of apoptosis	17	0.152883		Adora2a, Cd28, Dapk2, Ei24, Gch1, Inha, Ngfr, Rnf7, Klf10, Trp63, Sh3glb1, 5730403B10Rik, Trim35, Dyrk2, Unc13d, Dmrt2, Il19	22	0.15045		Apoe, Casp4, Cd24a, Cd3e, Cebpb, Fas, Nr4a1, Lst1, Prkca, Pten, Tbx5, Tgm2, Bok, Nupr1, Ripk3, Perp, Shisa5, Ikbip, Tradd, Plekhf1, Pcsk9, Ticam1	3	0.414245		Bik, Casp6, Nlrp1a	5	0.902497		Dapk2, Gch1, Ifi204, Ngfr, Sh3glb1	3	0.936573		Hipk2, Ppp1r13b, Unc13d	3	0.230673		Itm2b, Phlda3, Aen	20	0.0257006	1	Apoe, Bcl3, Casp4, Cebpb, Fas, Hmox1, S100b, Tgfb2, Tgfb3, Nupr1, Ripk3, Pmaip1, Trp53inp1, Perp, Shisa5, Ikbip, Dapk1, Pcsk9, Nod1, Bbc3	6	0.563629		Cd24a, Nr4a1, Lst1, Prkca, Tbx5, Tgm2
166	cell motion	43	0.00212147	1	Ank3, Apbb1, Arx, Bmp7, Cd34, Cdk5r1, Cxcr4, Dclk1, Dcx, Enah, Erbb2, Etv1, Fyn, Itga3, Itga4, Itga6, Neurl1a, Ngfr, Plxna2, Pou4f1, Pxn, Robo3, Reln, Scg2, Selplg, Sema6c, Sh2b1, Six1, Six4, Slit1, Tbx1, Ulk1, Vasp, Map2k1, Schip1, Pex13, Scrib, Shroom2, Ablim1, Plekhg5, Ephb1, Nrcam, Tns3	68	5.05638e-07	1	App, Artn, Bdnf, Cap1, Ctnna2, Cd24a, Cfl1, Chl1, Coro1a, Cx3cr1, Lefty1, Ednrb, Efna5, Egfr, Emx2, Epha4, Epha7, Nr2f1, Fcer1g, Fgf10, Ctgf, Flt1, Gap43, B4galt1, Gja1, Gli2, Foxg1, Foxd1, Hoxa2, Itgb1, Kdr, Lhx2, Foxc1, Kitl, Myh9, Nrp1, Nrp2, Nrtn, Ntf3, Rhox5, Prkca, Plat, Ppard, Pten, Sirpa, Cxcl12, Sema3f, Slit2, Slit3, Scarb1, Tes, Tns1, Twist1, Vegfa, Elane, B3gnt2, Dstn, Pf4, Myh10, Klf7…	3	0.821361		Apbb2, Pax3, Etv4	18	0.296216		Cdk5r1, Cxcr4, Etv1, Gdnf, Itga3, Itga6, Met, Neurl1a, Ngfr, Ntn1, Pou4f1, Selp, Sema5a, Sema6c, Six1, Six4, Isl2, Nrcam	9	0.752927		Apbb1, Arx, Dclk1, Dnaja1, Sh2b1, Vasp, Pvr, Scrib, Plekhg5	2	0.868888		Robo1, Sema3c	47	9.18491e-05	1	Alcam, App, Bmpr1b, Ctnna2, Cdh4, Chl1, Coro1a, Cx3cr1, Ednrb, Efna5, Efnb1, Egfr, Epha4, Fcer1g, Fgf10, Ctgf, Flt1, Gap43, B4galt1, Pdpn, Foxd1, Hoxa2, Itgb1, Kdr, Lhx2, Nrp1, Nrp2, Ntf3, Plat, Prkg1, Sirpa, Sema3f, Slit2, Slit3, Tgfb2, Tns1, Dstn, Pf4, Mdga1, Klf7, Itga1, Srgap1, Boc, Nrg1, Robo2, Itga11, Tnn	19	0.0280628	1	Bdnf, Cd24a, Lefty1, Emx2, Gja1, Gli2, Hbegf, Foxg1, Foxc1, Ndn, Prkca, Ppard, Cx3cl1, Cxcl12, Scarb1, Twist1, Amot, Myh10, Ndel1
167	chemotaxis	4	0.987702		Robo3, Scg2, Cysltr1, Scrib	23	0.000892074	1	Coro1a, Cx3cr1, Fcer1g, Fgf10, Cyr61, Nrp2, Prkca, Ccl2, Ccl5, Ccl7, Ccl8, Ccl9, Cxcl5, Cxcl12, Sema3f, Slit2, Pf4, Ecscr, Cmtm2a, Cklf, Cmtm4, Cmtm7, Itga1													2	0.44988		Creb3, Robo1	17	0.00388996	1	Coro1a, Cx3cr1, Fcer1g, Fgf10, Nrp2, Rac2, Ccl7, Ccl8, Ccl9, Cxcl5, Sema3f, Slit2, Tgfb2, Pf4, Ecscr, Itga1, Robo2	7	0.108966		Prkca, Ccl2, Ccl5, Cx3cl1, Cxcl12, Amot, Cmtm7
168	muscle contraction	20	2.162e-08	1	Actn2, Actn3, Cacna1s, Kcnma1, Myh1, Myh2, Myh4, Myh8, Myom1, Myom2, Psen2, Ryr1, Ryr3, Tnnt2, Tpm1, Ttn, Jsrp1, Mybpc1, Myh7, Myl6b, Trim63	7	0.552785		Acta2, Fkbp1a, Fkbp1b, Myh11, Myl6, Camk2d, Cald1					15	6.51001e-08	1	Actn3, Cacna1s, Gdnf, Myh1, Myh4, Myh8, Myom2, Ryr1, Tnnt2, Tpm1, Ttn, Jsrp1, Srsf1, Myh7, Myl6b	3	0.470311		Actn2, Myh2, Myom1					4	0.803703		Acta2, Fkbp1b, Myh11, Cald1
169	regulation of muscle contraction	9	0.00822813	1	Atp2a1, Atp2a2, Calca, Casq2, Dmpk, Kcnma1, Ryr1, Tnnc1, Atp1a2	9	0.0450492	1	Ada, Cacna1g, Cav1, Edn1, Fkbp1b, Prkca, Tbxa2r, Gucy1a3, Cald1					8	0.00103326	1	Atp2a1, Atp2a2, Calca, Casq2, Dmpk, Ryr1, Tnnc1, Atp1a2									8	0.022908	1	Ada, Cacna1g, Cav1, Edn1, Fkbp1b, Tbxa2r, Gucy1a3, Cald1
170	regulation of smooth muscle contraction	3	0.549494		Calca, Kcnma1, Atp1a2	6	0.0945535		Ada, Cav1, Edn1, Tbxa2r, Gucy1a3, Cald1					2	0.6368		Calca, Atp1a2									6	0.0278542	1	Ada, Cav1, Edn1, Tbxa2r, Gucy1a3, Cald1
171	striated muscle contraction	9	0.000189679	1	Cacna1s, Myh1, Myh2, Myh4, Myh8, Psen2, Ryr3, Tpm1, Jsrp1, Myh7									8	2.85435e-05	1	Cacna1s, Myh1, Myh4, Myh8, Tpm1, Jsrp1, Srsf1, Myh7
172	defense response	15	0.999953		Bmp2, Calca, F2, Gal, Itgb6, Masp1, Rbpj, Abcc9, Tbk1, Unc13d, Als2, Ng23, Colec10, Nod2, Defb25	73	2.21557e-05	1	B2m, Serping1, C1qa, C1qb, C1qc, C2, C3, C4bp, Cd24a, Cd44, Cfh, Cd55, Daf2, S1pr3, Ephx2, Fcer1g, Fn1, B4galt1, Cxcl1, H2-D1, H2-K1, H2-M3, H2-Q2, H2-Q7, H2-Q8, Hck, Irgm1, Il6, Kng1, Lipa, Il1rl1, Lyz2, Lyz1, Myd88, Myo1f, Nppb, Penk, Ccl2, Ccl5, Ccl7, Ccl8, Cxcl5, Sphk1, Serpina3n, Tac1, Tapbp, Thbs1, Tnfrsf1a, Trf, Vnn1, Tlr2, Pla2g7, Mlf2, Elane, C1ra, Samhd1, Hdac7, Nupr1, Ifih1, Rarres2, C…	5	0.528186		Cd14, Gng7, Hdac5, Ddah2, Nlrp1a	9	0.997418		Calca, F2, Gal, Itgb6, Mx1, Selp, Sigirr, Nod2, Defb25	5	0.997776		Ncf1, Tlr4, Rsad2, Unc13d, Hdac9	2	0.916902		Tollip, Nlrx1	54	0.000127979	1	Bcl3, Bmpr1b, Serping1, C1qa, C1qb, C1qc, C4bp, Cd44, Cd55, Daf2, S1pr3, Ephx2, Fcer1g, Fn1, B4galt1, Cxcl1, H2-D1, H2-Q2, H2-Q7, H2-Q8, Irf8, Irgm1, Il6, Kng1, Il1rl1, Lyz2, Lyz1, Myo1f, Penk, Ccl7, Ccl8, Cxcl5, Sphk1, Serpina3n, Stat3, Tap1, Thbs1, Tnfrsf1a, Trf, Vnn1, Chst2, Nupr1, Ifih1, Rarres2, Cotl1, Tbkbp1, Tlr9, Clec2d, Nod1, H47, Sgms1, Ddx58, Il17d, Gm13271, Gm13272, Gm13275	22	0.0292701	1	B2m, Bcl2, C2, Cd1d1, Cd24a, H2-M3, Igfbp4, Lipa, Ly96, Myd88, P2rx7, Pparg, Ccl2, Ccl5, Tac1, Tapbp, C1ra, Samhd1, Hdac7, Olr1, Stab1, Gm5077
173	inflammatory response	8	0.997605		Bmp2, Calca, F2, Gal, Itgb6, Masp1, Unc13d, Nod2	47	1.3583e-06	1	Serping1, C1qa, C1qb, C1qc, C2, C3, C4bp, Cd24a, Cd44, Cfh, Cd55, Daf2, S1pr3, Ephx2, Fn1, B4galt1, Cxcl1, Il6, Kng1, Lipa, Myd88, Nppb, Ccl2, Ccl5, Ccl7, Ccl8, Cxcl5, Sphk1, Serpina3n, Tac1, Thbs1, Tnfrsf1a, Trf, Vnn1, Tlr2, Pla2g7, C1ra, Hdac7, Nupr1, Chst1, Tlr9, Ticam1, Olr1, Stab1, C1rl, Il17d, Gm5077	2	0.854614		Cd14, Hdac5	7	0.88664		Calca, F2, Gal, Itgb6, Selp, Sigirr, Nod2	4	0.9379		Ncf1, Tlr4, Unc13d, Hdac9					32	0.000240876	1	Bmpr1b, Serping1, C1qa, C1qb, C1qc, C4bp, Cd44, Cd55, Daf2, S1pr3, Ephx2, Fn1, B4galt1, Cxcl1, Il6, Kng1, Ccl7, Ccl8, Cxcl5, Sphk1, Serpina3n, Stat3, Thbs1, Tnfrsf1a, Trf, Vnn1, Chst2, Nupr1, Tlr9, H47, Sgms1, Il17d	16	0.00324254	1	C2, Cd24a, Igfbp4, Lipa, Ly96, Myd88, P2rx7, Pparg, Ccl2, Ccl5, Tac1, C1ra, Hdac7, Olr1, Stab1, Gm5077
174	immune response	18	0.999749		Bcl6, Cd28, Inppl1, Masp1, Gbp4, Psen2, Abcc9, Cadm1, Tbk1, Unc13d, Tnfrsf13c, Tac4, Mpa2l, Zfr2, Orai1, Btla, H2-M11, Nod2	84	1.09549e-07	1	Acp5, Ada, B2m, Serping1, C1qa, C1qb, C1qc, C2, C3, C4bp, Cfh, Cx3cr1, Cd55, Daf2, Fas, Fcer1g, Gbp2, Lilrb4, Cxcl1, H2-Ab1, H2-Bl, H2-D1, H2-K1, H2-M2, H2-M3, H2-DMb1, H2-Q10, H2-Q2, H2-Q7, H2-Q8, H2-T23, Hfe, Irgm1, Il4ra, Il6, Psmb8, Lst1, Il1rl1, Clec4d, Myd88, Myo1f, Enpp1, Lcp1, Procr, Ptx3, Raet1b, Raet1c, Ccl2, Ccl5, Ccl7, Ccl8, Ccl9, Cxcl5, Cxcl12, Serpina3g, Swap70, Tnfsf12, Tnfsf9, Vav…	5	0.568059		Cd14, Eomes, Msh2, Ulbp1, Cd300lb	14	0.937896		Bcl6, Cplx2, Gbp4, Mx1, Tap2, Sigirr, Cadm1, March8, Rnf19b, Mpa2l, H2-M1, Gbp9, Nod2, Gbp11	8	0.966886		Inppl1, Ncf1, Tlr4, Rsad2, Unc13d, Lime1, Tac4, Orai1	5	0.254434		Ccl27a, Icosl, Tollip, Nlrx1, Tnfsf15	60	9.83774e-06	1	Acp5, Ada, Bcl3, Serping1, C1qa, C1qb, C1qc, C4bp, Cx3cr1, Cd55, Daf2, Fas, Fcer1g, Fcgrt, Gbp2, Lilrb4, Cxcl1, H2-Ab1, H2-D1, H2-Eb1, H2-M2, H2-Q2, H2-Q7, H2-Q8, H2-T23, Hfe, Irf8, Irgm1, Il4ra, Il6, Psmb8, Il1rl1, Clec4d, Myo1f, Enpp1, Lcp1, Ptx3, Raet1b, Raet1c, Ccl7, Ccl8, Ccl9, Cxcl5, Serpina3g, Swap70, Tap1, Tnfsf11, Tnfsf9, Vav1, Vnn1, Pf4, Cxcl14, Ppbp, Ifih1, Tbkbp1, Tlr9, Prg4, Spon2, O…	23	0.0270712	1	B2m, C2, Cd1d1, H2-M3, H2-Q10, Cd47, Lst1, Ly96, Myd88, Procr, Ccl2, Ccl5, Cx3cl1, Cxcl12, Oasl2, C1ra, Samhd1, Tinagl1, Traf3ip2, Olr1, Plcg2, Gm5077, LOC547349
175	complement activation					13	0.000110084	1	Serping1, C1qa, C1qb, C1qc, C2, C3, C4bp, Cfh, Cd55, Daf2, C1ra, C1rl, Gm5077																	7	0.0379005	1	Serping1, C1qa, C1qb, C1qc, C4bp, Cd55, Daf2	3	0.293457		C2, C1ra, Gm5077
176	complement activation, classical pathway					12	7.92087e-05	1	Serping1, C1qa, C1qb, C1qc, C2, C3, C4bp, Cd55, Daf2, C1ra, C1rl, Gm5077																	7	0.0164924	1	Serping1, C1qa, C1qb, C1qc, C4bp, Cd55, Daf2	3	0.226347		C2, C1ra, Gm5077
177	humoral immune response					14	0.00191553	1	Serping1, C1qa, C1qb, C1qc, C2, C3, C4bp, Cfh, Cd55, Daf2, C1ra, Traf3ip2, C1rl, Gm5077																	8	0.0828574		Bcl3, Serping1, C1qa, C1qb, C1qc, C4bp, Cd55, Daf2	4	0.219401		C2, C1ra, Traf3ip2, Gm5077
178	response to oxidative stress	8	0.443692		Gclc, Ucp2, Map2k1, Gatm, Als2, Nme5, Myh7, Ndufs2	12	0.240091		Apoe, Clu, Col1a1, Ddit3, Epas1, Prnp, Snca, Txnip, Gpx7, Pxdn, Dhcr24, Oxsr1					3	0.865064		Gatm, Nme5, Myh7	3	0.670776		Gclc, Cln8, Ndufs2					11	0.0841561		Apoe, Ddit3, Epas1, Hmox1, Prnp, Ptgs2, Snca, Txnip, Gpx7, Cygb, Dgkk	9	0.00449018	1	Bcl2, Clu, Col1a1, Idh1, Nqo1, Gpx8, Pxdn, Dhcr24, Oxsr1
179	cytoskeleton organization	45	4.4489e-05	1	Acta1, Actc1, Bcl6, Capn3, Capzb, Gadd45a, Enah, Arhgef2, Neb, Neurl1a, Nefl, Nefm, Nrap, Prox1, Pxn, Tcap, Tekt1, Tmod1, Tnnt2, Ttn, Vasp, Xirp1, Sh2b2, Sgcb, Sgcg, Bbs1, Pdlim3, Cap2, Bbs2, Tppp3, Murc, Tbce, Tmsb15a, Rhoq, Mtss1, Agap2, Svil, Fhod3, Ablim1, Stradb, Ablim2, Atp2c1, Palm2, Ppp1r9a, Ablim3	53	0.000354344	1	Aif1, Ang, Rhoa, Calr, Cap1, Cfl1, Coro1a, Cnn1, Cnn2, Csrp1, Eln, Epb4.1l3, Eps8, Fmn1, Gas7, Itgb1, Lasp1, Mtap2, Myh11, Myh9, Palm, Prkcz, Lcp1, Sirpa, Tagln, Tes, Thy1, Tln1, Vill, Dlc1, Tuba8, Diap2, Diap3, Actn4, Krt20, Pdlim7, Arpc4, Arhgap8, Nuak2, Myh10, Rhoj, Pls3, Synpo, Prr5, Actn1, Rgnef, Rac3, Flna, Cdc42bpa, Mark1, Gsn, Fhdc1, Ehd2, Tmsb15b1	6	0.142855		Epb4.1l1, Ndc80, Rhou, Tpx2, Tnxb, Fhod1	30	4.28044e-05	1	Acta1, Actc1, Bcl6, Capn3, Capzb, Gadd45a, Stmn1, Neb, Neurl1a, Nefl, Nefm, Nrap, Pdgfa, Tcap, Tmod1, Tnnt2, Ttn, Xirp1, Sh2b2, Sgcg, Pdlim3, Bbs2, Tppp3, Murc, Ttll3, Mtss1, Cntrob, Fhod3, Xirp2, Ppp1r9a	10	0.48562		Pstpip2, Vasp, Sgcb, Cln8, Bbs1, Cap2, Svil, Stradb, Atp2c1, Ablim3					35	0.0135283	1	Aif1, Akap2, Ang, Coro1a, Cnn1, Csrp1, Eln, Epb4.1l3, Fmn1, Gas7, Itgb1, Myh11, Lcp1, Sirpa, Rac2, Tagln, Thy1, Sgcd, Dlc1, Tuba8, Psrc1, Krt20, Antxr1, Arhgap8, Nuak2, Daam2, Limch1, Rhoj, Synpo, Prr5, Rgnef, Rac3, Mark1, Gsn, Fhdc1, Tmsb15b1	16	0.0664659		Rhoa, Bcl2, Cnn2, Lasp1, Mtap2, Palm, Pfn2, Vill, Diap2, Gabarap, Pdlim7, Arpc4, Myh10, Ndel1, Pls3, Ehd2
180	actin filament organization	9	0.0473499	1	Acta1, Actc1, Enah, Arhgef2, Prox1, Pdlim3, Mtss1, Palm2, Ppp1r9a	16	0.000258258	1	Aif1, Ang, Rhoa, Cfl1, Coro1a, Eln, Gas7, Lcp1, Sirpa, Diap2, Actn4, Arpc4, Pls3, Actn1, Flna, Gsn					5	0.181343		Acta1, Actc1, Pdlim3, Mtss1, Ppp1r9a									9	0.0410466	1	Aif1, Akap2, Ang, Coro1a, Eln, Gas7, Lcp1, Sirpa, Gsn	5	0.0864463		Rhoa, Bcl2, Diap2, Arpc4, Pls3
181	cell-substrate junction assembly					8	0.000168114	1	Fn1, Itga5, Itgb3, Thy1, Tln1, Tns1, Dlc1, Lamc1																	5	0.0137855	1	Fn1, Itgb3, Thy1, Tns1, Dlc1	2	0.346855		Bcl2, Itga5
182	cell cycle	31	0.993211		Apbb1, Camk2b, Ccnd3, Cdc25b, Cdkn1c, Gadd45a, G0s2, Arhgef2, Ccndbp1, Sik1, Sept4, Rb1, Skil, Tpd52l1, Trp63, Map2k1, Stag3, Nasp, Rgs14, Rbm38, Gpr132, Bin3, Zfp318, Esco1, Mapre3, Lzts1, Tfdp2, Tet2, Stradb, Rabgap1, E2f2	51	0.939046		App, Bub1, Calm3, Rb1cc1, Ccnd2, Plk3, Cpeb1, Ddit3, E2f1, Ereg, Gas2, Itgb1, Anxa1, Myh9, Nedd9, Nfatc1, Pim1, Pkd2, Pmp22, Sept8, Plk2, Terf1, Rsph1, Tubb3, Mapk3, Lats2, E2f7, Rassf1, Txnip, Dbc1, Eid1, Nek6, Cables1, 1190002H23Rik, Steap3, Trnp1, Lrrcc1, Cdkn3, Arhgap8, 1700017B05Rik, Myh10, Mtus1, Camk2d, Prr5, Krt7, Mapre2, Cep164, Rassf2, Llgl2, Cyp26b1, Phgdh, Brsk1, Gm6756, Gm8096	19	3.53606e-06	1	Apbb2, Bub1b, Ccnb2, Cdkn2a, Mcm6, Mcm7, Msh2, Timeless, Nek4, Fzr1, Pmf1, Ndc80, Cdca5, Ncapd2, Rhou, Nup37, Tpx2, Mnd1, Ddx11	22	0.782815		Cdc25b, Cdc45, Gadd45a, G0s2, Stmn1, Mdm2, Sik1, Ran, Rbbp4, Suv39h1, Mapk12, Pttg1, Rbm38, Cdt1, Spc24, Setd8, Cenpv, Katnb1, Tfdp2, Cntrob, Pim3, E2f2	13	0.88444		Anxa11, Apbb1, Nek2, Kat2b, Dusp1, Rb1, Mapk6, Akap8, Zfp655, E2f4, Sgsm3, Tet2, Stradb	3	0.851784		Ak1, Ccng1, Rgs2	43	0.587346		Ahr, App, Rb1cc1, Ccnd2, Cdkn1a, Cdkn2b, Cpeb1, Ddit3, Dhh, Ereg, Gas2, Pdpn, Itgb1, Mlf1, Pkd2, Pmp22, Sept8, Plk2, Rsph1, Tubb3, Sept3, Mapk13, Lats2, Sept11, Rassf1, Txnip, Dbc1, Psrc1, Trp53inp1, Cables1, Rprm, Arl8a, Trnp1, Foxn3, Arhgap8, Mtus1, Prr5, Krt7, Rassf2, Kctd11, Llgl2, Sesn2, Cyp26b1, Fsd1	8	0.999394		Bcl2, Mapre1, Hmga2, Anapc1, Sept5, Lrrcc1, Syce2, Myh10
183	cell cycle arrest	5	0.599553		Apbb1, Cdkn1c, Gadd45a, Rb1, Skil	7	0.501124		Ddit3, Gas2, Pkd2, Pmp22, Rassf1, Dbc1, Cdkn3	3	0.0839282		Apbb2, Cdkn2a, Msh2					3	0.443915		Apbb1, Rb1, Sgsm3					11	0.0059205	1	Cdkn1a, Ddit3, Gas2, Mlf1, Pkd2, Pmp22, Rassf1, Dbc1, Trp53inp1, Rprm, Sesn2
184	chromosome segregation									4	0.0169271	1	Pmf1, Ndc80, Cdca5, Nup37	2	0.925472		Pttg1, Ebna1bp2	2	0.818769		Nek2, Akap8
185	mitosis	5	0.999612		Cdc25b, Arhgef2, Map2k1, Rgs14, Mapre3	9	0.99893		Bub1, Nedd9, Terf1, Tubb3, Lats2, Nek6, Lrrcc1, Mapre2, Cep164	10	3.32195e-05	1	Bub1b, Ccnb2, Timeless, Nek4, Fzr1, Pmf1, Ndc80, Cdca5, Ncapd2, Nup37	7	0.770018		Cdc25b, Ran, Pttg1, Spc24, Setd8, Cenpv, Katnb1	2	0.993871		Nek2, Akap8					4	0.999895		Tubb3, Lats2, Arl8a, Fsd1	4	0.927153		Mapre1, Hmga2, Anapc1, Lrrcc1
186	cell adhesion	70	9.06048e-06	1	Atp1b2, Ddr1, Cd34, Cd36, Cdh13, Cdh15, Cdh6, Cdk5r1, Cldn2, Col18a1, Col19a1, Cxadr, Fgf6, Inppl1, Itga3, Itga4, Itga6, Itga7, Itgb6, Klra1, Lama2, Lef1, Ncam1, Nid2, Otog, Pkp1, Pxn, Reln, Selplg, Spp1, Vwf, Dnajb6, Mybph, Pcdh7, Cadm1, Tro, Cldn9, Bcam, Cdon, Clstn2, Megf10, Cdhr5, Cyfip2, Jam3, Pcdhb16, Pcdhb17, Pcdhb18, Pcdhb20, Pcdhb21, Ssx2ip, Scrib, Celsr3, Npnt, Dscaml1, Parvb, Itgb4, Ig…	116	1.16877e-14	1	Adam12, Aebp1, Aoc3, Aplp1, App, Rhoa, Ctnna2, Cd24a, Cd44, Cdh11, Cdh3, Celsr1, Chl1, Cldn3, Col11a1, Col12a1, Col14a1, Col2a1, Col5a1, Col6a1, Col6a2, Col7a1, Col8a1, Comp, Vcan, Edil3, Eng, Mpzl2, Ctgf, Fn1, B4galt1, Cyr61, Itga5, Itgav, Itgb1, Itgb1bp1, Itgb3, Itgb5, F11r, Lama1, Lama4, Mfge8, Kitl, Myh9, Nedd9, Nid1, Ctnnd2, Nrp1, Nrp2, Ddr2, Pcdh10, Ppard, Lgals3bp, Sirpa, Ptpru, Pvrl2, Rab…					32	0.0405783	1	Adam8, Cdh15, Cdk5r1, Itga3, Itga6, Itga7, Itgb6, Itgb7, Klra4, Klra7, Lef1, Ncam1, Pcp4, Pkp1, Selp, Sox9, Klra15, Klra16, Mybph, Cadm1, Msln, Cdon, Megf10, Anxa9, Igsf5, Pcdhb16, Pcdhb21, Ssx2ip, Npnt, Parvb, Pcdh17, Cadm4, Nrcam, Podxl2	15	0.617353		Arvcf, Cdh13, Inppl1, Otog, Vwf, Pvr, Med12, Pcdhb17, Pcdhb18, Pcdhb20, Scrib, Itgb4, Btbd9, Atp2c1, Lmo7	2	0.956223		Scarb2, Cdh18	100	3.36181e-18	1	Adam12, Aebp1, Alcam, Aoc3, Aplp1, App, Bmpr1b, Ctnna2, Cd44, Cdh11, Cdh3, Cdh4, Celsr1, Chl1, Cldn3, Col11a1, Col12a1, Col14a1, Col2a1, Col5a1, Col6a1, Col6a2, Col8a1, Comp, Vcan, Efs, Eng, Mpzl2, Ctgf, Fn1, B4galt1, Pdpn, Itgav, Itgb1, Itgb1bp1, Itgb3, Lama1, Lama4, Nid1, Ctnnd2, Nrp1, Nrp2, Ddr2, Pcdh10, Lgals3bp, Sirpa, Ptprf, Ptpru, Pvrl2, Tgfb2, Tgfbi, Thbs1, Thbs2, Thbs4, Thy1, Tnc, Tnfaip…	26	0.0314695	1	Rhoa, Bcl2, Cd24a, Col7a1, Itga5, Itgb5, Cd47, F11r, Neo1, Ppard, Cx3cl1, Sorbs3, Scarb1, Thbs3, Thra, Tyro3, Wisp1, Igfbp7, Dpt, Gpnmb, Cadm3, Emilin1, Col16a1, Olr1, Stab1, Dchs1
187	homophilic cell adhesion	18	0.00444113	1	Cdh13, Cdh15, Cdh6, Pcdh7, Cadm1, Clstn2, Cdhr5, Pcdhb16, Pcdhb17, Pcdhb18, Pcdhb20, Pcdhb21, Celsr3, Dscaml1, Pcdh17, Pcdh20, Amigo1, Frem2	12	0.617438		Cdh11, Cdh3, Celsr1, Chl1, Pcdh10, Pvrl2, Pcdh18, Pik3cb, Pcdh9, Cdh10, Fat4, Pcdhac2					5	0.687416		Cdh15, Cadm1, Pcdhb16, Pcdhb21, Pcdh17	4	0.597303		Cdh13, Pcdhb17, Pcdhb18, Pcdhb20					15	0.0351335	1	Cdh11, Cdh3, Cdh4, Celsr1, Chl1, Pcdh10, Ptprf, Pvrl2, Pcdh18, Pcdhb3, Cdhr1, Pcdh9, Robo2, Fat4, Pcdhac2	2	0.971944		Cadm3, Dchs1
188	cell-matrix adhesion	6	0.294503		Itga6, Itgb6, Nid2, Pxn, Npnt, Itgb4	15	0.000248412	1	Rhoa, Ctgf, Fn1, Itgb1, Itgb1bp1, Itgb3, Itgb5, Nid1, Sirpa, Rab4b, Thy1, Dlc1, Col5a3, Itgbl1, Tnn					4	0.318664		Itga6, Itgb6, Itgb7, Npnt									12	0.000579349	1	Ctgf, Fn1, Itgb1, Itgb1bp1, Itgb3, Nid1, Sirpa, Thy1, Dlc1, Col5a3, Itgbl1, Tnn	3	0.444211		Rhoa, Bcl2, Itgb5
189	enzyme linked receptor protein signaling pathway	32	0.00848123	1	Acvr2b, Bmp2, Bmp7, Ddr1, Erbb2, Erbb3, Fgf1, Fgf6, Fgfr3, Fgfr4, Id1, Mstn, Musk, Pak1, Bex1, Zfp106, Skil, Stxbp4, Tob1, Vegfc, Sh2b2, Schip1, Foxo1, Fgf21, Tiparp, Dusp22, Socs7, Lrp4, Dok7, Palm2, Ephb1, Akap7	58	3.53652e-08	1	Acvrl1, Adam9, Angpt1, Angpt2, Bmp4, Bmp8b, Cacna1a, Csf1r, Dok1, Egfr, Eif2ak3, Eng, Epha3, Epha4, Epha7, Ereg, Fgf10, Fgf18, Fgf7, Fgfr2, Figf, Ctgf, Foxc2, Flt1, Ghr, Hgf, Igf1, Jak1, Kdr, Foxc1, Msx1, Msx2, Myd88, Nrp1, Nrtn, Ntrk3, Ddr2, Pdgfra, Pdgfrb, Plat, Pten, Ccl2, Sykb, Tgfbr2, Tgfbr3, Nr1h3, Vegfa, Axl, Txnip, Arap1, Ptk7, Tom1l1, Angptl1, Cspg4, Flna, Igsf10, Ltbp1, Irs2	4	0.407902		Fgfr1, Gng7, Ltbp3, Gigyf1	18	0.0455342	1	Acvr2b, Efna1, Epha2, Fgf1, Gdnf, Gfra1, Grb2, Id1, Met, Musk, Pak1, Pdgfa, Ptk2b, Sh2b2, Fgf21, Lrp4, Dok7, Frs2	9	0.426444		Hipk2, Nlk, Pick1, Zfp106, Stat5a, Stxbp4, Tiam1, Smad9, Socs7	2	0.778201		Pik3r3, Spnb2	47	2.35929e-08	1	Acvrl1, Adam9, Angpt1, Akap2, Bmp4, Bmp8b, Bmpr1b, Csf1r, Egfr, Eif2ak3, Eng, Epha1, Epha3, Epha4, Ereg, Fgf10, Fgf5, Fgf7, Fgfr2, Figf, Ctgf, Flt1, Fst, Ghr, Hgf, Hpgd, Igf1, Kdr, Smad6, Nrp1, Ntrk3, Ddr2, Pdgfra, Pdgfrb, Plat, Mst1r, Stat3, Tgfb2, Tgfb3, Tgfbr3, Nr1h3, Pdgfc, Txnip, Ptk7, Angptl1, Igsf10, Ppm1l	13	0.120871		Cacna1a, Dok1, Ephb4, Fgf18, Fgf2, Gfra4, Hbegf, Foxc1, Myd88, Ndn, Ccl2, Sykb, Irs2
190	transmembrane receptor protein tyrosine kinase signaling pathway	22	0.0380051	1	Ddr1, Erbb2, Erbb3, Fgf1, Fgf6, Fgfr3, Fgfr4, Musk, Pak1, Bex1, Zfp106, Stxbp4, Vegfc, Sh2b2, Schip1, Foxo1, Fgf21, Tiparp, Socs7, Lrp4, Dok7, Ephb1	44	2.22409e-07	1	Angpt1, Angpt2, Cacna1a, Csf1r, Dok1, Egfr, Eif2ak3, Epha3, Epha4, Epha7, Ereg, Fgf10, Fgf18, Fgf7, Fgfr2, Figf, Ctgf, Foxc2, Flt1, Ghr, Hgf, Igf1, Kdr, Foxc1, Nrp1, Nrtn, Ntrk3, Ddr2, Pdgfra, Pdgfrb, Plat, Pten, Ccl2, Nr1h3, Vegfa, Axl, Txnip, Ptk7, Tom1l1, Angptl1, Cspg4, Flna, Igsf10, Irs2	2	0.806699		Fgfr1, Gigyf1	15	0.0208675	1	Efna1, Epha2, Fgf1, Gdnf, Gfra1, Grb2, Met, Musk, Pak1, Ptk2b, Sh2b2, Fgf21, Lrp4, Dok7, Frs2	6	0.57097		Pick1, Zfp106, Stat5a, Stxbp4, Tiam1, Socs7					33	4.08723e-06	1	Angpt1, Csf1r, Egfr, Eif2ak3, Epha1, Epha3, Epha4, Ereg, Fgf10, Fgf5, Fgf7, Fgfr2, Figf, Ctgf, Flt1, Ghr, Hgf, Igf1, Kdr, Nrp1, Ntrk3, Ddr2, Pdgfra, Pdgfrb, Plat, Mst1r, Stat3, Nr1h3, Pdgfc, Txnip, Ptk7, Angptl1, Igsf10	11	0.0635012		Cacna1a, Dok1, Ephb4, Fgf18, Fgf2, Gfra4, Hbegf, Foxc1, Ndn, Ccl2, Irs2
191	signal complex assembly	4	0.089649		Musk, Pak1, Lrp4, Dok7	2	0.790774		Cacna1a, Flna					5	0.00235667	1	Musk, Pak1, Ptk2b, Lrp4, Dok7
192	transmembrane receptor protein serine/threonine kinase signaling pathway	10	0.109968		Acvr2b, Bmp2, Bmp7, Id1, Mstn, Skil, Tob1, Dusp22, Palm2, Akap7	13	0.0812044		Acvrl1, Adam9, Bmp4, Bmp8b, Eng, Msx1, Msx2, Myd88, Ccl2, Tgfbr2, Tgfbr3, Arap1, Ltbp1					4	0.603028		Acvr2b, Gdnf, Id1, Pdgfa	3	0.611651		Hipk2, Nlk, Smad9					14	0.00291904	1	Acvrl1, Adam9, Akap2, Bmp4, Bmp8b, Bmpr1b, Eng, Fst, Hpgd, Smad6, Tgfb2, Tgfb3, Tgfbr3, Ppm1l	2	0.907346		Myd88, Ccl2
193	transforming growth factor beta receptor signaling pathway	4	0.685531		Bmp2, Mstn, Skil, Dusp22	9	0.0972169		Acvrl1, Adam9, Bmp8b, Eng, Ccl2, Tgfbr2, Tgfbr3, Arap1, Ltbp1					2	0.857193		Gdnf, Pdgfa	3	0.360723		Hipk2, Nlk, Smad9					8	0.049234	1	Acvrl1, Adam9, Bmp8b, Bmpr1b, Eng, Hpgd, Smad6, Tgfbr3
194	negative regulation of adenylate cyclase activity	2	0.777883		Adora1, Drd4	6	0.0414511	1	S1pr3, Gnai2, Npr3, Palm, Flna, Npb																	2	0.767795		S1pr3, Adcy5
195	activation of phospholipase C activity					7	0.0380259	1	Ang, Edn1, Gnb1, Htr2a, Npr3, Pth1r, Tgm2																	5	0.106093		Ang, Edn1, Htr2a, Pth1r, Gng13
196	elevation of cytosolic calcium ion concentration	3	0.7459		Epor, Ryr1, Jph2	9	0.0220897	1	Cacna1a, Cd24a, Edn1, Fkbp1a, Fkbp1b, Gnb1, Pkd2, Pth1r, Tgm2					2	0.76754		Epor, Ryr1									5	0.24546		Edn1, Fkbp1b, Pkd2, Pth1r, Avpr1a	4	0.092196		Cacna1a, Cd24a, P2rx7, Tgm2
197	activation of protein kinase C activity by G-protein coupled receptor protein signaling pathway	2	0.760516		Adora2a, Dgkd	3	0.574082		Cish, Edn1, Sphk1									4	0.0127498	1	Pick1, Dgkz, Cerk, Dgkd					4	0.145393		Cish, Edn1, Sphk1, Dgkk
198	Notch signaling pathway	12	0.00144994	1	Dll1, Hey1, Jag2, Notch1, Notch3, Psen2, Rbpj, Trp63, Heyl, Dtx4, Dner, Maml3	8	0.284017		App, Foxc2, Jag1, Foxc1, Aph1b, Nrg1, Aph1a, Maml2					5	0.165624		Dll1, Hey1, Jag2, Notch3, Maml3									4	0.742111		App, Jag1, Aph1b, Nrg1	4	0.219401		Efnb2, Foxc1, Aph1a, Maml2
199	Wnt receptor signaling pathway, calcium modulating pathway					2	0.875841		Wnt5a, Wnt16																	5	0.0477491	1	Wnt10a, Wnt11, Wnt4, Wnt5a, Wnt16
200	integrin-mediated signaling pathway	10	0.0973267		Itga3, Itga4, Itga6, Itga7, Itgb6, Plp1, Pxn, Itgb1bp2, Itgb4, Adamts14	19	0.000350466	1	Adam15, Adam5, Adam9, Rhoa, Ctgf, Itga5, Itgav, Itgb1, Itgb3, Itgb5, Vav1, Adam23, Adamts5, Itga1, Adam33, Adamts2, Itgbl1, Itga8, Itga11					8	0.0307973	1	Adam8, Itga3, Itga6, Itga7, Itgb6, Itgb7, Itgb1bp2, Adamts14	2	0.868552		Itgb3bp, Itgb4					20	8.61438e-07	1	Adam15, Adam19, Adam5, Adam9, Ctgf, Ilk, Itgav, Itgb1, Itgb3, Vav1, Adam23, Adamts5, Cib2, Itga9, Itga1, Adam33, Adamts2, Itgbl1, Itga8, Itga11	3	0.66903		Rhoa, Itga5, Itgb5
201	intracellular signaling cascade	98	7.90274e-05	1	Adora1, Adora2a, Araf, Arl4a, Bcl6, Calca, Car8, Cnih2, Dapk2, Dclk1, Dcx, Drd4, Fgf13, Fgfr3, Gdi1, Gnas, Spsb2, Htr2b, Arhgef2, Mcf2l, Mknk2, Sik1, Prkcb, Prkcq, Mapk8ip1, Psen2, Pxn, Rasal1, Rem1, Rxrg, Scg2, Sh2b1, Tdgf1, Trp63, Ulk1, Xpc, Sh2b2, Tiam2, Sh3bp5, Map2k1, Nrk, Hrasls, Bcar3, Thop1, Ngef, Net1, Rrad, Asb4, Asb2, 5730403B10Rik, Murc, Dcdc2c, Pink1, Dyrk2, Chn2, Rasl12, Arhgef3, Rg…	112	0.012412	1	Adrb3, Arf2, Rhoa, Rhoc, Cav1, Rb1cc1, Cish, Socs3, Dok1, Dvl3, S1pr3, Edn1, Eif2ak3, Ctgf, Gnai2, Gnb1, Hgf, Htr2a, Jak1, Mdfic, Klf9, Lst1, Mras, Gadd45b, Myd88, Nfatc1, Npr3, Pea15a, Prkca, Prkcz, Pkd2, Plcb1, Plcd1, Pth1r, Rab20, Rab23, Rab3d, Rab4b, Rab5c, Aldh1a2, Rasgrp2, Rarg, Rgl1, Rras, Rsu1, Stmn2, Stac, Sykb, Tbxa2r, Tgm2, Vav1, Wnt5a, Map3k5, Slc9a3r1, Iqgap1, Lats2, D10Ertd610e, Rca…	10	0.370244		Gnat2, Msh2, Notch4, Rgl2, Sh2d3c, Clcf1, Rhou, Plcd3, Dusp9, Agap3	45	0.103802		Adcy7, Bcl6, Calca, Dapk2, Efna1, Grb2, Ifi204, Stmn1, Met, Sik1, Plcb4, Pthlh, Rtkn, Sh2b2, Bcar3, Rgs11, Ngef, Rala, Net1, Asb2, Lrrk2, Rps6ka6, Murc, Dcdc2c, Dclk2, Arhgef3, Rgl3, Arhgef10l, Rasl10a, Asb5, Ralgps2, Depdc6, Cnih4, Rab31, Ppargc1b, Arhgef19, Stac2, Stac3, Prok1, Rhobtb2, Nod2, Rab6b, Frs2, Agap1, Obscn	33	0.059606		Adcy9, Ar, Dclk1, Fkbp4, Spsb2, Hipk2, Dnaja1, Htr2b, Nlk, Pick1, Ptger4, Dusp1, Rab3a, Sh2b1, Stat5a, Tiam1, Tlr4, Tiam2, Thop1, Prkd3, Dgkz, Sgsm3, Chn1, Socs7, Rhot2, Socs2, Plcl2, Stradb, Dgkd, Tnip2, Inpp4b, Arhgef9, Cnksr2	7	0.38085		Phlda3, Aen, Plce1, Eps8l2, Adcy2, Tnfsf15, Tnik	85	0.00640974	1	Adrb3, Agtr2, Arf2, Bcl3, Cav1, Rb1cc1, Cish, S1pr3, Edn1, Eif2ak3, Ctgf, Lpar1, Hgf, Hmox1, Htr2a, Htr7, Klf9, Mdfi, Mras, Prkd1, Pkd2, Plcd1, Pth1r, Rab33b, Rac2, Aldh1a2, Rgl1, Rps6ka1, Rsu1, Stmn2, Stat3, Tbxa2r, Tgfb3, Vav1, Wnt5a, Mapk13, Lats2, Rgs6, Avpr1a, Gucy1b3, Rassf5, Plek, Rassf1, Nupr1, Stmn4, Ripk3, Gucy1a3, Gng13, Rab32, Diras2, Arl8a, Rasl11a, C1qtnf2, Dapk1, Rab38, Rnd3, Rab30…	40	0.016199	1	Adrb1, Arf4, Rhoa, Rhoc, Socs3, Dok1, Fgf2, Gnal, Nr3c1, Lst1, Myd88, P2rx7, Prkca, Rab23, Rarg, Slc9a1, Stac, Sykb, Tgm2, Rhof, Map4k4, D10Ertd610e, Arhgef5, Cdc42ep4, Shank3, Cdc42ep5, Rab43, Hmha1, Card10, Oxsr1, Unc13c, Tifa, Rap1b, Rab21, Spata13, Rapgef3, Plcg2, Plch2, Rab26, Dgkh
202	cell-cell signaling	29	0.0732372		Ache, Chrna1, Acvr2b, Adora1, Adora2a, Dmpk, Dmd, Drd4, Fgf1, Fgfr4, Hoxa11, Kcnma1, Kif1b, Mc4r, Musk, Six1, Syn2, Trp63, Dlg2, Syn3, Slc12a5, Sv2b, Als2, Pcdhb16, Atp1a2, Scrib, Hoxc11, Dlgap4, Exoc3l	40	0.0296263	1	App, Bdnf, Bmp4, Cacna1a, Ctnna2, Cd24a, Celsr1, Eif2ak3, Ereg, Fgf10, Fgf7, Fgfr2, Fkbp1b, Foxl1, Gja1, Gjb2, Gli2, Hgf, Foxa1, Hoxd11, Il6, Ntf3, P2rx4, Snca, Stxbp1, Sykb, Syp, Tac1, Tbx5, Tes, Tnc, Wnt5a, Grem1, Lynx1, Slc5a7, Stab1, Nrg1, Klk8, Apba1, Vgf	2	0.917216		Cln3, Fgfr1	19	0.0415851	1	Chrna1, Acvr2b, Dmpk, Fgf1, Gata4, Gdnf, Met, Musk, Pdgfa, Pou2f1, Six1, Sox2, Pcdhb16, Atp1a2, Hoxc11, Mylk2, Dlgap2, Exoc3l, Frs2	8	0.643151		Nrxn3, Pick1, Rab3a, Syn1, Cln8, Slc12a5, Med12, Scrib					33	0.00747919	1	App, Bmp4, Ctnna2, Celsr1, Dhh, Eif2ak3, Ereg, Fgf10, Fgf7, Fgfr2, Fkbp1b, Fzd1, Gjb2, Gls, Grik1, Hgf, Foxa1, Hoxd11, Il6, Ntf3, P2rx4, Snca, Tnc, Wnt10a, Wnt11, Wnt4, Wnt5a, Slc5a7, Nrg1, Klk8, Abat, Apba1, Vgf	17	0.0141094	1	Bdnf, Cacna1a, Cd24a, Fgf2, Gja1, Gli2, P2rx7, Ppt1, Sykb, Tac1, Tbx5, Grem1, Fzd2, Trpv4, Stab1, Unc13c, Aldh5a1
203	ensheathment of neurons	6	0.148696		Erbb2, Fyn, Plp1, Qk, Serinc5, Amigo1	9	0.0345319	1	Hexa, Hexb, Mbp, Ntf3, Pmp22, Ppard, Scd2, Gal3st1, Nrg1																	7	0.0532173		Hexa, Hexb, Nab2, Ntf3, Pmp22, Gal3st1, Nrg1	3	0.326821		Nab1, Ppard, Scd2
204	germ cell development	12	0.113305		Calca, Cdc25b, Cxcr4, Celf1, Dld, Gdf9, Neurl1a, Sept4, Mtor, Mkks, Bbs2, Nme5	8	0.883456		Bmp4, Ereg, Kitl, Pvrl2, Rbp4, Cxcl12, Six5, Wt1	2	0.577525		Msh2, Pcsk4	10	0.0187787	1	Calca, Cdc25b, Cxcr4, Celf1, Neurl1a, Acrbp, Bbs2, Ppp2r2b, Nme5, Hmgb2	2	0.932737		Tial1, Mtor					7	0.723106		Bmp4, Dhh, Ereg, Pvrl2, Rbp4, Wnt4, Wt1	2	0.954179		Bcl2, Cxcl12
205	spermatid development	8	0.132716		Calca, Celf1, Dld, Neurl1a, Sept4, Mkks, Bbs2, Nme5	2	0.997895		Pvrl2, Six5					8	0.00850218	1	Calca, Celf1, Neurl1a, Acrbp, Bbs2, Ppp2r2b, Nme5, Hmgb2									2	0.986618		Dhh, Pvrl2
206	segment specification	3	0.186926		Dll1, Mllt3, Ripply1	4	0.0873317		Gli2, Hoxa2, Meox1, Meox2																	4	0.0373992	1	Hoxa2, Mafb, Meox1, Meox2
207	pattern specification process	25	0.246541		Acvr2b, Bmp7, Cxcr4, Dll1, Dlx2, Hoxa10, Hoxa11, Hoxc13, Lef1, Myf6, Notch1, Pax7, Pitx2, Psen2, Reln, Six1, Tbx1, Tcap, Tdgf1, Trp63, Ttn, Mllt3, Hoxc11, Lrp4, Ripply1	60	2.46513e-08	1	Alx3, Bmp4, Lefty1, Edn1, Ednra, Emx2, Eng, Fgf10, Fgfr2, Foxc2, Flt1, Gli2, Gsc, Foxf1a, Foxg1, Hoxa2, Hoxa3, Hoxa5, Hoxb3, Hoxb4, Hoxb5, Hoxb6, Hoxb7, Hoxb8, Hoxb9, Hoxc5, Hoxc6, Hoxc8, Hoxd10, Hoxd11, Hoxd12, Hoxd13, Lhx2, Meox1, Meox2, Foxc1, Nkx6-1, Nrp1, Pax1, Pbx1, Pcsk5, Pcsk6, Pkd2, Rab23, Aldh1a2, Rarg, Cxcl12, Sfrp2, Sfrp1, Tbx5, Tgfbr2, Vegfa, Zic1, Zic3, Grem1, Vax2, Ifitm1, Tbx18, H…	4	0.432768		Hhip, Foxa2, Hoxc4, Notch4	18	0.0616566		Acvr2b, Cxcr4, Dll1, Dlx1, Gata4, Hhex, Lef1, Cited2, Pax7, Sema5a, Sim2, Six1, Tcap, Ttn, Asph, Hoxc11, Lrp4, Frs2	7	0.760829		Dlx2, Hipk2, Pitx2, Plxnd1, Sf3b1, Hoxc10, Ripply1					38	0.000200476	1	Alx3, Bmp4, Bmpr1b, Btg2, Edn1, Efnb1, Eng, Fgf10, Fgfr2, Flt1, Fst, Gsc, Foxf1a, Hoxa2, Hoxa3, Hoxa5, Hoxd10, Hoxd11, Hoxd12, Hoxd13, Mafb, Lhx2, Mdfi, Meox1, Meox2, Nkx6-1, Nrp1, Pax1, Pcsk5, Pcsk6, Pkd2, Aldh1a2, Sfrp2, Sfrp1, Tcf7l1, Zic1, Zic3, Cyp26b1	25	4.8581e-06	1	Lefty1, Emx2, Gli2, Foxg1, Hoxa7, Hoxb5, Hoxb6, Hoxb7, Hoxb8, Hoxb9, Hoxc6, Hoxc8, Hoxd3, Hoxd4, Hoxd8, Hoxd9, Foxc1, Rab23, Rarg, Cxcl12, Tbx5, Grem1, Vax2, Peg12, Ntf5
208	axonogenesis	28	4.20645e-05	1	Ank3, Apbb1, Arx, Bmp7, Cdk5r1, Cxcr4, Dclk1, Dcx, Enah, Erbb2, Etv1, Nefl, Ngfr, Notch1, Robo3, Reln, Sema6c, Slit1, Ulk1, Vasp, Nrn1, Tbce, Celsr3, Ablim1, Amigo1, Slitrk4, Ephb1, Nrcam	31	0.00060709	1	App, Artn, Bdnf, Ctnna2, Chl1, Efna5, Epha4, Epha7, Gap43, Gli2, Foxg1, Foxd1, Hoxa2, Lhx2, Nrp1, Ntf3, Ptprz1, Ryk, Cxcl12, Slit2, Slit3, Stxbp1, Uchl1, Vax2, B3gnt2, Slitrk5, Myh10, Klf7, Rgnef, Boc, Tnn	2	0.751859		Apbb2, Etv4	12	0.059909		Cdk5r1, Cxcr4, Etv1, Stmn1, Nefl, Ngfr, Ntn1, Sema5a, Sema6c, Nrn1, Isl2, Nrcam	5	0.624173		Apbb1, Arx, Dclk1, Rab3a, Vasp	2	0.59159		Robo1, Slitrk6	29	8.97498e-06	1	Alcam, App, Bmpr1b, Ctnna2, Cdh4, Chl1, Efna5, Efnb1, Epha4, Gap43, Foxd1, Hoxa2, Lhx2, Nrp1, Ntf3, Numbl, Ptprz1, Slit2, Slit3, Tgfb2, Bcl11b, Rtn4r, Slitrk5, Klf7, Rgnef, Boc, Rtn4rl1, Robo2, Tnn	10	0.0566936		Bcl2, Bdnf, Gli2, Foxg1, Ndn, Cxcl12, Vax2, Ulk2, Myh10, Ndel1
209	axon guidance	18	0.000618536	1	Ank3, Apbb1, Arx, Bmp7, Cdk5r1, Cxcr4, Enah, Erbb2, Etv1, Ngfr, Robo3, Reln, Sema6c, Slit1, Vasp, Ablim1, Ephb1, Nrcam	22	0.000507758	1	App, Artn, Bdnf, Chl1, Efna5, Epha4, Epha7, Gap43, Gli2, Foxg1, Foxd1, Hoxa2, Lhx2, Nrp1, Ntf3, Cxcl12, Slit2, Slit3, B3gnt2, Myh10, Klf7, Boc	2	0.566532		Apbb2, Etv4	9	0.0407124	1	Cdk5r1, Cxcr4, Etv1, Ngfr, Ntn1, Sema5a, Sema6c, Isl2, Nrcam	3	0.732916		Apbb1, Arx, Vasp					20	4.45512e-05	1	Alcam, App, Bmpr1b, Cdh4, Chl1, Efna5, Efnb1, Epha4, Gap43, Foxd1, Hoxa2, Lhx2, Nrp1, Ntf3, Slit2, Slit3, Tgfb2, Klf7, Boc, Robo2	5	0.337977		Bdnf, Gli2, Foxg1, Cxcl12, Myh10
210	sensory organ development	29	0.0196759	1	Ache, Bmp7, Cacna1s, Ddr1, Cryab, Cux1, Dll1, Fgfr3, Hmgb1, Hoxc13, Jag2, Kcnma1, Pitx2, Pknox1, Prox1, Rpgr, Six1, Six2, Six4, Skil, Tbx1, Tcap, Dfna5, Kcnq4, Whrn, Shroom2, C630004H02Rik, Ephb1, Chd7	38	0.0127886	1	Bak1, Bdnf, Bmp4, Celsr1, Col11a1, Col2a1, Col8a1, Edn1, Fgf10, Fgfr2, Foxc2, Gsc, Foxg1, Hoxa2, Jag1, Klf4, Meis1, Foxc1, Meis2, Myo7a, Prrx1, Aldh1a2, Rarg, Rbp4, Six5, Thy1, Vegfa, Wt1, Zic1, Mab21l2, Vax2, Srpx, Aldh1a3, Myh10, Rarb, Insig1, Itga8, Col8a2	3	0.64331		Fgfr1, Gnat2, Fzr1	16	0.0893864		Cacna1s, Dll1, Hmgb1, Jag2, Pknox1, Pou2f1, Six1, Six4, Sox2, Tcap, Dfna5, Kcnq4, Whrn, C630004H02Rik, Chd7, Frs2	5	0.909438		Cryab, Pitx2, Cln8, Rdh10, Clic5					28	0.0237495	1	Bmp4, Bmpr1b, Celsr1, Col11a1, Col2a1, Col8a1, Edn1, Fgf10, Fgfr2, Gsc, Hoxa2, Jag1, Klf4, Mafb, Prrx1, Aldh1a2, Rbp4, Stat3, Tgfb2, Thy1, Wt1, Zic1, Mab21l2, Srpx, Aldh1a3, Bcl11b, Itga8, Col8a2	10	0.364874		Bcl2, Bdnf, Foxg1, Foxc1, Meis2, Rarg, Vax2, Myh10, Ntf5, Insig1
211	salivary gland development					8	0.0289388	1	Egfr, Fgf10, Fgf7, Fgfr2, Il6, Lama1, Nrp1, Tgm2													2	0.155892		Sema3c, Xbp1	7	0.0192675	1	Egfr, Fgf10, Fgf7, Fgfr2, Il6, Lama1, Nrp1
212	salivary gland morphogenesis					8	0.0138232	1	Egfr, Fgf10, Fgf7, Fgfr2, Il6, Lama1, Nrp1, Tgm2																	7	0.0098374	1	Egfr, Fgf10, Fgf7, Fgfr2, Il6, Lama1, Nrp1
213	heart development	40	2.14501e-07	1	Actc1, Acvr2b, Bmp2, Smyd1, Csrp3, Cxadr, Epor, Erbb2, Erbb3, Gys1, Htr2b, Id1, Id2, Itga4, Lbx1, Mb, Mef2c, Notch1, Pitx2, Prox1, Rbpj, Sox6, Tbx1, Tcap, Tdgf1, Tnni1, Tnnt2, Tpm1, Ttn, Xirp1, Pdlim3, Pbrm1, Smarcd3, Murc, Myo18b, Fgfrl1, Alpk3, Hexim1, Zfp697, Chd7	51	2.24972e-08	1	Adamts1, Adm, Bmp4, Rb1cc1, Col11a1, Col2a1, Col5a1, Vcan, Edn1, Ednra, Eng, Fhl2, Fkbp1a, Foxc2, Gata6, Gja1, Gli2, Hand2, Itgb1, Ly6e, Foxc1, Msx1, Msx2, Myh11, Nfatc1, Nppb, Nrp1, Nrp2, Pcsk5, Pkd2, Pten, Ptprj, Aldh1a2, Rbp4, Tbx5, Tgfbr2, Tgfbr3, Vcam1, Zic3, Osr1, Nox4, Dlc1, Mospd3, Nfatc4, Hopx, Myh10, Ece2, Foxp1, Nrg1, Myocd, Rarb	3	0.565805		Hdac5, Pax3, Ptcd2	24	2.73653e-05	1	Acadm, Actc1, Acvr2b, Smyd1, Csrp3, Epor, Gata4, Hhex, Id1, Id2, Mb, Cited2, Sox9, Tcap, Tnni1, Tnnt2, Tpm1, Ttn, Xirp1, Pdlim3, Smarcd3, Murc, Alpk3, Chd7	8	0.370231		Gys1, Htr2b, Lbx1, Mef2c, Pitx2, Hdac9, Hexim1, Zfp697	3	0.343422		Atp6v0a1, Sema3c, Tead1	32	0.000204934	1	Adam19, Adamts1, Adm, Bmp4, Rb1cc1, Col11a1, Col2a1, Col5a1, Vcan, Edn1, Eng, Fhl2, Hand2, Itgb1, Myh11, Nrp1, Nrp2, Pcsk5, Pkd2, Aldh1a2, Rbp4, Tgfb2, Tgfbr3, Vcam1, Zic3, Osr1, Dlc1, Nfatc4, Hopx, Ece2, Nrg1, Myocd	8	0.502608		Gja1, Gli2, Ly6e, Foxc1, Tbx5, Zfpm2, Nox4, Myh10
214	muscle organ development	53	3.23845e-19	1	Chrna1, Acta1, Actc1, Cacna1s, Col19a1, Cryab, Csrp3, Cxadr, Des, Dmd, Erbb2, Etv1, Fxr1, Lbx1, Mef2c, Myf6, Mylpf, Myod1, Myog, Musk, Pak1, Pax7, Pitx2, Prox1, Rxrg, Six1, Six4, Tbx1, Tdgf1, Tnni1, Tnnt2, Tpm1, Trp63, Ttn, Xirp1, Schip1, Pdlim3, Vamp5, Srpk3, Jph1, Murc, Als2, Myo18b, Tiparp, Fgfrl1, Mtss1, Vgll2, Myl6b, Unc45b, Dner, Lrp4, Dok7, Trim72	37	1.83885e-05	1	App, Rhoa, Cav1, Cav2, Cntf, Col11a1, Eln, Eng, Fhl2, Fkbp1a, Foxc2, Gata6, Gsc, Hoxd10, Itgb1, Ly6e, Meox2, Foxc1, Msx1, Myh11, Myl6, Pdgfrb, Pitx1, Pten, Rbp4, Tagln, Tagln2, Tbx5, Tgfbr3, Tnc, Serp1, Mbnl1, Myh10, Foxp1, Mkx, Nrg1, Rarb	2	0.778126		Pax3, Ptcd2	32	2.12095e-12	1	Acadm, Chrna1, Acta1, Actc1, Cacna1s, Csrp3, Des, Etv1, Gata4, Met, Mylpf, Myod1, Myog, Musk, Pak1, Pax7, Six1, Six4, Tnni1, Tnnt2, Tpm1, Ttn, Xirp1, Pdlim3, Srpk3, Murc, Mtss1, Myl6b, Unc45b, Lrp4, Dok7, Trim72	5	0.683403		Cryab, Lbx1, Mef2c, Pitx2, Mettl8					20	0.0409774	1	App, Cav1, Col11a1, Eln, Eng, Fhl2, Gsc, Hoxd10, Itgb1, Meox2, Myh11, Pdgfrb, Pitx1, Rbp4, Tagln, Tgfb2, Tgfbr3, Tnc, Serp1, Nrg1	9	0.158866		Rhoa, Cav2, Cntf, Hoxd9, Ly6e, Foxc1, Tbx5, Zfpm2, Myh10
215	skeletal muscle tissue development	27	1.80394e-12	1	Chrna1, Acta1, Cacna1s, Col19a1, Dmd, Erbb2, Mef2c, Myf6, Mylpf, Myod1, Myog, Musk, Pak1, Pax7, Pitx2, Rxrg, Six1, Six4, Pdlim3, Vamp5, Srpk3, Als2, Vgll2, Myl6b, Dner, Lrp4, Dok7	12	0.095924		App, Rhoa, Cav1, Cav2, Eln, Hoxd10, Meox2, Myl6, Pitx1, Tnc, Mbnl1, Foxp1					17	1.58119e-08	1	Chrna1, Acta1, Cacna1s, Met, Mylpf, Myod1, Myog, Musk, Pak1, Pax7, Six1, Six4, Pdlim3, Srpk3, Myl6b, Lrp4, Dok7	3	0.567931		Mef2c, Pitx2, Mettl8					7	0.395905		App, Cav1, Eln, Hoxd10, Meox2, Pitx1, Tnc	3	0.639871		Rhoa, Cav2, Hoxd9
216	neuromuscular junction development	8	0.000894647	1	Chrna1, Cacna1s, Erbb2, Musk, Pak1, Als2, Lrp4, Dok7	2	0.909228		App, Tnc					6	0.00179103	1	Chrna1, Cacna1s, Musk, Pak1, Lrp4, Dok7									2	0.813504		App, Tnc
217	sex differentiation	6	0.963337		Cdh6, Tcf7, Trp63, Dmrt2, Nrip1, Chd7	19	0.0900574		Adamts1, Ereg, B4galt1, Gjb2, Hoxa13, Hoxd13, Kdr, Lepr, Lhx9, Foxc1, Pbx1, Pdgfra, Rbp4, Vegfa, Wnt5a, Wt1, Osr1, Dhcr24, Vgf	2	0.670513		Bik, Msh2	6	0.59148		Sox2, Sox9, Tcf7, Hmgb2, Dmrta2, Chd7	6	0.256678		Ar, Esr1, Fkbp4, Nos3, Stat5a, Rdh10					19	0.00432715	1	Adamts1, Bmpr1b, Dhh, Ereg, Fst, B4galt1, Gjb2, Hoxa13, Hoxd13, Kdr, Lhx8, Lhx9, Pdgfra, Rbp4, Wnt4, Wnt5a, Wt1, Osr1, Vgf	3	0.904862		Bcl2, Foxc1, Dhcr24
218	female pregnancy	3	0.962314		Ddr1, Epor, Acsl4	12	0.0693889		Stx2, Hfe, Hsd17b7, Il11ra1, Klf9, Lepr, Pcsk5, Ppard, Sts, Tgfbr2, Thbd, Vdr					2	0.936663		Epor, Cited2	6	0.0329752	1	Ar, Esr1, Fkbp4, Stat5a, Nlrp5, Acsl4					9	0.103525		Hfe, Hpgd, Hsd17b7, Il11ra1, Klf9, Pcsk5, Thbd, Vdr, Wnt4
219	blood coagulation	3	0.966793		F2, Otog, Vwf	15	0.00787736	1	Anxa5, Anxa8, Serping1, Entpd2, F3, Kng1, Procr, Pros1, Tfpi, Thbd, Papss2, Pf4, Efemp2, Pik3cb, Hps1					2	0.941613		F2, Serpind1	2	0.845649		Otog, Vwf					10	0.0558886		Anxa8, Serping1, F3, Kng1, Pros1, Tfpi, Thbd, Papss2, Plek, Pf4	4	0.349905		Anxa5, Entpd2, Procr, Efemp2
220	hemostasis	3	0.968836		F2, Otog, Vwf	15	0.00894257	1	Anxa5, Anxa8, Serping1, Entpd2, F3, Kng1, Procr, Pros1, Tfpi, Thbd, Papss2, Pf4, Efemp2, Pik3cb, Hps1					2	0.943941		F2, Serpind1	2	0.849725		Otog, Vwf					10	0.0601976		Anxa8, Serping1, F3, Kng1, Pros1, Tfpi, Thbd, Papss2, Plek, Pf4	4	0.358134		Anxa5, Entpd2, Procr, Efemp2
221	sensory perception of sound	14	0.00711952	1	Accn1, Jag2, Kcnma1, Otog, Slc12a2, Tbx1, Dfna5, Mkks, Kcnq4, Whrn, C630004H02Rik, Marveld2, Otos, Chd7	7	0.850521		Coch, Gjb2, Hexa, Hexb, Myo7a, Slc1a3, Wdr1					7	0.116202		Jag2, Sox2, Dfna5, Kcnq4, Whrn, C630004H02Rik, Chd7	3	0.651919		Accn1, Otog, Clic5					5	0.85117		Coch, Gjb2, Hexa, Hexb, Slc1a3	2	0.922884		Mtap1a, Wdr1
222	behavior	31	0.464871		Adora2a, Apbb1, Calca, Drd4, Etv1, Gal, Itga3, Kcnma1, Mc4r, Otog, Pitx3, Pou4f1, Psen2, Ptgds, Robo3, Reln, Scg2, Tal2, Tbx1, Zdhhc8, Bbs1, Cysltr1, Mkks, Bbs2, Tbce, Pex13, Als2, Atp1a2, Scrib, Chd7, Adcy1	58	0.00389087	1	Adh1, Agtr1b, App, Bdnf, Cacna1a, Celsr1, Chl1, Coro1a, Cx3cr1, Epha4, Eps8, Fcer1g, Fgf10, Gm2a, Hexa, Hexb, Hoxb8, Hoxd10, Htr2a, Cyr61, Itga5, Lepr, Man2b1, Ctnnd2, Npy1r, Nrp2, Penk, Prkca, Ptn, Ccl2, Ccl5, Ccl7, Ccl8, Ccl9, Cxcl5, Cxcl12, Sema3f, Sepp1, Slc1a3, Slit2, Snca, Sncg, Uchl1, Zic1, Kcnip3, Pf4, Ecscr, Usp46, Cmtm2a, Cklf, Cmtm4, Cmtm7, Fer, Itga1, Nrg1, Itga8, Klk8, Apba1	5	0.449458		Cln3, Fxn, Gng7, Lect2, Prkar2b	14	0.82047		Calca, Runx1, Etv1, Gal, Gnao1, Itga3, Met, Pitx3, Pou4f1, Ptgds, Bbs2, Atp1a2, Dmbx1, Chd7	7	0.957828		Apbb1, Hipk2, Otog, Cln8, Bbs1, Med12, Scrib	4	0.379745		Creb3, Robo1, Atxn1, Espn	56	1.74717e-06	1	Adh1, Agtr1a, Agtr1b, Agtr2, App, Celsr1, Chl1, Coro1a, Cx3cr1, Epha4, Fcer1g, Fgf10, Gls, Gm2a, Grik1, Hexa, Hexb, Hoxd10, Htr2a, Lhx8, Man2b1, Ctnnd2, Npy1r, Nrp2, Penk, Ptn, Rac2, S100b, Ccl7, Ccl8, Ccl9, Cxcl5, Sema3f, Sepp1, Slc1a3, Slit2, Snca, Sncg, Stat3, Tgfb2, Zic1, Npas3, Avpr1a, Kcnip3, Pf4, Ecscr, Itga1, Nrg1, Amph, Adcy5, Plcl1, Itga8, Klk8, Abat, Robo2, Apba1	19	0.0620739		Bcl2, Bdnf, Cacna1a, S1pr2, Hoxb8, Hoxd9, Itga5, Pbx3, Prkca, Ppt1, Prkar1b, Ccl2, Ccl5, Cx3cl1, Cxcl12, Amot, Ntf5, Cmtm7, Fer
223	locomotory behavior	15	0.830803		Adora2a, Drd4, Kcnma1, Otog, Pitx3, Robo3, Reln, Scg2, Cysltr1, Tbce, Pex13, Als2, Atp1a2, Scrib, Chd7	41	0.000637041	1	App, Cacna1a, Celsr1, Chl1, Coro1a, Cx3cr1, Epha4, Eps8, Fcer1g, Fgf10, Hexa, Hexb, Hoxb8, Hoxd10, Cyr61, Npy1r, Nrp2, Prkca, Ccl2, Ccl5, Ccl7, Ccl8, Ccl9, Cxcl5, Cxcl12, Sema3f, Sepp1, Slit2, Snca, Sncg, Uchl1, Pf4, Ecscr, Cmtm2a, Cklf, Cmtm4, Cmtm7, Fer, Itga1, Nrg1, Apba1	3	0.603696		Fxn, Gng7, Lect2	5	0.986875		Gnao1, Pitx3, Atp1a2, Dmbx1, Chd7	4	0.952826		Hipk2, Otog, Cln8, Scrib	4	0.141359		Creb3, Robo1, Atxn1, Espn	32	0.00069237	1	App, Celsr1, Chl1, Coro1a, Cx3cr1, Epha4, Fcer1g, Fgf10, Hexa, Hexb, Hoxd10, Npy1r, Nrp2, Rac2, Ccl7, Ccl8, Ccl9, Cxcl5, Sema3f, Sepp1, Slit2, Snca, Sncg, Tgfb2, Npas3, Pf4, Ecscr, Itga1, Nrg1, Adcy5, Robo2, Apba1	14	0.0279655	1	Cacna1a, Hoxb8, Hoxd9, Pbx3, Prkca, Ppt1, Ccl2, Ccl5, Cx3cl1, Cxcl12, Amot, Ntf5, Cmtm7, Fer
224	blood circulation	13	0.105615		Adh5, Adora1, Adora2a, Calca, Gch1, Gclc, Kcnma1, Psen2, Tpm1, Tac4, Atp1a2, Pde5a, Chd7	25	0.000180811	1	Acta2, Adra1d, Adrb3, Agtr1b, Agtrap, Apoe, Cav1, Edn1, Ednra, Ednrb, Ephx2, Foxc2, Fli1, Kng1, Foxc1, Nppb, Npr3, Npy1r, P2rx4, Tes, Vegfa, Gucy1a3, Fgfbp3, Camk2d, Nrg1					6	0.451252		Calca, Gch1, Tpm1, Atp1a2, Srsf1, Chd7	5	0.33366		Gclc, Nos3, Tac4, E2f4, Calcb					20	0.000251271	1	Acta2, Adrb3, Agtr1a, Agtr1b, Agtr2, Agtrap, Apoe, Cav1, Edn1, Ednrb, Ephx2, Fli1, Hmox1, Kng1, Npy1r, P2rx4, Ptgs2, Avpr1a, Gucy1a3, Nrg1	3	0.849715		Adra1d, Adrb1, Foxc1
225	regulation of heart contraction	9	0.0260992	1	Adora1, Atp2a2, Calca, Csrp3, Dmpk, Hrc, Tnnt2, Tpm1, Atp1a2	10	0.0545379		Ada, Adra1d, Cacna1g, Epas1, Fkbp1b, Gja1, Gnai2, Prkca, Thra, Hopx					9	0.000717799	1	Atp2a2, Calca, Csrp3, Dmpk, Gnao1, Hrc, Tnnt2, Tpm1, Atp1a2									7	0.137019		Ada, Agtr2, Cacna1g, Epas1, Fkbp1b, Tgfb2, Hopx	6	0.0165061	1	Adra1d, Adrb1, Gja1, Hbegf, Prkca, Thra
226	cell recognition	4	0.671572		Cdk5r1, Cadm1, Celsr3, Amigo1	11	0.0150571	1	App, Arsa, Bdnf, Gap43, B4galt1, Foxg1, Mfge8, Nrp1, Sirpa, Scarb1, Colec12					2	0.851273		Cdk5r1, Cadm1									6	0.2336		App, Gap43, B4galt1, Nrp1, Sirpa, Colec12	5	0.0515333		Arsa, Bdnf, Foxg1, Ndn, Scarb1
227	neuron recognition	3	0.214135		Cdk5r1, Celsr3, Amigo1	5	0.0247224	1	App, Bdnf, Gap43, Foxg1, Nrp1																	3	0.204873		App, Gap43, Nrp1	3	0.0484396		Bdnf, Foxg1, Ndn
228	regulation of actin polymerization or depolymerization	7	0.151025		Capzb, Spnb1, Mtor, Tmsb15a, Kank1, Shroom2, Rasa1	13	0.0029032	1	Arpc1b, Capg, Cfl1, Coro1a, Eln, Fmn1, Vill, Tmod3, Arpc3, Dstn, Arpc5, Gsn, Tmsb15b1																	8	0.0592696		Coro1a, Eln, Fmn1, Plek, Dstn, Arpc5, Gsn, Tmsb15b1	3	0.444211		Arpc1b, Vill, Arpc3
229	actin polymerization or depolymerization	2	0.623823		Enah, Mtss1	5	0.0329744	1	Ang, Gas7, Diap2, Arpc4, Gsn																	3	0.231506		Ang, Gas7, Gsn	2	0.326667		Diap2, Arpc4
230	steroid metabolic process	5	0.997785		Fech, Hsd11b1, Amacr, Osbp2, Prkaa2	35	1.54121e-05	1	Abca1, Apoa2, Apoe, Ch25h, Cyp17a1, Cyp1b1, Cyp51, Cyp7b1, Hsd17b7, Ldlr, Lepr, Lss, Mvk, Sigmar1, Pbx1, Scarb1, Sts, Sult4a1, Cyp39a1, 0610007P14Rik, Sc4mol, Pmvk, Tm7sf2, Osbpl10, Dhcr24, Pcsk9, Fdps, Hdlbp, Hsd17b11, Apob48r, Hmgcs1, Insig1, Sc5d, Idi1, Cyb5r2					2	0.998578		Cubn, Osbp2	5	0.614468		Esr1, Amacr, Cln8, Sult2b1, Prkaa2					17	0.101789		Abca1, Apoe, Bmpr1b, Ch25h, Cyp1b1, Cyp7b1, Hsd17b7, Pctp, Sult4a1, Sdr42e1, Osbpl10, Ldlrap1, Pcsk9, Hdlbp, Hmgcs1, Cyp2r1, Cyb5r2	14	0.00111636	1	Cyp51, Nr3c1, Lss, Mvk, Scarb1, Vldlr, 0610007P14Rik, Sc4mol, Dhcr24, Fdps, Hsd17b11, Insig1, Sc5d, Idi1
231	cholesterol metabolic process	2	0.994887		Fech, Prkaa2	22	2.28951e-06	1	Abca1, Apoa2, Apoe, Ch25h, Cyp51, Cyp7b1, Hsd17b7, Ldlr, Lepr, Mvk, Scarb1, Cyp39a1, Pmvk, Tm7sf2, Dhcr24, Pcsk9, Fdps, Hdlbp, Apob48r, Hmgcs1, Insig1, Idi1									2	0.845649		Cln8, Prkaa2					10	0.0558886		Abca1, Apoe, Ch25h, Cyp7b1, Hsd17b7, Pctp, Ldlrap1, Pcsk9, Hdlbp, Hmgcs1	8	0.00485902	1	Cyp51, Mvk, Scarb1, Vldlr, Dhcr24, Fdps, Insig1, Idi1
232	regulation of blood pressure	7	0.330599		Adh5, Adora1, Calca, Gch1, Tpm1, Tac4, Atp1a2	14	0.0102403	1	Acta2, Adra1d, Adrb3, Agtr1b, Agtrap, Edn1, Ednra, Ednrb, Ephx2, Nppb, Npr3, Npy1r, Gucy1a3, Nrg1					4	0.479412		Calca, Gch1, Tpm1, Atp1a2									15	0.000136978	1	Acta2, Adrb3, Agtr1a, Agtr1b, Agtr2, Agtrap, Edn1, Ednrb, Ephx2, Hmox1, Npy1r, Ptgs2, Avpr1a, Gucy1a3, Nrg1	2	0.862129		Adra1d, Adrb1
233	cell death	47	0.0669476		Aatk, Actc1, Apbb1, Cidea, Dapk2, Gspt1, Gzme, Hipk3, Id1, Mef2a, Mef2c, Nfkb1, Ngfr, Peg3, Psen2, Purb, Dpf2, Rnf7, Tnfaip3, Traf1, Traf3, Traf5, Trp63, Dido1, Zfp346, Sh3glb1, Cadm1, 5730403B10Rik, Trim35, Dedd2, Mmd, 1700020C11Rik, Dyrk2, 2010001M09Rik, Cyfip2, Scrib, Unc5a, Rnf216, Egln3, Csrnp2, Rhot2, Hip1, Shb, E2f2, Il19, Prune2, Fastkd5, Apeg3	73	0.00100876	1	Aplp1, App, Bak1, Casp4, Cd24a, Clu, Comp, Dad1, E2f1, Eif2ak3, Fas, Gas2, Gata6, Gli2, Hand2, Htr2a, Il6, Krt8, Lgals7, Lst1, Ltbr, Lyz2, Lyz1, Kitl, Gadd45b, Tnfrsf11b, Pea15a, Rhox5, Prf1, Eif2ak2, Pten, Ripk1, Sgk1, Serpina3g, Tnfrsf1a, Tnfsf12, Twist1, Unc5c, Map3k5, Bok, Htatip2, Rassf5, Kcnip3, Ripk3, Dbc1, Litaf, Nek6, Perp, Krt20, Shisa5, Steap3, Gulp1, Tradd, Dram1, Plekhf1, Irak3, Nuak…	5	0.62662		Bub1b, Casp6, Cdkn2a, Msh2, Nlrp1a	20	0.634865		Actc1, Dapk2, Gspt1, Id1, Mef2a, Ngfr, Ntn1, Purb, Rtkn, Traf1, Zfp346, Sh3glb1, Cadm1, Mmd, 1700020C11Rik, Ppp2r2b, Egln3, Bmf, E2f2, Prune2	20	0.0762539		Apbb1, Bid, Hipk2, Mef2c, Mef2d, Ncf1, Peg3, Tial1, Ppp1r13b, Cln8, Dedd2, Itgb3bp, 1810011O10Rik, Scrib, Ciapin1, Rhot2, Hip1, Shb, Fastkd1, Shf, Apeg3	7	0.0576645		Itm2b, Zmat3, Phlda3, Aen, Tnfrsf21, Ggct, Tnfsf15	48	0.0310654	1	Ahr, Aplp1, App, Casp4, Comp, Eif2ak3, Eya2, Fas, Gas2, Hand2, Htr2a, Il6, Lgals7, Lyz2, Lyz1, Tnfrsf11b, Serpina3g, Tgfb2, Tnfrsf10b, Tnfrsf1a, Unc5c, Htatip2, Rassf5, Kcnip3, Ripk3, Dbc1, Pmaip1, Rnf130, Trp53inp1, Perp, Krt20, Shisa5, Dapk1, Gulp1, Dram1, Irak3, Nuak2, Nod1, Pawr, Bbc3, Sgms1, Cln5, Trib3, Fam176a, Sulf1, Klk8, Xaf1, Gm13272	18	0.353164		Bcl2, Cd24a, Clu, Fgf2, Gli2, Lst1, P2rx7, Ppt1, Eif2ak2, Twist1, Litaf, Sgpp1, Phlpp1, Traf3ip2, Tnfaip8, Unc5b, Adamtsl4, Phf17
234	cell proliferation	17	0.715236		Arx, Btrc, Ccnd3, Cxcr4, Fyn, Pgf, Purb, Satb1, Tbx1, Trp63, Esrrb, Map2k1, Nasp, Irf6, Scrib, Acsl6, Shb	38	0.00690742	1	Bak1, Bmp4, Cebpb, Col8a1, Emx2, Ereg, Fgf10, Fgfr2, Figf, Fkbp1a, Fkbp1b, Foxc2, Gli2, Gnai2, Gnb1, Gng2, Hgf, Hoxb4, Il6, Lhx9, Lipa, Foxc1, Pim1, Ppard, Rbp4, Cxcl12, Scarb1, Tgfbr3, Uchl1, Vegfa, Wnt5a, Hdgfrp3, Sfn, Myh10, Cspg4, Klk8, Col8a2, Irs2	5	0.157226		Hhip, Mcm7, Pax3, Prkar2b, Xrcc5	9	0.768862		Cxcr4, Hhex, Met, Pdgfa, Purb, Sox9, Srrt, Acsl6, Frs2	8	0.472186		Arx, Btrc, Esr1, Ncf1, Esrrb, Irf6, Scrib, Shb					23	0.150442		Bmp4, Cebpb, Col8a1, Ereg, Fgf10, Fgfr2, Figf, Fkbp1b, Fst, Pdpn, Hgf, Il6, Lhx9, Numbl, Rbp4, Tgfb2, Tgfbr3, Tnfsf11, Wnt5a, Hdgfrp3, Sfn, Klk8, Col8a2	14	0.0352874	1	Bcl2, Emx2, Gli2, Lipa, Foxc1, P2rx7, Ppard, Prkar1b, Cxcl12, Scarb1, Myh10, Ndel1, Rap1b, Irs2
235	positive regulation of cell proliferation	31	0.0240163	1	Bcl6, Klf5, Cd28, Col18a1, Fgf1, Fgf6, Fgfr3, Fgfr4, Hmgb1, Ngfr, Notch1, Odc1, Prkcq, Prox1, Rbpj, Bex1, Scg2, Tdgf1, Traf5, Trp63, Vegfc, Fgf21, Rogdi, Rasip1, Wdr77, Epgn, Tnfrsf13c, Il34, Vash2, Prok1, Tns3	61	9.75671e-09	1	Ada, Adm, Ang, Fabp4, Ccnd2, Cd24a, Cd38, Cd3e, Coro1a, Clu, Cntf, Cntfr, Csf1, Cyp7b1, Edn1, Egfr, Ereg, Fgf10, Fgf18, Fgf7, Fgfr2, Figf, Flt3l, Fosl2, B4galt1, Gli2, Gnai2, Hcls1, Foxg1, Hoxa3, Htr2a, Igf1, Il11ra1, Il6, Itgb1, Kdr, Lifr, Kitl, Myd88, Ddr2, Pbx1, Prrx1, Pnp, Ppard, Pth1r, Aldh1a2, Ccl2, Shox2, Sphk1, Sykb, Tgfbr2, Tgm2, Cd40, Tnfsf12, Vegfa, Mab21l2, Tbx18, Ticam1, Foxp1, Myocd…	4	0.432768		Fgfr1, Notch4, Pax3, Cdca7l	12	0.575924		Bcl6, Fgf1, Hmgb1, Ngfr, Ntn1, Odc1, Pdgfa, Pthlh, Sox2, Fgf21, Il34, Prok1	11	0.214461		Btc, Klf5, Esr1, Fgfbp1, Hipk2, Stat5a, Tial1, Tlr4, Rogdi, Vash2, Gm15645					44	1.40583e-06	1	Ada, Adm, Ang, Fabp4, Ccnd2, Cd80, Cdkn1a, Coro1a, Cntfr, Cyp7b1, Edn1, Efnb1, Egfr, Ereg, Fgf10, Fgf5, Fgf7, Fgfr2, Figf, Fosl2, B4galt1, Hcls1, Hoxa3, Htr2a, Igf1, Il11, Il11ra1, Il6, Il6st, Ilk, Itgb1, Kdr, Mycn, Ddr2, Prrx1, Pth1r, Rac2, Aldh1a2, Clec11a, Sphk1, Tgfb2, Mab21l2, Pdgfc, Myocd	21	0.000362306	1	Bcl2, Cd24a, Cd38, Clu, Cntf, Csf1, Fgf18, Fgf2, Flt3l, Gli2, Hbegf, Foxg1, Myd88, Pnp, Ppard, Ccl2, Sykb, Tgm2, Cd40, Derl2, Irs2
236	negative regulation of cell proliferation	24	0.0566702		Adora1, Adora2a, Bcl6, Bmp2, Bmp7, Btg1, Ddr1, Cxadr, Erbb2, Fgfr3, Gal, Igfbp3, Inppl1, Lbx1, Prox1, Rb1, Rbpj, Xirp1, Irf6, Trim35, Wdr77, Fgfrl1, Btla, Morc3	43	3.52122e-05	1	Ang, Bdnf, Bmp4, Cav1, Cav2, Cd24a, Lefty1, Ereg, Fgf10, B4galt1, Gpc3, Klf4, Lst1, Msx1, Msx2, Nfib, Prkca, Ppard, Eif2ak2, Pten, Pth1r, Rarg, Rbp4, Six5, Slfn2, Tbx5, Tes, Tgfbr2, Tgfbr3, Timp2, Wnt5a, Nox4, Dlc1, E2f7, Sfn, Nupr1, Dpt, Ptges, Ifi30, Ifitm3, Pawr, Rarb, Lrrc32	2	0.853352		Cdkn2a, Etv4	5	0.979596		Bcl6, Gal, Jun, Xirp1, Asph	7	0.537665		Ar, Igfbp3, Inppl1, Lbx1, Nos3, Rb1, Irf6					28	0.00423812	1	Ang, Bmp4, Cav1, Cdkn1a, Cdkn2b, Cebpa, Ereg, Fgf10, B4galt1, Gpc3, Hmox1, Klf4, Ptgs2, Pth1r, Rbp4, Tgfb2, Tgfb3, Tgfbr3, Timp2, Wnt5a, Dlc1, Sfn, Nupr1, Bcl11b, Pmaip1, Ifi30, Pawr, Lrrc32	18	0.000422391	1	Bcl2, Bdnf, Cav2, Cd24a, Lefty1, Fgf2, Lst1, Nfib, Prkca, Ppard, Pparg, Eif2ak2, Rarg, Slfn2, Tbx5, Trim24, Nox4, Dpt
237	adult locomotory behavior	6	0.469636		Drd4, Kcnma1, Otog, Tbce, Atp1a2, Chd7	11	0.0822038		App, Cacna1a, Chl1, Epha4, Eps8, Hexa, Hoxb8, Hoxd10, Snca, Sncg, Uchl1					3	0.71115		Atp1a2, Dmbx1, Chd7	3	0.487487		Hipk2, Otog, Cln8					7	0.269369		App, Chl1, Epha4, Hexa, Hoxd10, Snca, Sncg	6	0.0377973	1	Cacna1a, Hoxb8, Hoxd9, Pbx3, Ppt1, Ntf5
238	germ cell migration					5	0.0178551	1	Itgb1, Foxc1, Kitl, Rhox5, Cxcl12																					2	0.284406		Foxc1, Cxcl12
239	regulation of cell shape	5	0.44584		Fyn, Itga7, Rhoq, Palmd, Palm2	14	0.000467549	1	Coro1a, Fn1, Gas2, Gas7, Lst1, Myh9, Palm, Cdc42ep4, Cdc42ep5, Fblim1, Myh10, Rhoj, Fermt2, Cdc42ep3					2	0.851273		Itga7, Myh14									9	0.0157721	1	Akap2, Coro1a, Fn1, Gas2, Gas7, Pdpn, Fblim1, Rhoj, Fermt2	6	0.0128484	1	Lst1, Palm, Cdc42ep4, Cdc42ep5, Myh10, Cdc42ep2
240	regulation of cell size	11	0.255292		Apbb1, Dclk1, Dcx, Ei24, Gdf9, Trp63, Ulk1, Tro, Mtor, Bin3, Caprin2	12	0.507376		App, Cacna1a, Rb1cc1, Cfl1, Lefty1, Emp1, Ngf, Nrp1, Ntrk3, Sema3f, Sfn, Tnn	3	0.232382		Apbb2, Cdkn2a, Cda					6	0.154986		Apbb1, Dclk1, Esr1, Cln8, Mtor, E2f4					14	0.0396518	1	App, Rb1cc1, Cdh4, Emp1, Nrp1, Ntrk3, Sema3f, Tgfb2, Tgfb3, Sfn, Psrc1, Bbc3, Sgms1, Tnn	8	0.0434795	1	Bcl2, Cacna1a, Lefty1, Ndn, Ppt1, Slc9a1, Ulk2, Derl2
241	axon ensheathment	6	0.148696		Erbb2, Fyn, Plp1, Qk, Serinc5, Amigo1	9	0.0345319	1	Hexa, Hexb, Mbp, Ntf3, Pmp22, Ppard, Scd2, Gal3st1, Nrg1																	7	0.0532173		Hexa, Hexb, Nab2, Ntf3, Pmp22, Gal3st1, Nrg1	3	0.326821		Nab1, Ppard, Scd2
242	gonad development	2	0.998689		Cdh6, Nrip1	12	0.251801		Adamts1, Ereg, Kdr, Lepr, Lhx9, Foxc1, Rbp4, Vegfa, Wnt5a, Wt1, Osr1, Vgf	2	0.527803		Bik, Msh2	2	0.971944		Sox9, Hmgb2	5	0.200732		Ar, Esr1, Nos3, Stat5a, Rdh10					14	0.00832285	1	Adamts1, Bmpr1b, Dhh, Ereg, Fst, Kdr, Lhx8, Lhx9, Rbp4, Wnt4, Wnt5a, Wt1, Osr1, Vgf	2	0.93177		Bcl2, Foxc1
243	female gonad development	2	0.981539		Cdh6, Nrip1	8	0.268061		Adamts1, Ereg, Kdr, Lepr, Lhx9, Foxc1, Vegfa, Vgf									3	0.407622		Esr1, Nos3, Stat5a					9	0.0307565	1	Adamts1, Bmpr1b, Ereg, Fst, Kdr, Lhx8, Lhx9, Wnt4, Vgf	2	0.80109		Bcl2, Foxc1
244	regulation of smoothened signaling pathway					9	0.000810887	1	Cd3e, Fgf10, Fgfr2, Gli2, Gpc3, Prrx1, Rab23, Shox2, Zic1																	5	0.0645708		Fgf10, Fgfr2, Gpc3, Prrx1, Zic1	2	0.488066		Gli2, Rab23
245	lipid biosynthetic process	21	0.592185		Adnp, Chka, Fabp3, Gdf1, Amacr, Plp1, Prkab1, Ptgds, Qk, Scd3, Sh3glb1, Pigp, Mboat2, Dgat2, Pdss2, 2010111I01Rik, Prkaa2, Serinc5, Agpat9, Prkag3, Awat2	48	0.000317274	1	Alox5ap, Ang, Ch25h, Pcyt1a, Cyp17a1, Cyp51, Cyp7b1, Degs1, Fgf7, B4galnt1, Hexb, Hsd17b7, Lss, Lta4h, Mvk, Sigmar1, Pbx1, Aldh1a2, Scd1, Scd2, Scarb1, Sykb, Gne, Gal3st1, Cyp39a1, Fads2, 0610007P14Rik, Sc4mol, Lass4, Abhd5, Agpat2, Pmvk, Elovl5, Tm7sf2, Sgms2, Dhcr24, Cercam, Acaca, Fdps, Cds2, Hsd17b11, Elovl6, Hmgcs1, Insig1, Mogat2, Sc5d, Idi1, Cyb5r2					5	0.9968		Chka, Ptgds, Qk, Sh3glb1, Agpat9	7	0.763749		Amacr, St6galnac4, Ugcg, Mboat2, Prkaa2, Mboat1, Prkag3	6	0.0194908	1	Pcx, Elovl1, Fads3, Cyb5r1, Mboat7, Prkab2	23	0.353856		Alox5ap, Ang, Bmpr1b, Ch25h, Cyp7b1, Degs1, Fgf7, B4galnt1, Hexb, Hsd17b7, Ppap2a, Ptgis, Ptgs2, Aldh1a2, Scd1, Gal3st1, Lass4, Sdr42e1, Cercam, Sgms1, Hmgcs1, Mogat2, Cyb5r2	24	1.62339e-05	1	Cyp51, Fabp5, Lss, Ltc4s, Mvk, P2rx7, Scd2, Scarb1, Sykb, Fads2, 0610007P14Rik, Sc4mol, Abhd5, Agpat2, Agpat4, Elovl5, Lass5, Sgms2, Dhcr24, Fdps, Hsd17b11, Insig1, Sc5d, Idi1
246	carbohydrate transport	6	0.440828		Slc2a4, Sort1, Stxbp4, Slc2a5, Slc37a2, Prkag3	9	0.239462		Apoa2, Edn1, Ednra, Pea15a, Slc2a3, Slc35a2, Slc2a10, Nrg1, Slc35c1									3	0.470311		Stxbp4, Slc37a2, Prkag3					4	0.803703		Edn1, 1810014F10Rik, Slc2a10, Nrg1	8	0.00201958	1	Fabp5, Slc2a1, Slc2a3, Slc35a2, Slc35d2, Slc37a3, Slc2a9, Slc35c1
247	glycoprotein metabolic process	10	0.746079		Psen2, St3gal1, St8sia2, B3galt2, Porcn, Chst11, Chst8, B3galt5, Spock2, Ogt	30	0.000223673	1	Bgn, Col11a1, Col2a1, Dcn, Foxl1, B4galt1, Igf1, Man1a2, Man2a1, Mgat3, St3gal2, St6galnac2, B3galnt1, Sgsh, Serp1, B3gnt2, B3galt4, St3gal6, Krtcap2, A930038C07Rik, Mamdc2, Chst14, Dhcr24, Csgalnact2, B3gnt9-ps, Galnt7, Manba, Mgat2, Fbxo2, Csgalnact1	2	0.715265		Cln3, Fut4	8	0.365827		St3gal1, St8sia2, St3gal5, Porcn, Chst11, Chst8, Spock2, B3gnt8	2	0.980459		St6galnac4, St8sia5					18	0.0292536	1	Col11a1, Col2a1, Dcn, B4galt1, Igf1, Man1a2, Man2a1, St6galnac2, B3galt1, B3galnt1, Sgsh, Serp1, St3gal6, A930038C07Rik, B3gnt9-ps, Galnt10, Fbxo2, Csgalnact1	6	0.45097		Bgn, Mgat1, Stt3b, Chst14, Dhcr24, Mgat2
248	glycoprotein biosynthetic process	7	0.859259		St3gal1, St8sia2, B3galt2, Chst11, Chst8, B3galt5, Ogt	19	0.0389198	1	Foxl1, B4galt1, Igf1, Man2a1, Mgat3, St3gal2, St6galnac2, B3galnt1, Serp1, B3gnt2, B3galt4, St3gal6, Krtcap2, Chst14, Csgalnact2, B3gnt9-ps, Galnt7, Mgat2, Csgalnact1					6	0.497363		St3gal1, St8sia2, St3gal5, Chst11, Chst8, B3gnt8	2	0.956222		St6galnac4, St8sia5					11	0.308337		B4galt1, Igf1, Man2a1, St6galnac2, B3galt1, B3galnt1, Serp1, St3gal6, B3gnt9-ps, Galnt10, Csgalnact1	4	0.685395		Mgat1, Stt3b, Chst14, Mgat2
249	nucleoside triphosphate metabolic process	18	0.00371009	1	Atp1b2, Atp2a1, Atp2a2, Atp8a1, Atp9a, Atp8a2, Atp2b1, Atp6v1c2, Atp6v1e2, Nme5, Atp1a2, Dscaml1, Myh7, Entpd3, Atp13a4, Atp13a3, Atp2c1, Atp13a5	6	0.991321		Ada, Adk, Atp5c1, Atp10a, Pnp, Ak5					5	0.674327		Atp2a1, Atp2a2, Nme5, Atp1a2, Myh7	2	0.953806		Tcirg1, Atp2c1	2	0.467757		Ak1, Atp6v0a1	2	0.999781		Ada, Ak5	3	0.863317		Atp10a, Pnp, Atp6v0e2
250	nucleoside triphosphate biosynthetic process	16	0.00329718	1	Atp1b2, Atp2a1, Atp2a2, Atp8a1, Atp9a, Atp8a2, Atp2b1, Atp6v1c2, Atp6v1e2, Nme5, Atp1a2, Dscaml1, Atp13a4, Atp13a3, Atp2c1, Atp13a5	4	0.996804		Adk, Atp5c1, Atp10a, Pnp					4	0.732823		Atp2a1, Atp2a2, Nme5, Atp1a2	2	0.920994		Tcirg1, Atp2c1									3	0.78224		Atp10a, Pnp, Atp6v0e2
251	purine nucleoside triphosphate metabolic process	17	0.00388939	1	Atp1b2, Atp2a1, Atp2a2, Atp8a1, Atp9a, Atp8a2, Atp2b1, Atp6v1c2, Atp6v1e2, Nme5, Atp1a2, Dscaml1, Myh7, Atp13a4, Atp13a3, Atp2c1, Atp13a5	6	0.983456		Ada, Adk, Atp5c1, Atp10a, Pnp, Ak5					5	0.61085		Atp2a1, Atp2a2, Nme5, Atp1a2, Myh7	2	0.941182		Tcirg1, Atp2c1	2	0.440721		Ak1, Atp6v0a1	2	0.999575		Ada, Ak5	3	0.830988		Atp10a, Pnp, Atp6v0e2
252	purine nucleoside triphosphate biosynthetic process	16	0.00297027	1	Atp1b2, Atp2a1, Atp2a2, Atp8a1, Atp9a, Atp8a2, Atp2b1, Atp6v1c2, Atp6v1e2, Nme5, Atp1a2, Dscaml1, Atp13a4, Atp13a3, Atp2c1, Atp13a5	4	0.996518		Adk, Atp5c1, Atp10a, Pnp					4	0.726222		Atp2a1, Atp2a2, Nme5, Atp1a2	2	0.918847		Tcirg1, Atp2c1									3	0.777246		Atp10a, Pnp, Atp6v0e2
253	purine ribonucleotide metabolic process	20	0.000880251	1	Ampd3, Atp1b2, Atp2a1, Atp2a2, Atp8a1, Atp9a, Atp8a2, Atp2b1, Atp6v1c2, Atp6v1e2, Nme5, Atp1a2, Dscaml1, Myh7, Atp13a4, Atp13a3, Gmps, Ampd1, Atp2c1, Atp13a5	6	0.993529		Ada, Atp5c1, Atp10a, Entpd2, Pnp, Ak5					8	0.193784		Ampd3, Atp2a1, Atp2a2, Nt5e, Nme5, Atp1a2, Myh7, Gmps	4	0.608817		Tcirg1, Nudt9, Ampd1, Atp2c1	2	0.479356		Ak1, Atp6v0a1	2	0.999837		Ada, Ak5	4	0.696403		Atp10a, Entpd2, Pnp, Atp6v0e2
254	purine ribonucleotide biosynthetic process	19	0.000634035	1	Ampd3, Atp1b2, Atp2a1, Atp2a2, Atp8a1, Atp9a, Atp8a2, Atp2b1, Atp6v1c2, Atp6v1e2, Nme5, Atp1a2, Dscaml1, Atp13a4, Atp13a3, Gmps, Ampd1, Atp2c1, Atp13a5	4	0.998872		Ada, Atp5c1, Atp10a, Pnp					6	0.419901		Ampd3, Atp2a1, Atp2a2, Nme5, Atp1a2, Gmps	3	0.776088		Tcirg1, Ampd1, Atp2c1									3	0.834893		Atp10a, Pnp, Atp6v0e2
255	nucleotide biosynthetic process	22	0.0144128	1	Adssl1, Ampd3, Atp1b2, Atp2a1, Atp2a2, Atp8a1, Atp9a, Atp8a2, Atp2b1, Atp6v1c2, Itgb1bp3, Atp6v1e2, Nme5, Atp1a2, Dscaml1, Atp13a4, Atp13a3, Gmps, Ampd1, Atp2c1, Atp13a5, Adcy1	10	0.99196		Ada, Adk, Atp5c1, Atp10a, Pnp, Gucy1b3, Gucy1a3, Adcy4, Gucy1a2, Dctd	3	0.434663		Atp1b1, Dhfr, Ctps2	11	0.154138		Adcy7, Adssl1, Ampd3, Atp2a1, Atp2a2, Nt5e, Itgb1bp3, Nme5, Nadsyn1, Atp1a2, Gmps	4	0.839761		Adcy9, Tcirg1, Ampd1, Atp2c1	3	0.244777		Atp6v0a1, Cmpk1, Adcy2	7	0.985726		Ada, Gucy1b3, Gucy1a3, Adcy4, Adcy5, Npr2, Gucy1a2	3	0.968657		Atp10a, Pnp, Atp6v0e2
256	cyclic nucleotide metabolic process	2	0.933453		Pde5a, Adcy1	5	0.483388		Gucy1b3, Gucy1a3, Adcy4, Pde8b, Gucy1a2													2	0.178682		Rora, Adcy2	7	0.0379005	1	Gucy1b3, Gucy1a3, Adcy4, Pde8b, Adcy5, Npr2, Gucy1a2
257	cyclic nucleotide biosynthetic process					4	0.482576		Gucy1b3, Gucy1a3, Adcy4, Gucy1a2																	6	0.0325517	1	Gucy1b3, Gucy1a3, Adcy4, Adcy5, Npr2, Gucy1a2
258	ribonucleoside triphosphate metabolic process	17	0.00262245	1	Atp1b2, Atp2a1, Atp2a2, Atp8a1, Atp9a, Atp8a2, Atp2b1, Atp6v1c2, Atp6v1e2, Nme5, Atp1a2, Dscaml1, Myh7, Atp13a4, Atp13a3, Atp2c1, Atp13a5	4	0.998253		Atp5c1, Atp10a, Pnp, Ak5					5	0.58032		Atp2a1, Atp2a2, Nme5, Atp1a2, Myh7	2	0.934518		Tcirg1, Atp2c1	2	0.428273		Ak1, Atp6v0a1					3	0.814521		Atp10a, Pnp, Atp6v0e2
259	ribonucleoside triphosphate biosynthetic process	16	0.00267054	1	Atp1b2, Atp2a1, Atp2a2, Atp8a1, Atp9a, Atp8a2, Atp2b1, Atp6v1c2, Atp6v1e2, Nme5, Atp1a2, Dscaml1, Atp13a4, Atp13a3, Atp2c1, Atp13a5	3	0.999327		Atp5c1, Atp10a, Pnp					4	0.719493		Atp2a1, Atp2a2, Nme5, Atp1a2	2	0.916642		Tcirg1, Atp2c1									3	0.772153		Atp10a, Pnp, Atp6v0e2
260	purine ribonucleoside triphosphate metabolic process	17	0.00236607	1	Atp1b2, Atp2a1, Atp2a2, Atp8a1, Atp9a, Atp8a2, Atp2b1, Atp6v1c2, Atp6v1e2, Nme5, Atp1a2, Dscaml1, Myh7, Atp13a4, Atp13a3, Atp2c1, Atp13a5	4	0.998095		Atp5c1, Atp10a, Pnp, Ak5					5	0.572477		Atp2a1, Atp2a2, Nme5, Atp1a2, Myh7	2	0.932737		Tcirg1, Atp2c1	2	0.425119		Ak1, Atp6v0a1					3	0.810186		Atp10a, Pnp, Atp6v0e2
261	purine ribonucleoside triphosphate biosynthetic process	16	0.00267054	1	Atp1b2, Atp2a1, Atp2a2, Atp8a1, Atp9a, Atp8a2, Atp2b1, Atp6v1c2, Atp6v1e2, Nme5, Atp1a2, Dscaml1, Atp13a4, Atp13a3, Atp2c1, Atp13a5	3	0.999327		Atp5c1, Atp10a, Pnp					4	0.719493		Atp2a1, Atp2a2, Nme5, Atp1a2	2	0.916642		Tcirg1, Atp2c1									3	0.772153		Atp10a, Pnp, Atp6v0e2
262	glucan biosynthetic process	4	0.0402718	1	Gys1, Ppp1r3c, Agl, Prkag3													3	0.0323681		Gys1, Agl, Prkag3
263	ribonucleotide metabolic process	20	0.00160465	1	Ampd3, Atp1b2, Atp2a1, Atp2a2, Atp8a1, Atp9a, Atp8a2, Atp2b1, Atp6v1c2, Atp6v1e2, Nme5, Atp1a2, Dscaml1, Myh7, Atp13a4, Atp13a3, Gmps, Ampd1, Atp2c1, Atp13a5	6	0.995864		Ada, Atp5c1, Atp10a, Entpd2, Pnp, Ak5					8	0.22792		Ampd3, Atp2a1, Atp2a2, Nt5e, Nme5, Atp1a2, Myh7, Gmps	4	0.642024		Tcirg1, Nudt9, Ampd1, Atp2c1	2	0.496288		Ak1, Atp6v0a1	2	0.999895		Ada, Ak5	4	0.727674		Atp10a, Entpd2, Pnp, Atp6v0e2
264	ribonucleotide biosynthetic process	19	0.000989134	1	Ampd3, Atp1b2, Atp2a1, Atp2a2, Atp8a1, Atp9a, Atp8a2, Atp2b1, Atp6v1c2, Atp6v1e2, Nme5, Atp1a2, Dscaml1, Atp13a4, Atp13a3, Gmps, Ampd1, Atp2c1, Atp13a5	4	0.999207		Ada, Atp5c1, Atp10a, Pnp					6	0.451252		Ampd3, Atp2a1, Atp2a2, Nme5, Atp1a2, Gmps	3	0.79324		Tcirg1, Ampd1, Atp2c1									3	0.849715		Atp10a, Pnp, Atp6v0e2
265	response to temperature stimulus	9	0.0290616	1	Calca, Cryab, Gclc, Ngfr, Hspb7, Hspb3, Hspb2, Arpp21, Hspb8	8	0.236946		Adrb3, Lxn, Stac, Trpv2, Hspa1a, C330019L16Rik, Hspb6, Vgf					6	0.0507257		Acadm, Calca, Ngfr, Hspb3, Hspb2, Hspb8	4	0.149778		Cryab, Gclc, Hspa1l, Hspb7					5	0.487043		Adrb3, Lxn, Trpv2, Acot11, Vgf	3	0.454342		Adrb1, Bcl2, Stac
266	flagellum assembly	4	0.0106217	1	Neurl1a, Bbs1, Mkks, Bbs2									2	0.246776		Neurl1a, Bbs2
267	oligosaccharide metabolic process					6	0.0414511	1	B4galt1, Gm2a, Hexb, Man2a1, B3galnt1, Mgat2																	6	0.0108694	1	B4galt1, Gm2a, Hexb, Man2a1, B3galt1, B3galnt1
268	response to heat	8	0.00693619	1	Calca, Cryab, Gclc, Hspb7, Hspb3, Hspb2, Arpp21, Hspb8	4	0.626434		Stac, Hspa1a, C330019L16Rik, Hspb6					4	0.132261		Calca, Hspb3, Hspb2, Hspb8	4	0.0508789		Cryab, Gclc, Hspa1l, Hspb7									2	0.622532		Bcl2, Stac
269	response to xenobiotic stimulus	3	0.324466		Cyp1a1, Gclc, Nceh1	2	0.811507		Cyp1b1, Ugt1a6b																	6	0.00387259	1	Ahr, Ahrr, Cyp1b1, Gstm4, As3mt, Ugt1a6b
270	response to wounding	17	0.983384		Bmp2, Calca, F2, Gal, Itgb6, Masp1, Myh1, Myh2, Nefl, Ngfr, Otog, Pax7, Vwf, Dysf, Gatm, Unc13d, Nod2, Trim72	72	1.82165e-09	1	Anxa5, Anxa8, Serping1, C1qa, C1qb, C1qc, C2, C3, C4bp, Cd24a, Entpd2, Cd44, Cfh, Cd55, Daf2, S1pr3, Ephx2, F3, Fn1, Gap43, Mtpn, B4galt1, Gja1, Cxcl1, Il6, Kng1, Lipa, Mdk, Myd88, Nppb, Lcp1, Ppard, Procr, Pros1, Ccl2, Ccl5, Ccl7, Ccl8, Cxcl5, Slc1a3, Sphk1, Serpina3n, Tac1, Tfpi, Tgfbr2, Thbd, Thbs1, Timp3, Tnfrsf1a, Trf, Vnn1, Klf6, Papss2, Tlr2, Pla2g7, C1ra, Hdac7, Nupr1, Pf4, Efemp2, Pik3cb…	2	0.949594		Cd14, Hdac5	14	0.623949		Calca, F2, Gal, Serpind1, Itgb6, Myh1, Nefl, Ngfr, Pax7, Selp, Sigirr, Gatm, Nod2, Trim72	8	0.810783		Myh2, Ncf1, Otog, Tlr4, Vwf, Abhd2, Unc13d, Hdac9	2	0.853324		Tfpi2, Tollip	50	2.10613e-06	1	Anxa8, Bmpr1b, Serping1, C1qa, C1qb, C1qc, C4bp, Cd44, Cd55, Daf2, S1pr3, Ephx2, F3, Fn1, Gap43, Mtpn, B4galt1, Cxcl1, Il6, Kng1, Mdk, Lcp1, Pros1, Ccl7, Ccl8, Cxcl5, Slc1a3, Sphk1, Serpina3n, Stat3, Tfpi, Tgfb2, Thbd, Thbs1, Timp3, Tnfrsf1a, Trf, Vnn1, Klf6, Papss2, Chst2, Plek, Nupr1, Pf4, Tlr9, H47, Sgms1, Rtn4rl1, Il17d, Klk8	27	1.69734e-05	1	Anxa5, Bcl2, C2, Cd24a, Entpd2, Elk3, Gja1, Hbegf, Igfbp4, Lipa, Ly96, Myd88, P2rx7, Ppard, Pparg, Procr, Ccl2, Ccl5, Cx3cl1, Tac1, C1ra, Hdac7, Efemp2, Myh10, Olr1, Stab1, Gm5077
271	response to virus	2	0.996752		Abcc9, Unc13d	15	0.0160733	1	H2-Q2, H2-Q7, H2-Q8, Myd88, Eif2ak2, Samhd1, Ifih1, Irak3, Ifi27l2a, Tlr9, Ticam1, Ddx58, Oas1a, Gm13271, Gm13272, Gm13275, Isg15									3	0.597462		Rsad2, Unc13d, Zc3hav1					10	0.0848721		H2-Q2, H2-Q7, H2-Q8, Ifih1, Irak3, Tlr9, Ddx58, Oas1a, Gm13271, Gm13272, Gm13275, Isg15	3	0.66903		Myd88, Eif2ak2, Samhd1
272	response to fungus					6	0.0211931	1	Bak1, Myd88, Ptx3, Tlr2, Elane, Cotl1																	2	0.710897		Ptx3, Cotl1
273	response to abiotic stimulus	21	0.361175		Accn1, Apbb1, Calca, Cryab, Opn3, Etv1, Fech, Fyn, Gclc, Kcnma1, Ngfr, Slc12a2, Xpc, Hspb7, Hspb3, Mkks, Hspb2, Arpp21, Hspb8, Atp1a2, Mat2a	28	0.353111		Adrb3, Apobec1, App, Arsa, Bak1, Col1a1, Pcyt1a, Gnb1, Guca1a, Lst1, Lxn, Mgp, Pkd2, Pnp, Rbp4, Slc1a3, Stac, Tgfbr2, Thbd, Trpv2, Ikbip, Hvcn1, Arrb1, Hspa1a, C330019L16Rik, Hspb6, Vgf, Brsk1	2	0.883899		Gnat2, Msh2	10	0.668837		Acadm, Calca, Opn3, Etv1, Ngfr, Sox2, Hspb3, Hspb2, Hspb8, Atp1a2	10	0.215306		Accn1, Apbb1, Cryab, Gclc, Hspa1l, Rab3a, Slc14a2, Hspb7, Med12, Mat2a	2	0.749295		Atxn1, Aen	18	0.601288		Adrb3, App, Cdkn1a, Guca1a, Lxn, Mgp, Pkd2, Rbp4, Slc1a3, Snai2, Thbd, Trpv2, Avpr1a, Pmaip1, Ikbip, Hvcn1, Acot11, Vgf	14	0.0395417	1	Adrb1, Apobec1, Arsa, Bcl2, Col1a1, Lst1, Mmp13, P2rx7, Pnp, Slc9a1, Stac, Trpv4, Tsc22d4, Arrb1
274	response to endogenous stimulus	21	0.0444845	1	Adora2a, Akt2, Bckdha, Drd4, Gal, Gclc, Hmgb1, Inppl1, Kcnma1, Mc4r, Zfp106, Sort1, Stxbp4, Sh2b2, Map2k1, Foxo1, Mtor, Gatm, Rhoq, Socs7, Mat2a	33	0.001111	1	Adam9, Adh1, Fabp4, Arsa, Cav1, Cd24a, Cfl1, Col1a1, Ddit3, Fas, Foxc2, Ghr, Hcls1, Lepr, Mgp, Me1, Rbp4, Sgk1, Slc1a3, Serpina3g, Serpina3n, Tbl1x, Tes, Tgfbr2, Timp3, Nr1h3, Lats2, Pcsk9, Serpina3f, Vgf, Irs2, Ugt1a6b, Serpina3h					7	0.743065		Bckdha, Gal, Hmgb1, Pde3b, Sh2b2, Gatm, Hmgb2	9	0.112377		Esr1, Gclc, Inppl1, Zfp106, Stat5a, Stxbp4, Mtor, Socs7, Mat2a					24	0.00510628	1	Adam9, Adh1, Fabp4, Cav1, Ddit3, Fas, Ghr, Hcls1, Hmox1, Mgp, Rbp4, Slc1a3, Serpina3g, Serpina3n, Stat3, Tgfb3, Timp3, Nr1h3, Lats2, Pcsk9, Serpina3f, Vgf, Ugt1a6b, Serpina3h	7	0.474922		Arsa, Bcl2, Cd24a, Col1a1, Gnal, Mmp13, Irs2
275	response to hormone stimulus	19	0.0529206		Akt2, Bckdha, Gal, Gclc, Hmgb1, Inppl1, Kcnma1, Mc4r, Zfp106, Sort1, Stxbp4, Sh2b2, Map2k1, Foxo1, Mtor, Gatm, Rhoq, Socs7, Mat2a	30	0.00156966	1	Adam9, Adh1, Fabp4, Arsa, Cav1, Cd24a, Col1a1, Fas, Foxc2, Ghr, Hcls1, Lepr, Mgp, Me1, Rbp4, Sgk1, Serpina3g, Serpina3n, Tbl1x, Tes, Tgfbr2, Timp3, Nr1h3, Lats2, Pcsk9, Serpina3f, Vgf, Irs2, Ugt1a6b, Serpina3h					7	0.643339		Bckdha, Gal, Hmgb1, Pde3b, Sh2b2, Gatm, Hmgb2	9	0.0697664		Esr1, Gclc, Inppl1, Zfp106, Stat5a, Stxbp4, Mtor, Socs7, Mat2a					22	0.00590726	1	Adam9, Adh1, Fabp4, Cav1, Fas, Ghr, Hcls1, Hmox1, Mgp, Rbp4, Serpina3g, Serpina3n, Stat3, Tgfb3, Timp3, Nr1h3, Lats2, Pcsk9, Serpina3f, Vgf, Ugt1a6b, Serpina3h	6	0.552863		Arsa, Bcl2, Cd24a, Col1a1, Mmp13, Irs2
276	post-embryonic development	12	0.0488987	1	Acvr2b, Dlk1, Gnas, Inppl1, Sox6, Tal2, Schip1, Chst11, Tbce, Tiparp, Tet2, Morc3	8	0.770377		Bak1, Bmp4, Invs, Itpr1, Klf4, Myo7a, Sepp1, Serp1					3	0.865064		Acadm, Acvr2b, Chst11	3	0.670776		Inppl1, Rab3a, Tet2					6	0.741603		Bmp4, Gdf5, Klf4, Sepp1, Serp1, Bcl11b	3	0.739421		Bcl2, Itpr1, Aldh5a1
277	embryonic development ending in birth or egg hatching	38	0.140463		Cited1, Cobl, Dlk1, Dll1, Dlx2, Enah, Gcm1, Gnas, Itga4, Lef1, Myf6, Notch1, Pax7, Pitx2, Psen2, Six1, Six2, Six4, Skil, Sox8, Tbx1, Tcap, Tcf7, Tdgf1, Tpm1, Ttn, Vasp, Dnajb6, Esrrb, Map2k1, Acsl4, Nasp, Chst11, Myo18b, Hectd1, Etl4, Chd7, Ripply1	79	4.64921e-08	1	Acvrl1, Ada, Adm, Alx3, Bmp4, Capn2, Cebpb, Celsr1, Cfl1, Socs3, Col11a1, Dad1, Edn1, Ednra, Egfr, Epas1, Fgfr2, Foxc2, Gata6, Gja1, Gli2, Gsc, Hand2, Foxf1a, Hoxa2, Hoxa3, Hoxa5, Hoxb3, Hoxb4, Hoxb5, Hoxb6, Hoxb7, Hoxb8, Hoxb9, Hoxc5, Hoxc6, Hoxd10, Cyr61, Itgb1, Krt19, Krt8, Lmo4, Ly6e, Maff, Man2a1, Meox1, Meox2, Foxc1, Msx1, Myh9, Pax1, Pbx1, Pcsk5, Pdgfra, Pdgfrb, Pkd2, Plcd1, Prrx1, Rbp4, S…	8	0.0690357		Ccnb2, Eomes, Fgfr1, Fxn, Foxa2, Msh2, Pax3, Plcd3	24	0.0838615		Runx1, Dll1, Dlx1, Epha2, Esx1, Gata2, Gata4, Gcm1, Grb2, Lef1, Cited2, Pax7, Ptprr, Six1, Six4, Tcap, Tcf7, Tpm1, Ttn, Chst11, Ipmk, Hba-a2, Srsf1, Chd7	12	0.563772		Ar, Cited1, Cobl, Dlx2, Hba-a1, Pitx2, Vasp, Nlrp5, Esrrb, Acsl4, Rdh10, Ripply1					43	0.0157362	1	Acvrl1, Ada, Adm, Alx3, Bmp4, Cebpa, Cebpb, Celsr1, Col11a1, Edn1, Egfr, Epas1, Fgfr2, Gsc, Hand2, Foxf1a, Hoxa2, Hoxa3, Hoxa5, Hoxd10, Itgb1, Man2a1, Mdfi, Meox1, Meox2, Pax1, Pcsk5, Pdgfra, Pdgfrb, Pkd2, Plcd1, Prrx1, Rbp4, Sfrp2, Sfrp1, Tgfb3, Tgfbr3, Vcam1, Dlc1, Ptk7, Rspo3, Hopx, Apba1	23	0.00909267	1	Socs3, Gja1, Gli2, Hbegf, Hoxa7, Hoxb5, Hoxb6, Hoxb7, Hoxb8, Hoxb9, Hoxc6, Hoxd3, Hoxd4, Hoxd9, Ly6e, Maff, Foxc1, Tbx15, Twist1, Zfpm2, Amot, Myh10, Ndel1
278	embryonic pattern specification	4	0.47029		Bmp7, Dll1, Tdgf1, Ripply1	6	0.262127		Fgf10, Fgfr2, Gli2, Meox1, Meox2, Pcsk6					3	0.407011		Dll1, Sim2, Frs2									7	0.0335045	1	Efnb1, Fgf10, Fgfr2, Meox1, Meox2, Pcsk6, Tcf7l1	2	0.655523		Gli2, Peg12
279	negative regulation of biosynthetic process	40	0.0954464		Apbb1, Bcl6, Smyd1, Cdkn1c, Cux1, Dlx2, Fxr1, Gclc, Hipk3, Id1, Id2, Lef1, Myf6, Nfkb1, Pkia, Pkig, Purb, Rb1, Rbpj, Satb1, Skil, Sox6, Trp63, Dnajb6, Zfp238, Lmcd1, Dnajb5, Mlxipl, Sap30, Paip2, Gzf1, Hhatl, Eif2c4, Rbm9, Wwtr1, Baz2a, Hexim1, Eif2c2, Nrip1, Ripply1	51	0.141525		Ang, Ang3, Fabp4, Cacna1a, Cav1, Twist2, Edn1, Ednra, Eif2ak3, Nr2f1, Ereg, Gli2, Gsc, Hmx1, Foxa1, Hoxa2, Hoxb4, Hoxc8, Il6, Inhbb, Klf4, Mxd3, Msx1, Palm, Rhox5, Prrx1, Ppard, Rarg, Sorbs3, Shox2, Bhlhe40, Tbl1x, Thra, Nr1h3, Vdr, Wt1, Vax2, Hdac7, Txnip, Kcnip3, Eid1, Tcf25, Cmtm2a, Hopx, Glis2, Trps1, Foxp1, Nrg1, Myocd, Rarb, Insig1	6	0.306243		Aes, Hdac5, Pax3, Timeless, Maf1, Rcor2	23	0.14315		Bcl6, Smyd1, Dlx1, Foxf2, Hhex, Id1, Id2, Lef1, Cited2, Pkia, Pkig, Pou2f1, Purb, Sim2, Sox2, Sox9, Suv39h1, Sigirr, Zfp238, Bace2, Cdt1, Dmbx1, Zhx3	18	0.0661178		Apbb1, Dlx2, Gclc, Hipk2, Rb1, Zc3h8, Sap30, Rnf128, Yaf2, Lime1, Gzf1, Hdac9, Bhlhe41, Baz2a, Hexim1, Lcor, Zbtb42, Ripply1					34	0.343111		Ahrr, Ang, Ang3, Fabp4, Bcl3, Cav1, Cebpa, Edn1, Eif2ak3, Ereg, Fzd1, Gsc, Hmx1, Foxa1, Hoxa2, Il6, Inhbb, Klf12, Klf4, Mdfi, Nab2, Prrx1, Bhlhe40, Tcf7l1, Nr1h3, Vdr, Wt1, Ikzf4, Txnip, Kcnip3, Hopx, Trps1, Nrg1, Myocd	21	0.0376998	1	Cacna1a, Twist2, Gli2, Hoxa7, Hoxc8, Hoxd8, Nab1, Palm, Per1, Ppard, Pparg, Rarg, Sorbs3, Thra, Trim24, Zfpm2, Vax2, Hdac7, Tcf25, Glis2, Insig1
280	positive regulation of biosynthetic process	63	0.000441959	1	Adora2a, Apbb1, Bckdha, Bmp2, Bmp7, Klf5, Cd28, Pcbd1, Dlx2, Etv1, Hmgb1, Lef1, Mef2a, Mef2c, Myf6, Myod1, Myog, Ncoa1, Nfkb1, Nfyc, Notch1, Pitx2, Prkcq, Pknox1, Ppargc1a, Rb1, Rxrg, Six1, Six2, Six4, Sox11, Sox6, Sox8, Tbx1, Tdgf1, Tef, Trp63, Usf2, Utf1, Plagl1, Zscan21, Med14, Irf6, Rbm14, Foxo1, Tbk1, Mlxipl, Smarcd3, Murc, Dyrk2, Tnfrsf13c, Wwtr1, Mapre3, Ppargc1b, Csrnp2, Vgll2, Abra, Eny2…	85	5.1561e-05	1	Apoa2, App, Bmp4, Cask, Cd3e, Cebpb, Cebpd, Ddit3, E2f1, Ebf1, Ebf2, Ebf3, Elf1, Epas1, Ereg, Foxc2, Gata5, Gata6, Gli2, H2-M3, Hand2, Foxd1, Nr4a1, Foxa1, Hoxa13, Hoxa2, Hoxb9, Hoxd10, Hoxd13, Igf1, Il6, Inhba, Irf1, Mdfic, Klf2, Klf4, Meox1, Foxc1, Aff1, Meis2, Msx1, Myd88, Nfib, Nfix, Ntf3, Pax1, Pax9, Pbx1, Ptx3, Raet1b, Raet1c, Rarg, Sdpr, Shox2, Stat6, Sykb, Tbx5, Tcfap2b, Tead3, Thra, Tnfr…	4	0.855847		Foxa2, Pax3, Etv4, Ulbp1	36	0.00497932	1	Bckdha, Runx1, Etv1, Fosl1, Gata2, Gata4, Hmgb1, Hmga1, Jun, Lef1, Mef2a, Cited2, Myod1, Myog, Pknox1, Pou2f1, Ppargc1a, Pthlh, Six1, Six4, Sox2, Sox9, Usf2, Plagl1, Nufip1, Rbm14, Smarcd3, Sec14l2, Murc, Hmgb2, Ppargc1b, Eny2, Onecut2, Nod2, Mysm1, Maml3	17	0.397617		Apbb1, Ar, Klf5, Dlx2, Hipk2, Mef2c, Ncoa1, Kat2b, Pitx2, Rb1, Stat5a, Tlr4, Zmiz2, Irf6, Med12, Yaf2, Ablim3	5	0.360374		Gata3, Rora, Atxn1, Tead1, Icosl	61	0.00059309	1	Abcg1, Ahr, App, Arntl, Bcl3, Bmp4, Cask, Cebpa, Cebpb, Cebpd, Ddit3, Ebf2, Elf1, Epas1, Ereg, Hand2, Foxd1, Foxa1, Hoxa13, Hoxa2, Hoxd10, Hoxd13, Irf8, Igf1, Il11, Il6, Inhba, Klf12, Klf2, Klf4, Mafb, Meox1, Nfia, Ntf3, Pax1, Pax9, Ptx3, Raet1b, Raet1c, Stat3, Tcf7l1, Tcfap2b, Tead3, Tgfb3, Tnfrsf1a, Wt1, Zic3, Klf6, Serp1, Htatip2, Psrc1, Bcl11b, Gucy1a3, Fam129a, C1qtnf2, Creb3l4, Tlr9, Klf7, …	29	0.00527252	1	Cd1d1, Fgf2, Gli2, H2-M3, Nr4a1, Hoxa7, Hoxb9, Hoxd9, Foxc1, Meis2, Myd88, Nfib, Nfix, Pparg, Rarg, Sdpr, Stat6, Sykb, Tbx5, Thra, Trim24, Zbtb7b, Zfpm2, Cand1, Glis2, Zfp287, Npas4, Maml2, 9430076C15Rik
281	anterior/posterior pattern formation	16	0.142318		Acvr2b, Dll1, Hoxa10, Hoxa11, Hoxc13, Lef1, Myf6, Notch1, Psen2, Tbx1, Tcap, Tdgf1, Ttn, Mllt3, Hoxc11, Ripply1	34	1.2892e-05	1	Lefty1, Emx2, Foxc2, Hoxa2, Hoxa3, Hoxa5, Hoxb3, Hoxb4, Hoxb5, Hoxb6, Hoxb7, Hoxb8, Hoxb9, Hoxc5, Hoxc6, Hoxc8, Hoxd10, Hoxd11, Hoxd13, Meox1, Meox2, Foxc1, Pax1, Pbx1, Pcsk5, Pcsk6, Aldh1a2, Rarg, Sfrp2, Sfrp1, Zic3, Ifitm1, Tbx18, Hoxb2	2	0.729576		Foxa2, Hoxc4	9	0.26214		Acvr2b, Dll1, Gata4, Hhex, Lef1, Tcap, Ttn, Hoxc11, Frs2	4	0.770321		Hipk2, Sf3b1, Hoxc10, Ripply1					17	0.0719479		Btg2, Hoxa2, Hoxa3, Hoxa5, Hoxd10, Hoxd11, Hoxd13, Meox1, Meox2, Pax1, Pcsk5, Pcsk6, Aldh1a2, Sfrp2, Sfrp1, Tcf7l1, Zic3	16	5.54667e-05	1	Lefty1, Emx2, Hoxa7, Hoxb5, Hoxb6, Hoxb7, Hoxb8, Hoxb9, Hoxc6, Hoxc8, Hoxd3, Hoxd4, Hoxd8, Hoxd9, Foxc1, Rarg
282	dorsal/ventral pattern formation	4	0.851813		Hoxa11, Pax7, Psen2, Lrp4	12	0.048103	1	Bmp4, Edn1, Gli2, Gsc, Foxg1, Hoxa2, Hoxd11, Lhx2, Nkx6-1, Rab23, Vax2, Hoxb2	2	0.420292		Hhip, Foxa2	2	0.925472		Pax7, Lrp4									9	0.0787987		Bmp4, Bmpr1b, Edn1, Gsc, Hoxa2, Hoxd11, Lhx2, Mdfi, Nkx6-1	4	0.300428		Gli2, Foxg1, Rab23, Vax2
283	proximal/distal pattern formation	6	0.0310799	1	Dlx2, Hoxa10, Hoxa11, Trp63, Hoxc11, Lrp4	7	0.0318288	1	Gli2, Hoxd10, Hoxd11, Pbx1, Aldh1a2, Grem1, Cyp26b1					3	0.261052		Dlx1, Hoxc11, Lrp4	2	0.486348		Dlx2, Hoxc10					4	0.255801		Hoxd10, Hoxd11, Aldh1a2, Cyp26b1	3	0.171449		Gli2, Hoxd9, Grem1
284	positive regulation of signal transduction	12	0.709118		Fgfr3, Ncam1, Reln, Fgf21, Epgn, Ube2n, Dusp22, Npnt, Abra, Eif2a, Atp2c1, Nod2	39	1.5821e-06	1	Ada, Adrb3, Rhoa, Cd24a, Cd3e, Cntf, Csf1, Eif2ak3, Ereg, Fgf10, Fgf18, Fgfr2, Gpc3, Hcls1, Il6, Jag1, Lst1, Kitl, Myd88, Prrx1, Ppard, Sorbs3, Shox2, Sykb, Tgm2, Thbs1, Vegfa, Litaf, Aldh1a3, Nenf, Tradd, Fgfbp3, Pde6h, Ticam1, Flna, Nrg1, Ece1, Itga8, Kcp	2	0.770352		Cdkn2a, Fgfr1	8	0.526885		Hhex, Cited2, Ncam1, Sox2, Fgf21, Ube2n, Npnt, Nod2	5	0.665901		Ar, Fgfbp1, Hipk2, Tlr4, Atp2c1					21	0.0182086	1	Ada, Adrb3, Eif2ak3, Ereg, Fgf10, Fgfr2, Gpc3, Lpar1, Hcls1, Il11, Il6, Jag1, Prrx1, Tgfb3, Thbs1, Tnfsf11, Aldh1a3, Nod1, Nrg1, Itga8, Kcp	13	0.00565655	1	Rhoa, Cd24a, Cntf, Csf1, Fgf18, Lst1, Myd88, P2rx7, Ppard, Sorbs3, Sykb, Tgm2, Litaf
285	negative regulation of signal transduction	20	0.0408444	1	Bcl6, Bmp7, Cidea, Nfkbia, Ngfr, Rgs5, Skil, Tdgf1, Tob1, Wif1, Rgs14, Rgs17, Chst11, Chrdl2, Sost, Fgfrl1, Socs7, Socs2, Lrp4, Nod2	24	0.0797019		Rhoa, Cav1, Cd3e, Cish, Socs3, Cyp7b1, Elf1, Gpc3, Gsc, Igf1, Il1rl1, Prkca, Pld2, Pten, Frzb, Thy1, Grem1, Htra1, Dkk2, Rgs10, Bmper, Irak3, Fstl3, Pawr	2	0.768367		Hhip, Lect2	12	0.0783579		Bcl6, Ezh2, Hhex, Ngfr, Sox2, Sigirr, Rgs11, Chst11, Onecut2, Lrp4, Nod2, Rph3al	7	0.294067		Nlk, Rgs4, Rgs20, Lime1, Dgkz, Socs7, Socs2	3	0.238726		Rgs2, Atxn1, Phlda3	21	0.0171851	1	Cav1, Cish, Cyp7b1, Elf1, Gpc3, Gsc, Igf1, Il1rl1, Mdfi, Frzb, Tgfb3, Thy1, Wnt4, Rgs6, Dkk2, Rgs10, Bmper, Ddit4l, Irak3, Fstl3, Pawr	6	0.584761		Rhoa, Socs3, P2rx7, Prkca, Pld2, Grem1
286	response to organic substance	40	0.366311		Acvr2b, Adh5, Adora2a, Akt2, Bckdha, Ddr1, Drd4, Eif4a2, Fyn, Gal, Gclc, Glul, Hmgb1, Id1, Id2, Inppl1, Kcnma1, Mc4r, Nfkbia, Nnat, Hspa4l, Pygm, Zfp106, Sort1, Stxbp4, Klf10, Ttc3, Sh2b2, Map2k1, Foxo1, Mtor, Gatm, Ng23, Rhoq, Vmn1r197, Socs7, Mat2a, Ces2, Eif2c2, Nod2	68	0.00756673	1	Acp5, Adam9, Adh1, Anxa5, Fabp4, Apoe, Arsa, Asah1, B2m, Cav1, Cd24a, Cfl1, Coro1a, Col1a1, Cyp1b1, Ddit3, Eif2ak3, Ephx1, Eps8, Fas, Fgf10, Fkbp1a, Fkbp1b, Foxc2, Ghr, H2-M3, Hcls1, Cyr61, Lepr, Mgp, Me1, Msx1, Msx2, Myd88, Pfkl, Prf1, Eif2ak2, Rbp4, Ccl5, Sgk1, Slc1a3, Serpina3g, Serpina3n, Tbl1x, Tes, Tgfbr2, Thbd, Timp3, Trf, Nr1h3, Tlr2, Mapk3, Creb3l1, Serp1, Lats2, Irak3, Creb3l4, Pcsk9, T…	3	0.930985		Cd14, Hdac5, Ddah2	16	0.905269		Acvr2b, Bckdha, Bdkrb1, Gal, Hmgb1, Id1, Id2, Hspa4l, Pde3b, Tap2, Sh2b2, Vapb, Gatm, Srrt, Hmgb2, Nod2	12	0.77909		Esr1, Gclc, Glul, Inppl1, Pygm, Zfp106, Stat5a, Stxbp4, Tlr4, Mtor, Socs7, Mat2a					43	0.143092		Acp5, Adam9, Adh1, Fabp4, Apoe, Asah1, Cav1, Coro1a, Cyp1b1, Ddit3, Eif2ak3, Ephx1, Fas, Fgf10, Fkbp1b, Ghr, Hcls1, Hmox1, Mgp, Rbp4, Slc1a3, Serpina3g, Serpina3n, Stat3, Tgfb3, Thbd, Timp3, Trf, Nr1h3, Serp1, Lats2, Panx1, Irak3, Creb3l4, Pcsk9, Boc, Edem1, Serpina3f, Abat, Vgf, Ugt1a6b, Serpina3h, Dnajc3	20	0.182133		Anxa5, Arsa, B2m, Bcl2, Cd24a, Col1a1, Gnal, Nr3c1, H2-M3, Ly96, Mmp13, Myd88, P2rx7, Pparg, Eif2ak2, Ccl5, Slc9a1, Derl2, Plcg2, Irs2
287	membrane invagination	16	0.386804		Ache, Ankfy1, Cd36, Clcn5, Sort1, Tfrc, Ulk1, Pacsin1, Hip1r, Bin1, Megf10, Unc13d, Pacsin3, Scrib, Hip1, Lrp4	35	0.000381486	1	Abca1, Aplp1, App, Cap1, Cav1, Cav2, Cd24a, Dnm1, Fcer1g, Ghr, Hck, Itgav, Ldlr, Mfge8, Mrc2, Myo7a, Pla2r1, Pld2, Sirpa, Ptx3, Sh3gl1, Sh3gl3, Snca, Scarb1, Stxbp1, Syp, Tgfbr2, Vav1, Elane, Gulp1, Ap1s2, Colec12, Micall2, Ehd2, Dock1	2	0.799918		Cln3, Rin1	9	0.470912		Gata2, Tfrc, Hip1r, Bin1, Cubn, Megf10, Rin2, Ston2, Lrp4	9	0.122651		Ap3b2, Asgr1, Rab3a, Itsn2, Unc13d, Pacsin3, Scrib, Hip1, Synrg					19	0.112772		Abca1, Aplp1, App, Cav1, Fcer1g, Ghr, Irf8, Itgav, Pla2r1, Sirpa, Ptx3, Sh3gl3, Snca, Vav1, Gulp1, Ldlrap1, Colec12, Amph, Picalm	14	0.00437556	1	Cav2, Cd24a, Dnm1, Cd47, Mertk, Mrc2, P2rx7, Pld2, Ppt1, Sh3gl1, Scarb1, Vldlr, Micall2, Ehd2
288	regulation of mesenchymal cell proliferation	2	0.822792		Hmgb1, Trp63	9	0.00113647	1	Fgfr2, Kdr, Prrx1, Shox2, Tgfbr2, Vegfa, Tbx18, Foxp1, Irs2					2	0.606119		Hmgb1, Pdgfa									3	0.488313		Fgfr2, Kdr, Prrx1
289	positive regulation of phospholipase activity					7	0.0380259	1	Ang, Edn1, Gnb1, Htr2a, Npr3, Pth1r, Tgm2																	5	0.106093		Ang, Edn1, Htr2a, Pth1r, Gng13
290	regulation of calcium ion transport into cytosol					4	0.0370447	1	Bak1, Cav1, Fkbp1b, Thy1																	3	0.104323		Cav1, Fkbp1b, Thy1
291	regulation of specific transcription from RNA polymerase II promoter	8	0.0732081		Bmp2, Dlx2, Hmgb1, Lbx1, Nfkb1, Pknox1, Zfp238, Mlxipl	3	0.967782		Gata6, Nkx6-1, Rarg					8	0.00378369	1	Dlx1, Gata4, Hhex, Hmgb1, Cited2, Pknox1, Zfp238, Hmgb2	3	0.389049		Dlx2, Lbx1, Zbtb42					3	0.882771		Ahrr, Cebpa, Nkx6-1	2	0.788567		Per1, Rarg
292	positive regulation of macromolecule biosynthetic process	61	0.000354598	1	Apbb1, Bckdha, Bmp2, Bmp7, Klf5, Cd28, Pcbd1, Dlx2, Etv1, Hmgb1, Lef1, Mef2a, Mef2c, Myf6, Myod1, Myog, Ncoa1, Nfkb1, Nfyc, Notch1, Pitx2, Prkcq, Pknox1, Ppargc1a, Rb1, Rxrg, Six1, Six2, Six4, Sox11, Sox6, Sox8, Tbx1, Tdgf1, Tef, Trp63, Usf2, Utf1, Plagl1, Zscan21, Med14, Irf6, Rbm14, Foxo1, Tbk1, Mlxipl, Smarcd3, Murc, Dyrk2, Tnfrsf13c, Wwtr1, Mapre3, Ppargc1b, Csrnp2, Vgll2, Abra, Eny2, Ablim1,…	79	0.000210644	1	Apoa2, App, Bmp4, Cask, Cd3e, Cebpb, Cebpd, Ddit3, E2f1, Ebf1, Ebf2, Ebf3, Elf1, Epas1, Ereg, Foxc2, Gata5, Gata6, Gli2, Hand2, Foxd1, Nr4a1, Foxa1, Hoxa13, Hoxa2, Hoxb9, Hoxd10, Hoxd13, Igf1, Il6, Inhba, Irf1, Mdfic, Klf2, Klf4, Meox1, Foxc1, Aff1, Meis2, Msx1, Myd88, Nfib, Nfix, Ntf3, Pax1, Pax9, Pbx1, Rarg, Sdpr, Shox2, Stat6, Sykb, Tbx5, Tcfap2b, Tead3, Thra, Tnfrsf1a, Vegfa, Wt1, Zbtb7b, Zic…	3	0.942334		Foxa2, Pax3, Etv4	33	0.0123128	1	Bckdha, Runx1, Etv1, Fosl1, Gata2, Gata4, Hmgb1, Hmga1, Jun, Lef1, Mef2a, Cited2, Myod1, Myog, Pknox1, Pou2f1, Ppargc1a, Six1, Six4, Sox2, Sox9, Usf2, Plagl1, Nufip1, Rbm14, Smarcd3, Murc, Hmgb2, Ppargc1b, Eny2, Onecut2, Mysm1, Maml3	17	0.320478		Apbb1, Ar, Klf5, Dlx2, Hipk2, Mef2c, Ncoa1, Kat2b, Pitx2, Rb1, Stat5a, Tlr4, Zmiz2, Irf6, Med12, Yaf2, Ablim3	5	0.326692		Gata3, Rora, Atxn1, Tead1, Icosl	56	0.0022693	1	Ahr, App, Arntl, Bcl3, Bmp4, Cask, Cebpa, Cebpb, Cebpd, Ddit3, Ebf2, Elf1, Epas1, Ereg, Hand2, Foxd1, Foxa1, Hoxa13, Hoxa2, Hoxd10, Hoxd13, Irf8, Igf1, Il11, Il6, Inhba, Klf12, Klf2, Klf4, Mafb, Meox1, Nfia, Ntf3, Pax1, Pax9, Stat3, Tcf7l1, Tcfap2b, Tead3, Tgfb3, Tnfrsf1a, Wt1, Zic3, Klf6, Serp1, Htatip2, Psrc1, Bcl11b, Fam129a, C1qtnf2, Creb3l4, Tlr9, Klf7, Smarca1, Pawr, Myocd	28	0.00514446	1	Cd1d1, Fgf2, Gli2, Nr4a1, Hoxa7, Hoxb9, Hoxd9, Foxc1, Meis2, Myd88, Nfib, Nfix, Pparg, Rarg, Sdpr, Stat6, Sykb, Tbx5, Thra, Trim24, Zbtb7b, Zfpm2, Cand1, Glis2, Zfp287, Npas4, Maml2, 9430076C15Rik
293	positive regulation of phosphorus metabolic process	9	0.0775396		Adora1, Bmp2, Fgf1, Fgfr3, Hmgb1, Mtor, Il34, Dok7, Nod2	13	0.0171518	1	Bmp4, Rb1cc1, Cd24a, Cd3e, Cntf, Ereg, Ghr, Hcls1, Il6, Kitl, Prkca, Sykb, Fam129a					6	0.0988945		Fgf1, Hmgb1, Sh2d1b1, Il34, Dok7, Nod2									9	0.0679047		Bmp4, Rb1cc1, Ereg, Ghr, Hcls1, Il11, Il6, Tgfb3, Fam129a	7	0.0104121	1	Bcl2, Cd24a, Cntf, Fgf2, P2rx7, Prkca, Sykb
294	positive regulation of macromolecule metabolic process	71	0.000240565	1	Adora1, Apbb1, Bckdha, Bmp2, Bmp7, Klf5, Cd28, Pcbd1, Dlx2, Etv1, Fgf1, Fgfr3, Gclc, Hmgb1, Lef1, Mef2a, Mef2c, Myf6, Myod1, Myog, Ncoa1, Nfkb1, Nfyc, Notch1, Pitx2, Prkcq, Pknox1, Ppargc1a, Rb1, Rxrg, Six1, Six2, Six4, Sox11, Sox6, Sox8, Tbx1, Tdgf1, Tef, Trp63, Usf2, Utf1, Plagl1, Zscan21, Med14, Irf6, Rbm14, Foxo1, Tbk1, Mtor, Mlxipl, Smarcd3, Murc, Dyrk2, Tnfrsf13c, Il34, Ube2n, Wwtr1, Mapre3…	93	9.29546e-05	1	Adam9, Apoa2, App, Bmp4, Cask, Rb1cc1, Cd24a, Cd3e, Cebpb, Cebpd, Cntf, Ddit3, E2f1, Ebf1, Ebf2, Ebf3, Elf1, Epas1, Ereg, Foxc2, Gata5, Gata6, Ghr, Gli2, Gpc3, Hand2, Hcls1, Foxd1, Nr4a1, Foxa1, Hoxa13, Hoxa2, Hoxb9, Hoxd10, Hoxd13, Igf1, Il6, Inhba, Irf1, Mdfic, Klf2, Klf4, Meox1, Foxc1, Kitl, Aff1, Meis2, Msx1, Myd88, Nfib, Nfix, Ntf3, Pax1, Pax9, Pbx1, Prkca, Pnp, Rarg, Rag1ap1, Sdpr, Shox2, S…	3	0.973012		Foxa2, Pax3, Etv4	40	0.00420051	1	Bckdha, Runx1, Etv1, Fgf1, Fosl1, Gata2, Gata4, Hmgb1, Hmga1, Il2rb, Jun, Lef1, Mef2a, Cited2, Myod1, Myog, Pknox1, Pou2f1, Ppargc1a, Six1, Six4, Sox2, Sox9, Usf2, Plagl1, Sh2d1b1, Nufip1, Rbm14, Smarcd3, Murc, Il34, Ube2n, Hmgb2, Ppargc1b, Eny2, Onecut2, Dok7, Nod2, Mysm1, Maml3	21	0.227495		Apbb1, Ar, Klf5, Dlx2, Esr1, Gclc, Hipk2, Mef2c, Ncoa1, Kat2b, Pitx2, Rb1, Stat5a, Tlr4, Zmiz2, Irf6, Mtor, Med12, Yaf2, Sgsm3, Ablim3	5	0.454507		Gata3, Rora, Atxn1, Tead1, Icosl	63	0.00474193	1	Adam9, Ahr, Ahrr, App, Arntl, Bcl3, Bmp4, Cask, Rb1cc1, Cebpa, Cebpb, Cebpd, Ddit3, Ebf2, Elf1, Epas1, Ereg, Ghr, Gpc3, Hand2, Hcls1, Foxd1, Foxa1, Hoxa13, Hoxa2, Hoxd10, Hoxd13, Irf8, Igf1, Il11, Il6, Inhba, Klf12, Klf2, Klf4, Mafb, Meox1, Nfia, Ntf3, Pax1, Pax9, Stat3, Tcf7l1, Tcfap2b, Tead3, Tgfb3, Tnfrsf1a, Wt1, Zic3, Klf6, Serp1, Htatip2, Psrc1, Bcl11b, Fam129a, C1qtnf2, Creb3l4, Tlr9, Klf7,…	35	0.00071627	1	Bcl2, Cd1d1, Cd24a, Cntf, Fgf2, Gli2, Nr4a1, Hoxa7, Hoxb9, Hoxd9, Foxc1, Meis2, Myd88, Nfib, Nfix, P2rx7, Prkca, Pnp, Pparg, Rarg, Sdpr, Stat6, Sykb, Tbx5, Thra, Trim24, Cd40, Zbtb7b, Zfpm2, Cand1, Glis2, Zfp287, Npas4, Maml2, 9430076C15Rik
295	negative regulation of macromolecule metabolic process	44	0.152134		Apbb1, Bcl6, Smyd1, Cdkn1c, Cux1, Dlx2, Fxr1, Gclc, Hipk3, Id1, Id2, Igfbp3, Inppl1, Lef1, Myf6, Nfkb1, Pkia, Pkig, Psen2, Purb, Rb1, Rbpj, Satb1, Skil, Sox6, Trp63, Dnajb6, Zfp238, Lmcd1, Dnajb5, Mlxipl, Sap30, Kcnq1ot1, Paip2, Gzf1, Hhatl, Eif2c4, Rbm9, Wwtr1, Baz2a, Hexim1, Eif2c2, Nrip1, Ripply1	57	0.199105		Ang, Ang3, Fabp4, Bak1, Bmp4, Serping1, Cav1, Twist2, Eif2ak3, Nr2f1, Ereg, Fkbp1a, Gli2, Gsc, Hmx1, Foxa1, Hoxa2, Hoxb4, Hoxc8, Il6, Inhbb, Klf4, Mxd3, Mov10, Msx1, Rhox5, Prkca, Prrx1, Ppard, Rab23, Rarg, Sorbs3, Shox2, Bhlhe40, Tbl1x, Thra, Nr1h3, Vdr, Wt1, Vax2, Hdac7, Txnip, Adar, Kcnip3, Eid1, Fam129a, Tcf25, Cmtm2a, Irak3, Hopx, Glis2, Trps1, Foxp1, Flna, Nrg1, Myocd, Rarb	9	0.0652039		Cdkn2a, Cln3, Aes, Hdac5, Msh2, Pax3, Timeless, Maf1, Rcor2	26	0.156923		Bcl6, Smyd1, Dlx1, Foxf2, Hhex, Id1, Id2, Jun, Lef1, Cited2, Pkia, Pkig, Pou2f1, Purb, Sim2, Sox2, Sox9, Suv39h1, Sigirr, Sh2d1b1, Zfp238, Bace2, Cdt1, Srrt, Dmbx1, Zhx3	22	0.0266108	1	Apbb1, Dlx2, Gclc, Hipk2, Igfbp3, Inppl1, Rb1, Zc3h8, Sap30, Rnf128, Yaf2, Eri1, Lime1, Gzf1, Hdac9, Bhlhe41, Baz2a, Inpp5j, Hexim1, Lcor, Zbtb42, Ripply1					38	0.419481		Ahrr, Ang, Ang3, Fabp4, Bcl3, Bmp4, Serping1, Cav1, Cebpa, Eif2ak3, Ereg, Fzd1, Gsc, Hmx1, Foxa1, Hoxa2, Il6, Impact, Inhbb, Klf12, Klf4, Mdfi, Nab2, Prrx1, Bhlhe40, Tcf7l1, Nr1h3, Vdr, Wt1, Ikzf4, Txnip, Kcnip3, Fam129a, Irak3, Hopx, Trps1, Nrg1, Myocd	20	0.185215		Twist2, Gli2, Hoxa7, Hoxc8, Hoxd8, Nab1, Per1, Prkca, Ppard, Pparg, Rab23, Rarg, Sorbs3, Thra, Trim24, Zfpm2, Vax2, Hdac7, Tcf25, Glis2
296	regulation of protein kinase cascade	12	0.572844		Akt2, Btrc, Fgfr3, Hipk3, Id1, Mapk8ip1, Fgf21, Ube2n, Dusp22, Socs2, Atp2c1, Nod2	25	0.0179686	1	Adrb3, Rhoa, Cav1, Cbs, Cd24a, Cntf, Fgf10, Fgfr2, Hcls1, Il6, Mdfic, Lst1, Il1rl1, Myd88, Ppard, Pten, Sorbs3, Sykb, Tgm2, Timp2, Litaf, Nenf, Tradd, Ticam1, Flna	2	0.734186		Fgfr1, Tnxb	6	0.741407		Grb2, Id1, Fgf21, Ube2n, Card6, Nod2	7	0.223409		Ar, Btrc, Hipk2, Tlr4, Sh3rf1, Socs2, Atp2c1					13	0.408827		Adrb3, Cav1, Fgf10, Fgfr2, Lpar1, Hcls1, Il11, Il6, Il1rl1, Mdfi, Timp2, Tnfsf11, Nod1	11	0.0182882	1	Rhoa, Cd24a, Cntf, Lst1, Myd88, P2rx7, Ppard, Sorbs3, Sykb, Tgm2, Litaf
297	positive regulation of gene expression	56	0.000677869	1	Apbb1, Bckdha, Bmp2, Bmp7, Klf5, Pcbd1, Dlx2, Etv1, Hmgb1, Lef1, Mef2a, Mef2c, Myf6, Myod1, Myog, Ncoa1, Nfkb1, Nfyc, Notch1, Pitx2, Pknox1, Ppargc1a, Rb1, Rxrg, Six1, Six2, Six4, Sox11, Sox6, Sox8, Tbx1, Tdgf1, Tef, Trp63, Usf2, Utf1, Plagl1, Zscan21, Med14, Irf6, Rbm14, Foxo1, Mlxipl, Smarcd3, Murc, Wwtr1, Mapre3, Ppargc1b, Csrnp2, Vgll2, Abra, Eny2, Ablim1, Ablim2, Ablim3, Maml3	71	0.000891761	1	App, Bmp4, Cask, Cebpb, Cebpd, Ddit3, E2f1, Ebf1, Ebf2, Ebf3, Elf1, Epas1, Foxc2, Gata5, Gata6, Gli2, Hand2, Foxd1, Nr4a1, Foxa1, Hoxa13, Hoxa2, Hoxb9, Hoxd10, Hoxd13, Igf1, Il6, Inhba, Irf1, Mdfic, Klf2, Klf4, Meox1, Foxc1, Aff1, Meis2, Msx1, Myd88, Nfib, Nfix, Ntf3, Pax1, Pax9, Pbx1, Rarg, Rag1ap1, Sdpr, Shox2, Stat6, Tbx5, Tcfap2b, Tead3, Thra, Tnfrsf1a, Vegfa, Wt1, Zbtb7b, Zic3, Klf6, Ets1, H…	3	0.922106		Foxa2, Pax3, Etv4	34	0.00203416	1	Bckdha, Runx1, Etv1, Fosl1, Gata2, Gata4, Hmgb1, Hmga1, Il2rb, Jun, Lef1, Mef2a, Cited2, Myod1, Myog, Pknox1, Pou2f1, Ppargc1a, Six1, Six4, Sox2, Sox9, Usf2, Plagl1, Nufip1, Rbm14, Smarcd3, Murc, Hmgb2, Ppargc1b, Eny2, Onecut2, Mysm1, Maml3	17	0.214453		Apbb1, Ar, Klf5, Dlx2, Esr1, Hipk2, Mef2c, Ncoa1, Kat2b, Pitx2, Rb1, Stat5a, Zmiz2, Irf6, Med12, Yaf2, Ablim3	4	0.499349		Gata3, Rora, Atxn1, Tead1	51	0.00455807	1	Ahr, App, Arntl, Bcl3, Bmp4, Cask, Cebpa, Cebpb, Cebpd, Ddit3, Ebf2, Elf1, Epas1, Hand2, Foxd1, Foxa1, Hoxa13, Hoxa2, Hoxd10, Hoxd13, Irf8, Igf1, Il11, Il6, Inhba, Klf12, Klf2, Klf4, Mafb, Meox1, Nfia, Ntf3, Pax1, Pax9, Stat3, Tcf7l1, Tcfap2b, Tead3, Tgfb3, Tnfrsf1a, Wt1, Zic3, Klf6, Htatip2, Psrc1, Bcl11b, Creb3l4, Klf7, Smarca1, Myocd, Lrrc32	26	0.00643693	1	Fgf2, Gli2, Nr4a1, Hoxa7, Hoxb9, Hoxd9, Foxc1, Meis2, Myd88, Nfib, Nfix, Pparg, Rarg, Sdpr, Stat6, Tbx5, Thra, Trim24, Zbtb7b, Zfpm2, Cand1, Glis2, Zfp287, Npas4, Maml2, 9430076C15Rik
298	negative regulation of gene expression	38	0.0978635		Bcl6, Smyd1, Cdkn1c, Cux1, Dlx2, Gclc, Hipk3, Id1, Id2, Inppl1, Lef1, Myf6, Nfkb1, Pkia, Pkig, Purb, Rb1, Rbpj, Satb1, Skil, Sox6, Trp63, Dnajb6, Zfp238, Lmcd1, Dnajb5, Mlxipl, Sap30, Kcnq1ot1, Gzf1, Eif2c4, Rbm9, Wwtr1, Baz2a, Hexim1, Eif2c2, Nrip1, Ripply1	43	0.417274		Fabp4, Bmp4, Twist2, Nr2f1, Ereg, Gli2, Gsc, Hmx1, Foxa1, Hoxa2, Hoxb4, Hoxc8, Klf4, Mxd3, Mov10, Msx1, Rhox5, Prrx1, Ppard, Rarg, Sorbs3, Shox2, Bhlhe40, Tbl1x, Thra, Nr1h3, Vdr, Wt1, Vax2, Hdac7, Txnip, Adar, Kcnip3, Eid1, Tcf25, Cmtm2a, Hopx, Glis2, Trps1, Foxp1, Nrg1, Myocd, Rarb	6	0.266889		Aes, Hdac5, Pax3, Timeless, Maf1, Rcor2	21	0.204372		Bcl6, Smyd1, Dlx1, Foxf2, Hhex, Id1, Id2, Lef1, Cited2, Pkia, Pkig, Pou2f1, Purb, Sim2, Sox2, Sox9, Suv39h1, Zfp238, Srrt, Dmbx1, Zhx3	18	0.0435976	1	Dlx2, Gclc, Hipk2, Inppl1, Rb1, Zc3h8, Sap30, Yaf2, Eri1, Lime1, Gzf1, Hdac9, Bhlhe41, Baz2a, Hexim1, Lcor, Zbtb42, Ripply1					27	0.739205		Ahrr, Fabp4, Bmp4, Cebpa, Ereg, Fzd1, Gsc, Hmx1, Foxa1, Hoxa2, Klf12, Klf4, Mdfi, Nab2, Prrx1, Bhlhe40, Tcf7l1, Nr1h3, Vdr, Wt1, Ikzf4, Txnip, Kcnip3, Hopx, Trps1, Nrg1, Myocd	18	0.111714		Twist2, Gli2, Hoxa7, Hoxc8, Hoxd8, Nab1, Per1, Ppard, Pparg, Rarg, Sorbs3, Thra, Trim24, Zfpm2, Vax2, Hdac7, Tcf25, Glis2
299	positive regulation of cell communication	15	0.505291		Adora2a, Fgfr3, Lama2, Ncam1, Reln, Fgf21, Pink1, Epgn, Ube2n, Dusp22, Npnt, Abra, Eif2a, Atp2c1, Nod2	41	2.67239e-06	1	Ada, Adrb3, Rhoa, Cd24a, Cd3e, Cntf, Csf1, Eif2ak3, Ereg, Fgf10, Fgf18, Fgfr2, Gpc3, Hcls1, Il6, Jag1, Lst1, Kitl, Myd88, Prrx1, Ppard, Sorbs3, Shox2, Slc1a3, Snca, Sykb, Tgm2, Thbs1, Vegfa, Litaf, Aldh1a3, Nenf, Tradd, Fgfbp3, Pde6h, Ticam1, Flna, Nrg1, Ece1, Itga8, Kcp	2	0.801635		Cdkn2a, Fgfr1	8	0.627033		Hhex, Cited2, Ncam1, Sox2, Fgf21, Ube2n, Npnt, Nod2	5	0.735785		Ar, Fgfbp1, Hipk2, Tlr4, Atp2c1					24	0.00705558	1	Ada, Adrb3, Eif2ak3, Ereg, Fgf10, Fgfr2, Gpc3, Lpar1, Grik1, Hcls1, Il11, Il6, Jag1, Prrx1, Slc1a3, Snca, Tgfb3, Thbs1, Tnfsf11, Aldh1a3, Nod1, Nrg1, Itga8, Kcp	13	0.0115869	1	Rhoa, Cd24a, Cntf, Csf1, Fgf18, Lst1, Myd88, P2rx7, Ppard, Sorbs3, Sykb, Tgm2, Litaf
300	negative regulation of cell communication	23	0.0155107	1	Adora1, Bcl6, Bmp7, Cidea, Grik3, Nfkbia, Ngfr, Rgs5, Skil, Tdgf1, Tob1, Wif1, Rgs14, Rgs17, Mtor, Chst11, Chrdl2, Sost, Fgfrl1, Socs7, Socs2, Lrp4, Nod2	27	0.0448058	1	Rhoa, Cav1, Cd3e, Cish, Socs3, Cyp7b1, Elf1, Gnai2, Gpc3, Gsc, Htr2a, Igf1, Il1rl1, Prkca, Pld2, Pten, Frzb, Stxbp1, Thy1, Grem1, Htra1, Dkk2, Rgs10, Bmper, Irak3, Fstl3, Pawr	3	0.468762		Cln3, Hhip, Lect2	12	0.121624		Bcl6, Ezh2, Hhex, Ngfr, Sox2, Sigirr, Rgs11, Chst11, Onecut2, Lrp4, Nod2, Rph3al	8	0.21819		Nlk, Rgs4, Mtor, Rgs20, Lime1, Dgkz, Socs7, Socs2	3	0.269032		Rgs2, Atxn1, Phlda3	23	0.0114064	1	Cav1, Cish, Cyp7b1, Elf1, Gpc3, Grik1, Gsc, Htr2a, Igf1, Il1rl1, Mdfi, Frzb, Tgfb3, Thy1, Wnt4, Rgs6, Dkk2, Rgs10, Bmper, Ddit4l, Irak3, Fstl3, Pawr	6	0.658773		Rhoa, Socs3, P2rx7, Prkca, Pld2, Grem1
301	positive regulation of protein kinase cascade	6	0.773059		Fgfr3, Fgf21, Ube2n, Dusp22, Atp2c1, Nod2	17	0.0118979	1	Adrb3, Rhoa, Cntf, Fgf10, Fgfr2, Hcls1, Il6, Lst1, Myd88, Ppard, Sorbs3, Tgm2, Litaf, Nenf, Tradd, Ticam1, Flna					3	0.869276		Fgf21, Ube2n, Nod2	4	0.408493		Ar, Hipk2, Tlr4, Atp2c1					9	0.278019		Adrb3, Fgf10, Fgfr2, Lpar1, Hcls1, Il11, Il6, Tnfsf11, Nod1	9	0.00481364	1	Rhoa, Cntf, Lst1, Myd88, P2rx7, Ppard, Sorbs3, Tgm2, Litaf
302	regulation of cell morphogenesis involved in differentiation	5	0.494364		Nefl, Nefm, Ttc3, Ulk1, Amigo1	9	0.116587		Cacna1a, Ngf, Nrp1, Ntrk3, Sema3f, Tgfbr3, Thy1, Metrn, Klk8					5	0.135797		Efna1, Nefl, Nefm, Ntn1, Sema4d									10	0.00744817	1	Cdh4, Nrp1, Ntrk3, Sema3f, Tgfb3, Tgfbr3, Thy1, Lrrc4c, Klk8, Robo2	3	0.444211		Cacna1a, Ulk2, Plxnb2
303	regulation of cell-substrate adhesion	9	0.00705991	1	Bcl6, Ddr1, Dmp1, Spp1, Tdgf1, Spock2, Npnt, Emid2, Rasa1	16	2.92339e-06	1	Col8a1, Col1a1, Csf1, Edil3, Fbln2, Cyr61, Nid1, Pten, Thbs1, Smoc2, Smoc1, Ccdc80, A930038C07Rik, Pik3cb, Emilin1, Abi3bp					4	0.210814		Bcl6, Spock2, Npnt, Onecut2									7	0.0590469		Col8a1, Nid1, Thbs1, Smoc1, Ccdc80, A930038C07Rik, Abi3bp	5	0.0310199	1	Bcl2, Col1a1, Csf1, Fbln2, Emilin1
304	positive regulation of cell-substrate adhesion	6	0.0419424	1	Dmp1, Spp1, Tdgf1, Spock2, Npnt, Emid2	13	3.55875e-06	1	Col8a1, Csf1, Edil3, Fbln2, Cyr61, Nid1, Thbs1, Smoc2, Smoc1, Ccdc80, A930038C07Rik, Emilin1, Abi3bp					2	0.665095		Spock2, Npnt									7	0.0098374	1	Col8a1, Nid1, Thbs1, Smoc1, Ccdc80, A930038C07Rik, Abi3bp	3	0.193178		Csf1, Fbln2, Emilin1
305	regulation of hormone levels	9	0.71727		Acvr2b, Crym, Mc4r, Pcsk2, Reln, Tg, Bbs1, Chst8, Exoc3l	25	0.00157229	1	Adh1, Cacna1a, Cpe, Crabp2, Cyp17a1, Cyp1b1, Eif2ak3, Fkbp1b, Hfe, Foxa1, Il6, Ly6e, Rdh11, Pcsk5, Aldh1a2, Rbp1, Rbp4, Scarb1, Aldh1a3, Ece2, Dio3, Slco4a1, Ece1, Cyp26b1, Vgf					4	0.887813		Acvr2b, Retsat, Chst8, Exoc3l	3	0.853825		Esr1, Bbs1, Rdh10					21	0.000601451	1	Adh1, Bmpr1b, Crabp2, Cyp1b1, Eif2ak3, Fkbp1b, Hfe, Foxa1, Il6, Rdh11, Pcsk5, Aldh1a2, Rbp1, Rbp4, Wnt4, Aldh1a7, Aldh1a3, Ece2, Dio3, Cyp26b1, Vgf	5	0.536803		Cacna1a, Nr3c1, Ly6e, Scarb1, Trpv4
306	positive regulation of phospholipase C activity					7	0.0380259	1	Ang, Edn1, Gnb1, Htr2a, Npr3, Pth1r, Tgm2																	5	0.106093		Ang, Edn1, Htr2a, Pth1r, Gng13
307	lipid localization	9	0.71727		Atp8a1, Atp9a, Cd36, Cidea, Cpt1b, Mttp, Atp8a2, Osbp2, Nrip1	23	0.00712617	1	Abca1, Apoa2, Apoe, Atp10a, Cav1, B4galnt1, Gm2a, Hexa, Hexb, Ldlr, Anxa1, Sigmar1, Ppard, Rbp4, Scarb1, Gulp1, Pitpnc1, Apol9b, Osbpl10, Hdlbp, Stard4, Apob48r, Apol9a, Tnrc18					2	0.994515		Kcnn4, Osbp2									16	0.0351776	1	Abca1, Abcg1, Apoe, Cav1, B4galnt1, Gm2a, Hexa, Hexb, Pctp, Pltp, Rbp4, Slc27a3, Npc2, Gulp1, Osbpl10, Hdlbp	8	0.0899702		Atp10a, P2rx7, Ppard, Pparg, Scarb1, Vldlr, Pitpnc1, Stard4
308	cellular component assembly involved in morphogenesis	13	4.77534e-06	1	Acta1, Actc1, Capn3, Neb, Neurl1a, Prox1, Tcap, Tmod1, Tnnt2, Ttn, Xirp1, Bbs2, Murc	4	0.705721		Itgb1, Myh11, Pmp22, Myh10					12	8.42373e-08	1	Acta1, Actc1, Capn3, Neb, Neurl1a, Tcap, Tmod1, Tnnt2, Ttn, Xirp1, Bbs2, Murc									3	0.730957		Itgb1, Myh11, Pmp22	2	0.665867		Myh10, BC040756
309	regulation of cell death	59	0.00401016	1	Accn1, Adnp, Adora1, Adora2a, Apbb1, Bcl6, Bmp7, Btg1, Cd28, Cd3g, Cdk5r1, Cidea, Col18a1, Dapk2, Ei24, Erbb3, Fgfr3, Gal, Gch1, Gclc, Gspt1, Igfbp3, Inha, Jag2, Mmp9, Nefl, Ngfr, Notch1, Pou4f1, Mapk8ip1, Psen2, Rnf7, Scg2, Skil, Spp1, Tcf7, Klf10, Traf1, Traf3, Traf5, Trp63, Sh3glb1, Foxo1, Chst11, 5730403B10Rik, Trim35, Dedd2, Dyrk2, Unc13d, Ing3, Nme5, Nol3, Scrib, Hip1, Rasa1, Dmrt2, Stradb,…	80	0.000837595	1	Ada, Agtr1b, Alx3, Apoe, Rhoa, Bak1, Bcl2a1d, Bdnf, Bmp4, Cacna1a, Casp4, Rb1cc1, Cd24a, Cd3e, Cebpb, Clu, Cntf, Col2a1, Cx3cr1, Dad1, Ddit3, Eif2ak3, Epha7, Fas, Fcer1g, Foxc2, B4galt1, Hgf, Nr4a1, Hoxa13, Igf1, Il6, Lst1, Foxc1, Kitl, Msx1, Msx2, Ngf, Ntf3, Pea15a, Pim1, Prkca, Pnp, Prnp, Pten, Rarg, Snca, Sphk1, Serpinb9, Tbx5, Tgm2, Timp1, Vdr, Vegfa, Vnn1, Bok, Htatip2, Nupr1, Kcnip3, Ripk3,…	9	0.104606		Apbb2, Bik, Casp6, Cdkn2a, Cln3, Fgfr1, Msh2, Xrcc5, Nlrp1a	29	0.129743		Bard1, Bcl6, Cdk5r1, Dapk2, Dlx1, Gal, Gch1, Gdnf, Gspt1, Ifi204, Il2rb, Jag2, Cited2, Nefl, Ngfr, Pou4f1, Sox9, Tcf7, Traf1, Sh3glb1, Angptl4, Chst11, Ing3, Nme5, Nol3, Card14, Bmf, Card6, Nod2	19	0.235108		Accn1, Apbb1, Bid, Btc, Esr1, Gclc, Hipk2, Hspa1l, Igfbp3, Stat5a, Ppp1r13b, Cln8, Zc3h8, Dedd2, Unc13d, Scrib, Ciapin1, Hip1, Stradb	4	0.597025		Itm2b, Phlda3, Aen, Tnfsf15	59	0.00206888	1	Ada, Agtr1a, Agtr1b, Agtr2, Alx3, Apoe, Bcl2a1d, Bcl3, Bmp4, Btg2, Casp4, Rb1cc1, Cdkn1a, Cebpb, Col2a1, Cx3cr1, Ddit3, Eif2ak3, Fas, Fcer1g, Gdf5, B4galt1, Hgf, Hmox1, Hoxa13, Igf1, Il6, Mgmt, Ntf3, Prnp, S100b, Snai2, Snca, Sphk1, Tgfb2, Tgfb3, Timp1, Tnfrsf10b, Vdr, Vnn1, Htatip2, Nupr1, Kcnip3, Ripk3, Aldh1a3, Bcl11b, Pmaip1, Trp53inp1, Perp, Shisa5, Ikbip, Dapk1, Ifih1, Irak3, Nuak2, Pcsk9, …	26	0.0327644	1	Rhoa, Bcl2, Bdnf, Cacna1a, Cd24a, Clu, Cntf, Fgf2, Nr3c1, Nr4a1, Lst1, Foxc1, P2rx7, Prkca, Pnp, Ppt1, Rarg, Cx3cl1, Serpinb9, Tbx5, Tgm2, Efhc1, Dhcr24, Card10, Adamtsl4, Plcg2
310	positive regulation of cell death	30	0.00884438	1	Adora2a, Apbb1, Bmp7, Cd28, Cdk5r1, Col18a1, Dapk2, Ei24, Fgfr3, Gal, Gch1, Igfbp3, Inha, Mmp9, Ngfr, Notch1, Pou4f1, Psen2, Rnf7, Klf10, Trp63, Sh3glb1, 5730403B10Rik, Trim35, Dyrk2, Unc13d, Ing3, Scrib, Dmrt2, Il19	35	0.0385375	1	Apoe, Bak1, Bmp4, Casp4, Cd24a, Cd3e, Cebpb, Ddit3, Epha7, Fas, B4galt1, Nr4a1, Hoxa13, Lst1, Prkca, Pten, Rarg, Tbx5, Tgm2, Vdr, Bok, Htatip2, Nupr1, Ripk3, Aldh1a3, Perp, Shisa5, Ikbip, Tradd, Efhc1, Plekhf1, Pcsk9, Ticam1, Rarb, Adamtsl4	5	0.165298		Apbb2, Bik, Casp6, Cdkn2a, Nlrp1a	10	0.673414		Bard1, Cdk5r1, Dapk2, Gal, Gch1, Ifi204, Ngfr, Pou4f1, Sh3glb1, Ing3	8	0.493459		Apbb1, Bid, Hipk2, Igfbp3, Ppp1r13b, Zc3h8, Unc13d, Scrib	3	0.400147		Itm2b, Phlda3, Aen	28	0.0189299	1	Apoe, Bcl3, Bmp4, Casp4, Cdkn1a, Cebpb, Ddit3, Fas, B4galt1, Hmox1, Hoxa13, S100b, Tgfb2, Tgfb3, Vdr, Htatip2, Nupr1, Ripk3, Aldh1a3, Pmaip1, Trp53inp1, Perp, Shisa5, Ikbip, Dapk1, Pcsk9, Nod1, Bbc3	11	0.22492		Cd24a, Nr3c1, Nr4a1, Lst1, P2rx7, Prkca, Rarg, Tbx5, Tgm2, Efhc1, Adamtsl4
311	regulation of metal ion transport	9	0.0208173	1	Adora1, Adora2a, Akt2, Cacna2d1, Dmpk, Sln, Nedd4l, Orai1, Stim2	10	0.0435252	1	Bak1, Cav1, Fkbp1a, Fkbp1b, Gnai2, Htr2a, Pkd2, Sgk1, Thy1, Plcg2					2	0.857193		Dmpk, Nedd4l	4	0.131474		Cacna2d1, Nos3, Orai1, Stim2					5	0.439733		Cav1, Fkbp1b, Htr2a, Pkd2, Thy1	2	0.768293		Bcl2, Plcg2
312	regulation of neuron projection development	4	0.671572		Nefl, Nefm, Ulk1, Amigo1	8	0.178831		Cacna1a, Ngf, Nrp1, Ntrk3, Sema3f, Thy1, Metrn, Klk8					5	0.115026		Efna1, Nefl, Nefm, Ntn1, Sema4d	2	0.714497		Tiam1, Inpp5j					8	0.0446493	1	Cdh4, Nrp1, Ntrk3, Sema3f, Thy1, Lrrc4c, Klk8, Robo2	3	0.413212		Cacna1a, Ulk2, Plxnb2
313	programmed cell death	45	0.0520353		Aatk, Actc1, Apbb1, Cidea, Dapk2, Gspt1, Hipk3, Id1, Mef2a, Mef2c, Nfkb1, Ngfr, Peg3, Psen2, Purb, Dpf2, Rnf7, Tnfaip3, Traf1, Traf3, Traf5, Trp63, Dido1, Zfp346, Sh3glb1, Cadm1, 5730403B10Rik, Trim35, Dedd2, 1700020C11Rik, Dyrk2, 2010001M09Rik, Cyfip2, Scrib, Unc5a, Rnf216, Egln3, Csrnp2, Rhot2, Hip1, Shb, E2f2, Il19, Prune2, Fastkd5, Apeg3	66	0.00384687	1	Aplp1, App, Bak1, Casp4, Cd24a, Comp, Dad1, E2f1, Eif2ak3, Fas, Gas2, Gata6, Gli2, Hand2, Il6, Krt8, Lgals7, Lst1, Ltbr, Kitl, Gadd45b, Tnfrsf11b, Pea15a, Rhox5, Eif2ak2, Pten, Ripk1, Sgk1, Serpina3g, Tnfrsf1a, Tnfsf12, Twist1, Unc5c, Map3k5, Bok, Htatip2, Rassf5, Kcnip3, Ripk3, Litaf, Nek6, Perp, Krt20, Shisa5, Steap3, Gulp1, Tradd, Dram1, Plekhf1, Irak3, Nuak2, Traf3ip2, Ticam1, Unc5b, Pawr, Da…	5	0.57144		Bub1b, Casp6, Cdkn2a, Msh2, Nlrp1a	19	0.60683		Actc1, Dapk2, Gspt1, Id1, Mef2a, Ngfr, Ntn1, Purb, Rtkn, Traf1, Zfp346, Sh3glb1, Cadm1, 1700020C11Rik, Ppp2r2b, Egln3, Bmf, E2f2, Prune2	19	0.0747714		Apbb1, Bid, Hipk2, Mef2c, Mef2d, Ncf1, Peg3, Tial1, Ppp1r13b, Dedd2, Itgb3bp, 1810011O10Rik, Scrib, Ciapin1, Rhot2, Hip1, Shb, Fastkd1, Shf, Apeg3	7	0.0437502	1	Itm2b, Zmat3, Phlda3, Aen, Tnfrsf21, Ggct, Tnfsf15	42	0.0949424		Ahr, Aplp1, App, Casp4, Comp, Eif2ak3, Eya2, Fas, Gas2, Hand2, Il6, Lgals7, Tnfrsf11b, Serpina3g, Tgfb2, Tnfrsf10b, Tnfrsf1a, Unc5c, Htatip2, Rassf5, Kcnip3, Ripk3, Pmaip1, Rnf130, Trp53inp1, Perp, Krt20, Shisa5, Dapk1, Gulp1, Dram1, Irak3, Nuak2, Nod1, Pawr, Bbc3, Sgms1, Trib3, Fam176a, Sulf1, Xaf1, Gm13272	16	0.449988		Bcl2, Cd24a, Fgf2, Gli2, Lst1, Ppt1, Eif2ak2, Twist1, Litaf, Sgpp1, Phlpp1, Traf3ip2, Tnfaip8, Unc5b, Adamtsl4, Phf17
314	induction of programmed cell death	17	0.152883		Adora2a, Cd28, Dapk2, Ei24, Gch1, Inha, Ngfr, Rnf7, Klf10, Trp63, Sh3glb1, 5730403B10Rik, Trim35, Dyrk2, Unc13d, Dmrt2, Il19	22	0.15045		Apoe, Casp4, Cd24a, Cd3e, Cebpb, Fas, Nr4a1, Lst1, Prkca, Pten, Tbx5, Tgm2, Bok, Nupr1, Ripk3, Perp, Shisa5, Ikbip, Tradd, Plekhf1, Pcsk9, Ticam1	3	0.414245		Bik, Casp6, Nlrp1a	5	0.902497		Dapk2, Gch1, Ifi204, Ngfr, Sh3glb1	3	0.936573		Hipk2, Ppp1r13b, Unc13d	3	0.230673		Itm2b, Phlda3, Aen	20	0.0257006	1	Apoe, Bcl3, Casp4, Cebpb, Fas, Hmox1, S100b, Tgfb2, Tgfb3, Nupr1, Ripk3, Pmaip1, Trp53inp1, Perp, Shisa5, Ikbip, Dapk1, Pcsk9, Nod1, Bbc3	6	0.563629		Cd24a, Nr4a1, Lst1, Prkca, Tbx5, Tgm2
315	mesenchymal cell development	5	0.44584		Bmp2, Lef1, Notch1, Rbpj, Tbx1	13	0.00164956	1	Cfl1, Edn1, Ednra, Ednrb, Foxc2, Hand2, Foxc1, Kitl, Nfatc1, Nrp2, Nrtn, Aldh1a2, Sema3f	2	0.329781		Eomes, Pax3	3	0.561517		Gdnf, Lef1, Sox9									7	0.109998		Edn1, Ednrb, Efnb1, Hand2, Nrp2, Aldh1a2, Sema3f	2	0.761113		Bcl2, Foxc1
316	neural crest cell development					12	0.00021233	1	Cfl1, Edn1, Ednra, Ednrb, Foxc2, Hand2, Foxc1, Kitl, Nrp2, Nrtn, Aldh1a2, Sema3f					2	0.737447		Gdnf, Sox9									7	0.0257357	1	Edn1, Ednrb, Efnb1, Hand2, Nrp2, Aldh1a2, Sema3f
317	neural crest cell differentiation					12	0.00021233	1	Cfl1, Edn1, Ednra, Ednrb, Foxc2, Hand2, Foxc1, Kitl, Nrp2, Nrtn, Aldh1a2, Sema3f					2	0.737447		Gdnf, Sox9									7	0.0257357	1	Edn1, Ednrb, Efnb1, Hand2, Nrp2, Aldh1a2, Sema3f
318	striated muscle tissue development	39	1.57873e-14	1	Chrna1, Acta1, Actc1, Cacna1s, Col19a1, Csrp3, Cxadr, Dmd, Erbb2, Mef2c, Myf6, Mylpf, Myod1, Myog, Musk, Pak1, Pax7, Pitx2, Prox1, Rxrg, Six1, Six4, Tdgf1, Tnni1, Tnnt2, Tpm1, Ttn, Xirp1, Pdlim3, Vamp5, Srpk3, Murc, Als2, Myo18b, Vgll2, Myl6b, Dner, Lrp4, Dok7	28	9.95209e-05	1	App, Rhoa, Cav1, Cav2, Col11a1, Eln, Fhl2, Fkbp1a, Foxc2, Gata6, Hoxd10, Itgb1, Ly6e, Meox2, Foxc1, Myh11, Myl6, Pitx1, Pten, Rbp4, Tbx5, Tgfbr3, Tnc, Mbnl1, Myh10, Foxp1, Nrg1, Rarb					27	3.7484e-12	1	Acadm, Chrna1, Acta1, Actc1, Cacna1s, Csrp3, Gata4, Met, Mylpf, Myod1, Myog, Musk, Pak1, Pax7, Six1, Six4, Tnni1, Tnnt2, Tpm1, Ttn, Xirp1, Pdlim3, Srpk3, Murc, Myl6b, Lrp4, Dok7	3	0.850764		Mef2c, Pitx2, Mettl8					15	0.062548		App, Cav1, Col11a1, Eln, Fhl2, Hoxd10, Itgb1, Meox2, Myh11, Pitx1, Rbp4, Tgfb2, Tgfbr3, Tnc, Nrg1	8	0.0871611		Rhoa, Cav2, Hoxd9, Ly6e, Foxc1, Tbx5, Zfpm2, Myh10
319	skeletal myofibril assembly	4	0.00338859	1	Acta1, Actc1, Prox1, Tmod1									3	0.0145016		Acta1, Actc1, Tmod1
320	monovalent inorganic cation transport	36	0.00411056	1	Accn1, Ank1, Atp1b2, Kcna7, Kcnb1, Kcnc1, Kcnh2, Kcnj12, Kcnma1, Nnt, Scn10a, Scn3a, Slc12a2, Slc20a2, Abcc8, Abcc9, Tmem38b, Slc12a5, Kcnq4, Atp6v1c2, Tmem38a, Atp6v1e2, Atp1a2, Kcnc4, Kcnn3, Kcnk13, Slc4a7, Slc9a2, Scn3b, Slc9a7, Slc24a4, Accn4, Slc38a9, Slc5a6, Slc9a9, Kcnf1	20	0.990838		Atp5c1, Kcna6, Kcnab1, Kcnd2, Kcnj15, Kcnj4, Kcnk1, Kcnmb1, Kcnk6, Kcnip3, Kcne4, Slc5a7, Slc38a4, Kctd17, Hvcn1, Slc36a1, Kcns3, Kctd12, Kctd8, Kctd10	2	0.926059		Atp1b1, Slc5a3	13	0.544249		Ank1, Kcnk5, Kcnn4, Nnt, Slc22a4, Kcnmb4, Kcnq4, Atp1a2, Slc9a2, Kctd13, Slc24a4, Slc9a9, Kcnf1	10	0.401908		Accn1, Tcirg1, Tmem38b, Slc12a5, Atp6v1g1, Kctd6, Tmem38a, Slc24a3, Slc13a4, Slc38a9	2	0.812384		Atp6v0a1, Kctd15	20	0.732865		Fxyd2, Kcna6, Kcnab1, Kcnd2, Kcnj15, Kcnj4, Kcnk1, Kcnmb1, Scn1b, Kcnk6, Kcnip3, Kcne4, Slc5a7, Slc38a4, Hvcn1, Kctd12b, Kctd11, Kcns3, Kctd12, Kctd8	6	0.951777		Slc9a1, Kctd17, Atp6v0e2, Nhedc2, Slc9a6, Kctd10
321	di-, tri-valent inorganic cation transport	19	0.0433507	1	Atp2a1, Atp2a2, Cacna1s, Cacna2d1, Cacnb1, Cacng1, Camk2b, Prkcb, Psen2, Ryr1, Cacng6, Cacna1h, Cysltr1, Atp2b1, Orai1, Stim2, Atp2c1, Slc24a4, Cacna1i	25	0.0272394	1	Cacna1a, Cacna1g, Cav1, Coro1a, Sfxn1, Fkbp1a, Fkbp1b, Itpr1, Itpr3, Nfatc1, P2rx4, Pkd2, Trf, Vdr, Trpv2, Slc25a37, Steap3, Nipal1, Sfxn2, Sfxn3, Sfxn5, Camk2d, Sri, Mmgt2, Cachd1					8	0.457088		Atp2a1, Atp2a2, Cacna1s, Cacng1, Ryr1, Tmem37, Slc24a4, Tpcn1	7	0.249272		Cacna2d1, Cacnb1, Slc24a3, Orai1, Stim2, Trpm6, Atp2c1					15	0.24274		Cacna1g, Cav1, Coro1a, Fkbp1b, Heph, P2rx4, Pkd2, Tcn2, Trf, Vdr, Trpv2, Slc25a37, Nipal1, Nipa1, Grin3a	7	0.352201		Cacna1a, Sfxn1, Itpr1, P2rx7, Trpv4, Sri, Cachd1
322	peptide transport	3	0.864049		Acvr2b, Mc4r, Exoc3l	5	0.696983		Abca1, Eif2ak3, Fkbp1b, Il6, Vgf					3	0.561517		Acvr2b, Tap2, Exoc3l									8	0.0446493	1	Abca1, Eif2ak3, Fkbp1b, Il6, Tap1, Abcb9, Slco3a1, Vgf
323	amine transport	6	0.805282		Cadps, Arl6ip5, Slc25a26, Slc44a1, Slc43a2, Slc38a9	13	0.196691		Cacna1a, Ly6e, Slc19a1, Slc1a3, Slc1a6, Slc7a7, Sykb, Slc25a13, Slc5a7, Slc38a4, Slc43a1, Slc36a1, Apba1					2	0.976163		Slc22a4, Slc43a2	7	0.0340961	1	Pick1, Slc7a5, Slc6a6, Cln8, Arl6ip5, Slc44a1, Slc38a9					10	0.197823		Slc7a3, Pdpn, Slc1a3, Slc1a6, Slc7a7, Slc7a8, Slc5a7, Slc38a4, Slc43a1, Apba1	3	0.766958		Cacna1a, Ly6e, Sykb
324	energy derivation by oxidation of organic compounds	15	0.0107763	1	Aco2, Dld, Gnas, Gys1, Phka1, Ppargc1a, Pygm, Ppp1r3c, Slc37a2, Agl, Phkb, Phka2, Ppp1r3a, Idh3b, Prkag3	5	0.990271		Snca, Slc25a13, Nfatc4, Pygb, Pygl					3	0.905215		Aco2, Ppargc1a, Gbe1	9	0.00423742	1	Gys1, Mdh1, Pygm, Slc37a2, Uqcr10, Agl, Phka2, Idh3b, Prkag3					5	0.920985		Il6st, S100b, Snca, Nfatc4, Pygl	3	0.796637		Idh1, Pygb, Aldh5a1
325	lipid catabolic process	4	0.997315		Amacr, Pex13, Pnpla7, Nceh1	17	0.25075		Apoe, Gm2a, Hexa, Hexb, Lipa, Pla2g4a, Plcb1, Plcd1, Pld2, Ppard, Scarb1, Pla2g7, Cyp39a1, Smpdl3a, Bdh2, Acot7, Plcg2	2	0.681633		Plcd3, Smpdl3b	4	0.90523		Acadm, Acox2, Napepld, Pnpla1	4	0.688028		Amacr, Pla2g2e, Pnpla2, Pla1a	3	0.165466		Pld3, Smpd1, Plce1	7	0.916843		Apoe, Gm2a, Hexa, Hexb, Pla2g4a, Plcd1, Aspg	9	0.0483642	1	Lipa, Phyh, Pld2, Ppard, Ppt1, Scarb1, Pafah2, Plcg2, Plch2
326	membrane organization	27	0.0899346		Ache, Ankfy1, Cd36, Clcn5, Itga3, Myh1, Myh2, Sgca, Sort1, Tfrc, Ulk1, Pacsin1, Sgcb, Sgcg, Dysf, Hip1r, Bin1, Sh3glb1, 1700020C11Rik, Megf10, Unc13d, Sun1, Pacsin3, Scrib, Hip1, Lrp4, Nrcam, Trim72	40	0.0115224	1	Abca1, Aplp1, App, Bak1, Cap1, Cav1, Cav2, Cd24a, Dnm1, Stx2, Fcer1g, Ghr, Hck, Itgav, Ldlr, Mfge8, Mrc2, Myo7a, Pla2r1, Pld2, Sirpa, Ptx3, Sh3gl1, Sh3gl3, Snca, Scarb1, Stxbp1, Syp, Tgfbr2, Vav1, Elane, Gulp1, Plekhf1, Dhcr24, Myh10, Ap1s2, Colec12, Micall2, Ehd2, Dock1	2	0.903218		Cln3, Rin1	19	0.0241762	1	Gata2, Gdnf, Itga3, Kcnn4, Myh1, Sgca, Tfrc, Sgcg, Hip1r, Bin1, Sh3glb1, Cubn, 1700020C11Rik, Megf10, Rin2, Ston2, Lrp4, Nrcam, Trim72	14	0.0278278	1	Ap3b2, Asgr1, Bid, Myh2, Rab3a, Itsn2, Sgcb, Cln8, Oxa1l, Unc13d, Pacsin3, Scrib, Hip1, Synrg					21	0.448589		Abca1, Aplp1, App, Cav1, Fcer1g, Ghr, Irf8, Itgav, Pla2r1, Sirpa, Ptx3, Sh3gl3, Snca, Vav1, Sgcd, Pmaip1, Gulp1, Ldlrap1, Colec12, Amph, Picalm	18	0.0034823	1	Bcl2, Cav2, Cd24a, Dnm1, Cd47, Mertk, Mrc2, P2rx7, Pld2, Ppt1, Sh3gl1, Scarb1, Vldlr, Dhcr24, Myh10, Ndel1, Micall2, Ehd2
327	cell growth	5	0.278438		Dclk1, Dcx, Gdf9, Ulk1, Bin3	5	0.505405		App, Cacna1a, Lefty1, Emp1, Tnn									2	0.627095		Dclk1, Esr1					6	0.115378		App, Emp1, Tgfb2, Tgfb3, Sgms1, Tnn	6	0.00465527	1	Bcl2, Cacna1a, Lefty1, Ndn, Slc9a1, Ulk2
328	organic acid biosynthetic process	14	0.221074		Glul, Amacr, Plp1, Prkab1, Ptgds, Qk, Scd3, Sh3glb1, 4933437F05Rik, 2010111I01Rik, Prkaa2, Mat2a, Prkag3, Awat2	23	0.0210154	1	Alox5ap, Bcat1, Bcat2, Cbs, Ch25h, Cyp7b1, Degs1, Gsto1, Lta4h, Scd1, Scd2, Slc1a3, Sykb, Cyp39a1, Fads2, Sc4mol, Abhd5, Elovl5, Acaca, Elovl6, Thnsl2, Sc5d, Phgdh, Gm6756, Gm8096	2	0.700204		Dhfr, Prodh	4	0.922437		Ptgds, Qk, Sh3glb1, Adi1	6	0.312545		Glul, Amacr, Prkaa2, Thnsl1, Mat2a, Prkag3	4	0.0415771	1	Elovl1, Fads3, Prkab2, Aldh4a1	11	0.536881		Alox5ap, Ass1, Bcat1, Ch25h, Cyp7b1, Degs1, Ptgis, Ptgs2, Scd1, Slc1a3, Thnsl2	9	0.0616271		Ltc4s, Scd2, Sykb, Fads2, Sc4mol, Abhd5, Elovl5, Cth, Sc5d
329	Wnt receptor signaling pathway	11	0.469228		Lef1, Ndp, Pitx2, Tcf7, Tle3, Wif1, Porcn, Kremen2, Kremen1, Nkd1, Klhl12	19	0.0900574		Dvl3, Invs, Nxn, Sfrp2, Sfrp1, Frzb, Sfrp4, Sdc1, Tgfb1i1, Wisp1, Wnt5a, Apc2, Slc9a3r1, Dkk2, Nkd2, Rspo3, Wnt16, Rspo2, Dixdc1	2	0.670513		Aes, Tle2	4	0.893913		Hhex, Lef1, Tcf7, Porcn	5	0.446648		Nlk, Pitx2, Csnk1e, Kremen2, Kremen1					18	0.00961776	1	Fzd1, Fzd4, Sfrp2, Sfrp1, Frzb, Tcf7l1, Tgfb1i1, Wnt10a, Wnt11, Wnt4, Wnt5a, Dkk2, Dact1, Nkd2, Rspo3, Wnt16, Rspo2, Cpz	4	0.751762		Wisp1, Apc2, Peg12, Fzd2
330	immunoglobulin mediated immune response					16	0.00100221	1	Serping1, C1qa, C1qb, C1qc, C2, C3, C4bp, Cd55, Daf2, Fcer1g, Myd88, Swap70, Tnfsf12, C1ra, C1rl, Gm5077																	10	0.0313011	1	Bcl3, Serping1, C1qa, C1qb, C1qc, C4bp, Cd55, Daf2, Fcer1g, Swap70	4	0.2922		C2, Myd88, C1ra, Gm5077
331	diterpenoid metabolic process					8	0.0168958	1	Adh1, Crabp2, Rdh11, Aldh1a2, Rbp1, Rbp4, Aldh1a3, Cyp26b1																	9	0.000509439	1	Adh1, Crabp2, Rdh11, Aldh1a2, Rbp1, Rbp4, Aldh1a7, Aldh1a3, Cyp26b1
332	sterol metabolic process	2	0.996988		Fech, Prkaa2	27	9.60044e-09	1	Abca1, Apoa2, Apoe, Ch25h, Cyp51, Cyp7b1, Hsd17b7, Ldlr, Lepr, Mvk, Sigmar1, Scarb1, Cyp39a1, 0610007P14Rik, Sc4mol, Pmvk, Tm7sf2, Dhcr24, Pcsk9, Fdps, Hdlbp, Apob48r, Hmgcs1, Insig1, Sc5d, Idi1, Cyb5r2									2	0.872025		Cln8, Prkaa2					11	0.0428192	1	Abca1, Apoe, Ch25h, Cyp7b1, Hsd17b7, Pctp, Ldlrap1, Pcsk9, Hdlbp, Hmgcs1, Cyb5r2	11	9.51734e-05	1	Cyp51, Mvk, Scarb1, Vldlr, 0610007P14Rik, Sc4mol, Dhcr24, Fdps, Insig1, Sc5d, Idi1
333	sterol biosynthetic process					16	2.93329e-08	1	Ch25h, Cyp51, Hsd17b7, Mvk, Sigmar1, 0610007P14Rik, Sc4mol, Pmvk, Tm7sf2, Dhcr24, Fdps, Hmgcs1, Insig1, Sc5d, Idi1, Cyb5r2																	4	0.354262		Ch25h, Hsd17b7, Hmgcs1, Cyb5r2	9	1.98435e-06	1	Cyp51, Mvk, 0610007P14Rik, Sc4mol, Dhcr24, Fdps, Insig1, Sc5d, Idi1
334	vesicle-mediated transport	34	0.580628		Ache, Ankfy1, Cd36, Clcn5, Cux1, Napb, Mapk8ip1, Sort1, Tfrc, Ulk1, Vamp1, Pacsin1, Cadps, Hip1r, Bin1, Vamp5, Sv2b, Megf10, Unc13d, Als2, Gga2, Stx11, Arfgap2, Pacsin3, Sytl2, Tac4, Scrib, Exoc6, Exoc3, Hip1, Agap2, Lrp4, Exoc3l, Trim72	65	0.00414	1	Abca1, Aplp1, App, Arf2, Cacna1a, Cap1, Cav1, Cav2, Cd24a, Dnm1, Stx2, Fcer1g, Ghr, Hck, Itgav, Kif1c, Ldlr, Mfge8, Mrc2, Myo1f, Myo7a, Pla2r1, Pld2, Sirpa, Ptx3, Rab3d, Sar1a, Sec23a, Sh3gl1, Sh3gl3, Snca, Scarb1, Stx3, Stxbp1, Stxbp2, Syp, Tgfbr2, Vamp8, Vav1, Sytl4, Elane, Copz2, Stx6, Kdelr2, Ergic1, Yif1a, Lman1, Gulp1, Nkd2, Cltb, Myh10, Syt13, Sec16b, Kdelr3, Ap1s2, Colec12, Flna, Llgl2, S…	4	0.759894		Cln3, Pcsk4, Srcin1, Rin1	18	0.674437		Cplx2, Gata2, Napb, Tfrc, Hip1r, Bin1, Cubn, Megf10, Rin2, Fam160a2, Sytl2, Exoc6, Ston2, Lrp4, Rab6b, Exoc3l, Rph3al, Trim72	15	0.345288		Ap3b2, Asgr1, Rab3a, Itsn2, Vamp1, Copg, Unc13d, Gga2, Arfgap2, Pacsin3, Tac4, Scrib, Exoc3, Hip1, Synrg					39	0.189383		Abca1, Aplp1, App, Arf2, Cav1, Fcer1g, Ghr, Irf8, Itgav, Myo1f, Pla2r1, Sirpa, Ptx3, Sar1a, Sec23a, Sh3gl3, Snca, Stxbp2, Vav1, Sytl4, Plek, Copz2, Kdelr2, Yipf5, Vps36, Lman1, Gulp1, Nkd2, Syt13, Ldlrap1, Kdelr3, Colec12, Llgl2, Stxbp6, Amph, Gsn, Slc17a9, Arfgap1, Picalm	20	0.107788		Arf4, Cacna1a, Cav2, Cd24a, Dnm1, Cd47, Mertk, Mrc2, P2rx7, Pld2, Ppt1, Sh3gl1, Scarb1, Stx3, Vldlr, Myh10, Mcfd2, Unc13c, Micall2, Ehd2
335	regulation of striated muscle tissue development	7	0.0801536		Btg1, Cxadr, Igfbp3, Lef1, Musk, Cdon, Itgb1bp3	11	0.00672344	1	Bmp4, Fgfr2, Gja1, Rbp4, Tbx5, Tgfbr2, Twist1, Hdac7, Boc, Mbnl3, Myocd	2	0.300588		Fgfr1, Hdac5	5	0.0838947		Gata4, Lef1, Musk, Cdon, Itgb1bp3	2	0.673701		Igfbp3, Hdac9					5	0.342161		Bmp4, Fgfr2, Rbp4, Boc, Myocd	5	0.0362775	1	Bcl2, Gja1, Tbx5, Twist1, Hdac7
336	death	47	0.088187		Aatk, Actc1, Apbb1, Cidea, Dapk2, Gspt1, Gzme, Hipk3, Id1, Mef2a, Mef2c, Nfkb1, Ngfr, Peg3, Psen2, Purb, Dpf2, Rnf7, Tnfaip3, Traf1, Traf3, Traf5, Trp63, Dido1, Zfp346, Sh3glb1, Cadm1, 5730403B10Rik, Trim35, Dedd2, Mmd, 1700020C11Rik, Dyrk2, 2010001M09Rik, Cyfip2, Scrib, Unc5a, Rnf216, Egln3, Csrnp2, Rhot2, Hip1, Shb, E2f2, Il19, Prune2, Fastkd5, Apeg3	73	0.00188222	1	Aplp1, App, Bak1, Casp4, Cd24a, Clu, Comp, Dad1, E2f1, Eif2ak3, Fas, Gas2, Gata6, Gli2, Hand2, Htr2a, Il6, Krt8, Lgals7, Lst1, Ltbr, Lyz2, Lyz1, Kitl, Gadd45b, Tnfrsf11b, Pea15a, Rhox5, Prf1, Eif2ak2, Pten, Ripk1, Sgk1, Serpina3g, Tnfrsf1a, Tnfsf12, Twist1, Unc5c, Map3k5, Bok, Htatip2, Rassf5, Kcnip3, Ripk3, Dbc1, Litaf, Nek6, Perp, Krt20, Shisa5, Steap3, Gulp1, Tradd, Dram1, Plekhf1, Irak3, Nuak…	5	0.645006		Bub1b, Casp6, Cdkn2a, Msh2, Nlrp1a	20	0.674749		Actc1, Dapk2, Gspt1, Id1, Mef2a, Ngfr, Ntn1, Purb, Rtkn, Traf1, Zfp346, Sh3glb1, Cadm1, Mmd, 1700020C11Rik, Ppp2r2b, Egln3, Bmf, E2f2, Prune2	20	0.0925438		Apbb1, Bid, Hipk2, Mef2c, Mef2d, Ncf1, Peg3, Tial1, Ppp1r13b, Cln8, Dedd2, Itgb3bp, 1810011O10Rik, Scrib, Ciapin1, Rhot2, Hip1, Shb, Fastkd1, Shf, Apeg3	7	0.0631491		Itm2b, Zmat3, Phlda3, Aen, Tnfrsf21, Ggct, Tnfsf15	48	0.0432663	1	Ahr, Aplp1, App, Casp4, Comp, Eif2ak3, Eya2, Fas, Gas2, Hand2, Htr2a, Il6, Lgals7, Lyz2, Lyz1, Tnfrsf11b, Serpina3g, Tgfb2, Tnfrsf10b, Tnfrsf1a, Unc5c, Htatip2, Rassf5, Kcnip3, Ripk3, Dbc1, Pmaip1, Rnf130, Trp53inp1, Perp, Krt20, Shisa5, Dapk1, Gulp1, Dram1, Irak3, Nuak2, Nod1, Pawr, Bbc3, Sgms1, Cln5, Trib3, Fam176a, Sulf1, Klk8, Xaf1, Gm13272	18	0.389615		Bcl2, Cd24a, Clu, Fgf2, Gli2, Lst1, P2rx7, Ppt1, Eif2ak2, Twist1, Litaf, Sgpp1, Phlpp1, Traf3ip2, Tnfaip8, Unc5b, Adamtsl4, Phf17
337	phosphorylation	61	0.138426		Aatk, Acvr2b, Adora1, Akt2, Speg, Araf, Ddr1, Camk2b, Dapk2, Dclk1, Dld, Dmpk, Erbb2, Erbb3, Fgfr3, Fgfr4, Fyn, Hipk3, Igfbp3, Mknk2, Sik1, Musk, Pak1, Prkaca, Prkcb, Prkcq, Mapk8ip1, Pxn, Reln, Tdgf1, Ttn, Ulk1, Map2k1, Nrk, Pdk4, Tbk1, Srpk3, Mtor, Atp6v1c2, Pink1, Dyrk2, Epgn, Atp6v1e2, Sbk1, Prkaa2, Alpk3, Camk1g, Alpk2, Dyrk3, Stradb, Eif2a, Cdk17, Mylk4, D8Ertd82e, Prok1, Aak1, Ephb1, Map3k…	90	0.014294	1	Acvrl1, App, Atp5c1, Bub1, Cask, Cfl1, Plk3, Csf1r, Eef2k, Egfr, Eif2ak3, Epha3, Epha4, Epha7, Fes, Fgfr2, Flt1, Galk1, Gnai2, Grk5, Hck, Hgf, Hk2, Jak1, Kdr, Mdfic, Mtap2, Mvk, Gadd45b, Ntrk3, Ddr2, Pdgfra, Pdgfrb, Pim1, Prkca, Prkcz, Eif2ak2, Ripk1, Ryk, Sgk1, Snca, Plk2, Sykb, Tes, Tgfbr2, Tgfbr3, Tyro3, Wnt5a, Axl, Grk6, Map3k5, Mapk3, Lats2, Tnk2, Htatip2, Stk39, Map3k6, Ripk3, Rps6ka4, Nek6…	6	0.733566		Bub1b, Fgfr1, Fxn, Msh2, Prkar2b, Nek4	36	0.119971		Acvr2b, Speg, Dapk2, Dmpk, Efna1, Epha2, Il12rb1, Met, Sik1, Musk, Pak1, Cdk18, Prkg2, Ptk2b, Ttn, Stk30, Sh2d1b1, Pdk4, Mapk12, Srpk3, Lrrk2, Rps6ka6, Ipmk, Dclk2, Alpk3, Trib1, Camk1g, Pim3, Alpk2, Dyrk3, Mylk2, Prok1, Frs2, Map3k9, Obscn, Gm1078	27	0.0613645		Dclk1, Eif2s1, Hipk2, Igfbp3, Nek2, Nlk, Pdk2, Pick1, Prkaca, Prkx, Stat5a, Stk10, Map3k4, Tcirg1, Csnk1e, Mapk6, Camkk1, Mtor, Uqcr10, Ulk3, Prkd3, Sbk1, Prkaa2, Trpm6, Stradb, Aak1, Mast3	5	0.554219		Atp6v0a1, Spnb2, Plce1, Nuak1, Tnik	62	0.0693019		Acvrl1, App, Bmpr1b, Cask, Csf1r, Egfr, Eif2ak3, Epha1, Epha3, Epha4, Fes, Fgfr2, Flt1, Lpar1, Grk5, Hgf, Ilk, Kdr, Mdfi, Ntrk3, Ddr2, Pdgfra, Pdgfrb, Prkd1, Prkg1, Mst1r, Rps6ka1, Snca, Plk2, Tgfb2, Tgfb3, Tgfbr3, Wnt5a, Mapk13, Hunk, Lats2, Htatip2, Map3k6, Ripk3, C1qtnf2, Dapk1, Cdkl1, Ptk7, Ripk4, Irak3, Nuak2, Stk40, Prkd2, Mapkapk3, Pkdcc, Ttbk1, Mylk, Trib2, Map4k3, Mark1, Trib3, Npr2, Igs…	23	0.488574		Bcl2, Ephb4, Fgf2, Mertk, Mtap2, Mvk, P2rx7, Pak3, Cdk14, Prkca, Prkar1b, Eif2ak2, Sykb, Trim24, Tyro3, Map4k4, Ulk2, Atp6v0e2, Pnck, Oxsr1, Stk33, Pdk3, Styk1
338	dephosphorylation	21	0.00284965	1	Cdc25b, Dusp2, Ppm1a, Ppm1b, Ptp4a2, Ptpn12, Ptpn22, Ptprd, Ptprt, Dusp13, Dusp10, Ilkap, Dusp28, Dusp22, Ssh2, Dusp27, Dusp4, Nceh1, Ppm1e, Pdp1, Dupd1	19	0.157181		Acp5, Pten, Ptpn13, Ptpn18, Ptprb, Ptprj, Ptpru, Ptprz1, Mtmr7, Ppm1m, Ppm1j, Cdkn3, Mtmr11, Inpp5a, Dusp7, Ssh3, Ppm1h, Ocrl, Pdp2					10	0.108264		Cdc25b, Dusp2, Ptprr, Dusp13, Dusp14, Dusp10, Dusp6, Dusp27, Dusp4, Ppm1e	4	0.72065		Ptpn12, Dusp1, Synj2, Dusp28	2	0.538829		Dusp8, Ptpn14	15	0.120581		Acp5, Eya2, Ppap2a, Ptpn13, Ptpn18, Ptprb, Ptprf, Ptpru, Ptprz1, Dusp23, Ppm1j, Inpp5a, Mtmr6, Ppm1l, Ppm1h	5	0.613495		Bcl2, Impa2, Mtmr11, Ssh3, Ocrl
339	morphogenesis of embryonic epithelium	8	0.335019		Cobl, Enah, Jag2, Trp63, Vasp, Vegfc, Scrib, Hectd1	15	0.0199087	1	Adm, Celsr1, Cfl1, Fgf10, Fgfr2, Gli2, Lmo4, Aldh1a2, Tcfap2a, Tgfb1i1, Twist1, Dlc1, Aldh1a3, Ptk7, Tbx18					3	0.821196		Hhex, Jag2, Ipmk	4	0.336848		Cobl, Vasp, Rdh10, Scrib					10	0.0962137		Adm, Celsr1, Fgf10, Fgfr2, Aldh1a2, Tgfb1i1, Wnt4, Dlc1, Aldh1a3, Ptk7	3	0.68288		Gli2, Twist1, Shank3
340	cell-cell adhesion	36	3.81721e-05	1	Cdh13, Cdh15, Cdh6, Cdk5r1, Cldn2, Fgf6, Itga4, Itga6, Lef1, Ncam1, Selplg, Dnajb6, Pcdh7, Cadm1, Cldn9, Cdon, Clstn2, Cdhr5, Cyfip2, Pcdhb16, Pcdhb17, Pcdhb18, Pcdhb20, Pcdhb21, Scrib, Celsr3, Dscaml1, Pcdh17, Pcdh20, Amigo1, Atp2c1, Colec10, Pkhd1, Frem2, Nrcam, Lmo7	30	0.130452		Ctnna2, Cd24a, Cdh11, Cdh3, Celsr1, Chl1, Cldn3, Col11a1, Col2a1, Ctgf, Cyr61, Itga5, Myh9, Pcdh10, Ptpru, Pvrl2, Thra, Thy1, Vcam1, Vnn1, Emcn, Pcdh18, Pik3cb, Boc, Pcdh9, Scarf2, Amigo3, Cdh10, Fat4, Pcdhac2					16	0.0501387		Adam8, Cdh15, Cdk5r1, Itga6, Lef1, Ncam1, Pcp4, Selp, Sox9, Cadm1, Cdon, Anxa9, Igsf5, Pcdhb16, Pcdhb21, Pcdh17, Nrcam	9	0.280972		Arvcf, Cdh13, Pvr, Pcdhb17, Pcdhb18, Pcdhb20, Scrib, Atp2c1, Lmo7					31	0.00116308	1	Bmpr1b, Ctnna2, Cdh11, Cdh3, Cdh4, Celsr1, Chl1, Cldn3, Col11a1, Col2a1, Ctgf, Pdpn, Pcdh10, Ptprf, Ptpru, Pvrl2, Tgfb2, Thy1, Vcam1, Vnn1, Plek, Emcn, Pcdh18, Pcdhb3, Boc, Cdhr1, Pcdh9, Robo2, Amigo3, Fat4, Pcdhac2	6	0.839668		Bcl2, Cd24a, Itga5, Thra, Cadm3, Dchs1
341	cell migration	27	0.0254965	1	Apbb1, Arx, Cd34, Cdk5r1, Cxcr4, Dclk1, Dcx, Fyn, Itga3, Itga4, Itga6, Plxna2, Pou4f1, Robo3, Reln, Scg2, Selplg, Six1, Six4, Tbx1, Ulk1, Schip1, Pex13, Scrib, Shroom2, Plekhg5, Tns3	48	3.669e-06	1	Cap1, Ctnna2, Cd24a, Cfl1, Chl1, Coro1a, Cx3cr1, Lefty1, Ednrb, Egfr, Emx2, Nr2f1, Fcer1g, Fgf10, Ctgf, Flt1, B4galt1, Gja1, Itgb1, Kdr, Foxc1, Kitl, Myh9, Nrp1, Nrp2, Nrtn, Rhox5, Prkca, Plat, Ppard, Pten, Cxcl12, Sema3f, Scarb1, Tes, Tns1, Twist1, Vegfa, Elane, Pf4, Myh10, Itga1, Cspg4, Nrg1, Lamc1, Itga11, Tnn, Dock1	2	0.872301		Apbb2, Pax3	11	0.494869		Cdk5r1, Cxcr4, Gdnf, Itga3, Itga6, Met, Ntn1, Pou4f1, Selp, Six1, Six4	6	0.759912		Apbb1, Arx, Dclk1, Pvr, Scrib, Plekhg5					28	0.0104741	1	Ctnna2, Chl1, Coro1a, Cx3cr1, Ednrb, Efnb1, Egfr, Fcer1g, Fgf10, Ctgf, Flt1, B4galt1, Itgb1, Kdr, Nrp1, Nrp2, Plat, Prkg1, Sema3f, Tgfb2, Tns1, Pf4, Mdga1, Itga1, Srgap1, Nrg1, Itga11, Tnn	16	0.00588376	1	Cd24a, Lefty1, Emx2, Gja1, Hbegf, Foxc1, Ndn, Prkca, Ppard, Cx3cl1, Cxcl12, Scarb1, Twist1, Amot, Myh10, Ndel1
342	protein processing	5	0.89893		Masp1, Pcsk2, Psen2, Chst8, Dner	25	4.51624e-06	1	Serping1, C1qa, C1qb, C1qc, C2, C3, C4bp, Cfh, Cpe, Cd55, Daf2, Pcsk5, Prss12, C1ra, Spcs2, Dhcr24, Spcs3, Pcsk9, Ece2, Aph1b, Adamts2, Aph1a, Ece1, C1rl, Gm5077					3	0.877341		Pthlh, Metap2, Chst8									17	0.000489226	1	Serping1, C1qa, C1qb, C1qc, C4bp, Cd55, Daf2, Dhh, Pcsk5, Prss12, 6530401D17Rik, Spcs3, 2900062L11Rik, Pcsk9, Ece2, Aph1b, Adamts2, Cpz	6	0.13283		C2, P2rx7, C1ra, Dhcr24, Aph1a, Gm5077
343	negative regulation of angiogenesis					7	0.0173009	1	Adamts1, Angpt2, Col4a2, Cx3cr1, Thbs1, Pf4, Stab1																	5	0.0645708		Adamts1, Col4a2, Cx3cr1, Thbs1, Pf4	2	0.488066		Amot, Stab1
344	chromatin modification	23	0.133205		Apbb1, Smyd1, Eya4, Rb1, Satb1, Nasp, Smarcal1, Rbm14, Smarce1, Asf1a, Pbrm1, Smarcd3, Dpf3, Ing3, Kdm5b, Ube2n, Kdm3a, Whsc1, Jmjd1c, Baz2a, Baz1a, Eny2, Chd7	6	1		Hdac7, Hopx, Phf15, Smarca1, Phf17, Cbx6	2	0.867805		Hdac5, Cbx6-Nptxr	24	6.66442e-05	1	Smyd1, Ezh2, Hdac6, Rbbp4, Suv39h1, Vps72, Rbm14, Yeats4, Asf1a, Smarcd3, Setd8, Chd1l, Ing3, Cenpv, 1600027N09Rik, Brd8, Ube2n, Whsc1, Jmjd1c, Baz1a, Eny2, Hdac11, Mysm1, Chd7	9	0.280972		Aebp2, Apbb1, Kat2b, Rb1, Smarcc1, Smarcal1, Hdac9, Baz2a, Mettl8					3	0.999999		Eya2, Hopx, Smarca1	4	0.974368		Nr3c1, Hdac7, Phf17, H2afy2
345	regulation of phosphate metabolic process	36	0.00369434	1	Acvr2b, Adora1, Adora2a, Bmp2, Bmp7, Cdc25b, Cdkn1c, Gadd45a, Fech, Fgf1, Fgfr3, Hipk3, Hmgb1, Igfbp3, Pkia, Pkig, Psen2, Pxn, Rb1, Reln, Tdgf1, Sh3bp5, Map2k1, Nrk, Mtor, Epgn, Als2, Ppp1r14c, Il34, Hexim1, Agap2, Stradb, Dgkd, Dok7, Prok1, Nod2	47	0.00189208	1	Fabp4, App, Bak1, Bmp4, Cav1, Cbs, Rb1cc1, Cd24a, Cd3e, Cish, Socs3, Cntf, Csf1, Edn1, Egfr, Ereg, Fkbp1a, Ghr, Gnai2, Hcls1, Hgf, Htr2a, Il6, Mdfic, Kitl, Gadd45b, Pdgfrb, Prkca, Sphk1, Sykb, Tgfbr2, Thy1, Map3k5, Lats2, Sfn, Fam129a, Ppp1r14a, C1qtnf2, Pdgfd, Irak3, Pde6h, Card10, Cspg4, Nrg1, Trib2, Rapgef3, Trib3	4	0.470434		Cdkn2a, Prkar2b, Dusp9, Tnxb	20	0.0321458	1	Acvr2b, Bard1, Cdc25b, Gadd45a, Efna1, Fgf1, Hmgb1, Jun, Met, Pdgfa, Pkia, Pkig, Sh2d1b1, Il34, Trib1, Arrb2, Dok7, Prok1, Nod2, Frs2	14	0.054865		Igfbp3, Pick1, Ppp1r14b, Rb1, Tlr4, Mtor, Lime1, Ppp1r14c, Dgkz, Inpp5j, Hexim1, Cerk, Stradb, Dgkd	3	0.490472		Atxn1, Plce1, Tnfsf15	36	0.00227098	1	Fabp4, App, Bmp4, Cav1, Rb1cc1, Cdkn1a, Cish, Edn1, Egfr, Ereg, Ghr, Lpar1, Hcls1, Hgf, Htr2a, Il11, Il6, Impact, Mdfi, Pdgfrb, Sphk1, Tgfb3, Thy1, Lats2, Pdgfc, Sfn, Fam129a, Ppp1r14a, C1qtnf2, Pdgfd, Irak3, Nrg1, Trib2, Trib3, Dgkk, Dnajc3	14	0.119615		Bcl2, Cd24a, Socs3, Cntf, Csf1, Fgf2, P2rx7, Prkca, Prkar1b, Sykb, Vldlr, Card10, Rapgef3, Dgkh
346	cytokine-mediated signaling pathway	3	0.920643		Csf2rb2, Sh2b2, 5730403B10Rik	16	0.000258258	1	Cx3cr1, Ereg, Fkbp1a, Il11ra1, Il6, Il6ra, Jak1, Krt8, Lifr, Myd88, Ccl2, Tnfrsf1a, Klf6, Pf4, Irak3, Gm13272					2	0.896825		Il2rb, Sh2b2									12	0.00156849	1	Cebpa, Cx3cr1, Ereg, Il11ra1, Il6, Il6st, Stat3, Tnfrsf1a, Klf6, Pf4, Irak3, Gm13272	3	0.503346		Myd88, Ccl2, Cx3cl1
347	transmission of nerve impulse	26	0.0224014	1	Ache, Chrna1, Adora1, Adora2a, Dmpk, Dmd, Drd4, Erbb2, Fyn, Kcnma1, Kif1b, Musk, Plp1, Qk, Syn2, Dlg2, Syn3, Slc12a5, Sv2b, Als2, Pcdhb16, Atp1a2, Scrib, Serinc5, Amigo1, Nrcam	24	0.476784		App, Cacna1a, Ctnna2, Cd24a, Fkbp1b, Hexa, Hexb, Mbp, Ntf3, P2rx4, Pmp22, Ppard, Scd2, Snca, Stxbp1, Syp, Tac1, Tes, Lynx1, Gal3st1, Slc5a7, Nrg1, Klk8, Apba1					9	0.678609		Chrna1, Dmpk, Musk, Qk, Kcnmb4, Pcdhb16, Atp1a2, Mylk2, Nrcam	8	0.382847		Nrxn3, Pick1, Rab3a, Syn1, Cln8, Slc12a5, Med12, Scrib					18	0.423606		App, Ctnna2, Fkbp1b, Gls, Grik1, Hexa, Hexb, Nab2, Ntf3, P2rx4, Pmp22, Snca, Gal3st1, Slc5a7, Nrg1, Klk8, Abat, Apba1	10	0.238126		Cacna1a, Cd24a, Nab1, P2rx7, Ppard, Ppt1, Scd2, Tac1, Unc13c, Aldh5a1
348	sensory perception of pain	3	0.701079		Calca, Fyn, Dlg2	10	0.00381422	1	Ephx2, Hoxb8, Htr2a, Lxn, Ngf, Npy1r, Penk, Tac1, Mapk3, Kcnip3																	6	0.078711		Ephx2, Htr2a, Lxn, Npy1r, Penk, Kcnip3	4	0.0751309		Hoxb8, Ndn, P2rx7, Tac1
349	hexose metabolic process	18	0.105066		Eno3, Gpd1, Gys1, Inppl1, Pfkm, Phka1, Pygm, Pdk4, Ppp1r3c, Pgam2, Pdhb, Agl, Chst15, Phkb, Phka2, Ppp1r3a, Pgm5, Prkag3	23	0.110711		Aldoc, Cacna1a, Eno2, B4galt1, Galk1, Hk2, Man2a1, Man2b1, Man2b2, Npy1r, Pfkfb1, Pfkl, Rbp4, Renbp, Serp1, Pmm1, Dcxr, Pck2, H6pd, Pygb, Pygl, Pfkfb3, Gmds					7	0.66612		Eno3, Pfkm, Pdk4, Pgam2, Gbe1, Dlat, Pfkfb4	13	0.00170004	1	Gapdh, Gys1, Inppl1, Mdh1, Ogdh, Pdk2, Pygm, Pfkp, Pdhb, Agl, Chst15, Phka2, Prkag3	3	0.234697		Igf2, Pcx, Gyg	13	0.530165		Eno2, B4galt1, Il6st, Man2a1, Man2b1, Npy1r, Rbp4, Renbp, Serp1, Dcxr, Pgm3, Pygl, Pfkfb3	7	0.395111		Aldoc, Cacna1a, Fabp5, Man2b2, Pygb, Aldh5a1, Pdk3
350	hexose catabolic process	4	0.736914		Eno3, Pfkm, Pgam2, Pdhb	5	0.770265		Aldoc, Eno2, Hk2, Pfkl, H6pd					4	0.340613		Eno3, Pfkm, Pgam2, Dlat	5	0.0472901	1	Gapdh, Mdh1, Ogdh, Pfkp, Pdhb
351	organophosphate metabolic process	12	0.736836		Adnp, Chka, Fabp3, Gpd1, Sh3glb1, Pigp, Slc37a2, Mboat2, Serinc5, Serinc2, Agpat9, Pnpla7	18	0.58011		Pcyt1a, Fgf7, Gata6, Hexb, Pla2g4a, Pten, Snca, Smpdl3a, Abhd5, Agpat2, Ppap2b, Pitpnc1, Sgms2, Pik3cb, Pcsk9, Cds2, Plcg2, Ocrl	4	0.187134		Cln3, Pigq, Tnxb, Smpdl3b	5	0.922769		Chka, Sh3glb1, Ipmk, Agpat9, Napepld	6	0.493566		Ncf1, Cln8, Pla2g2e, Slc37a2, Mboat2, Mboat1	2	0.61992		Smpd1, Mboat7	8	0.968508		Fgf7, Hexb, Pla2g4a, Snca, Ppap2b, Pcsk9, Aspg, Sgms1	12	0.0170004	1	Fabp5, Pip4k2a, Abhd5, Agpat2, Agpat4, Pitpnc1, Sgms2, Sgpp1, Aldh5a1, Plcg2, Plch2, Ocrl
352	B cell mediated immunity					17	0.00046364	1	Serping1, C1qa, C1qb, C1qc, C2, C3, C4bp, Cd55, Daf2, Fas, Fcer1g, Myd88, Swap70, Tnfsf12, C1ra, C1rl, Gm5077																	11	0.0148051	1	Bcl3, Serping1, C1qa, C1qb, C1qc, C4bp, Cd55, Daf2, Fas, Fcer1g, Swap70	4	0.308668		C2, Myd88, C1ra, Gm5077
353	cellular homeostasis	40	0.00335075	1	Abcb7, Chrna1, Chrnb1, Chrnd, Chrng, Adora1, Adora2a, Atp2a2, Calca, Csrp3, Dld, Dmpk, Dmd, Drd4, Epor, Erbb2, Fyn, Gclc, Grik3, Kcnh2, Kcnma1, Sypl2, Prkcb, Plp1, Pygm, Qk, Ryr1, Ryr3, Slc12a2, Tfrc, Xirp1, Sco1, Jph2, Atp1a2, Stim2, Rhot2, Serinc5, Amigo1, Atp2c1, Cacna1i	48	0.0131978	1	Apoe, App, Bak1, Cacna1a, Cacna1g, Pdia4, Cav1, Cd24a, Ddit3, Edn1, Fkbp1a, Fkbp1b, Gnb1, Hexa, Hexb, Il6, Itpr1, Mbp, Ntf3, Nxn, P2rx4, P4hb, Prkca, Pkd2, Pmp22, Ppard, Prnp, Pth1r, Scd2, Ccl2, Sgk1, Slc1a6, Snca, Tgm2, Trf, Vdr, Slc9a3r1, Nucb2, Prdx4, Gal3st1, Dnajc10, Efhc1, Pdia5, Sh3bgrl3, Pik3cb, Qsox1, Nrg1, Ttc7	3	0.791012		Cln3, Fxn, Mfi2	19	0.141791		Abcb7, Chrna1, Chrnb1, Chrnd, Chrng, Atp2a2, Calca, Csrp3, Dmpk, Epor, Kcnn4, Qk, Ryr1, Tfrc, Xirp1, Txnl1, Kcnmb4, Aqp11, Atp1a2	11	0.414708		Gclc, Pygm, Tmx4, Med12, Pdia2, Slc24a3, E2f4, Stim2, Dnajc16, Rhot2, Atp2c1					32	0.089658		Apoe, App, Cacna1g, Pdia4, Cav1, Ddit3, Edn1, Fkbp1b, Grik1, Hexa, Hexb, Il6, Nab2, Ntf3, P2rx4, Pkd2, Pmp22, Prnp, Pth1r, S100b, Slc1a6, Snca, Trf, Vdr, Nucb2, Gal3st1, Avpr1a, Pdia5, Sh3bgrl3, Qsox1, Cln5, Nrg1	16	0.0916802		Bcl2, Cacna1a, Cd24a, Itpr1, Nab1, Ndn, P2rx7, P4hb, Prkca, Ppard, Ppt1, Scd2, Ccl2, Tgm2, Trpv4, Efhc1
354	secondary metabolic process	2	0.994486		Adh5, Cyp1a1	13	0.0370414	1	Adh1, Cbr2, Crabp2, Cyp1b1, Rdh11, Aldh1a2, Rbp1, Rbp4, Aldh1a3, Dcxr, H6pd, Cyp26b1, Idi1					3	0.76496		Cyp1a1, Retsat, Nadsyn1	3	0.544778		Mdh1, Ncf1, Rdh10					14	0.00091894	1	Adh1, Cbr2, Crabp2, Cyp1b1, Ddt, Rdh11, Aldh1a2, Rbp1, Rbp4, Aldh1a7, Aldh1a3, As3mt, Dcxr, Cyp26b1	2	0.877994		Bcl2, Idi1
355	peptide cross-linking via chondroitin 4-sulfate glycosaminoglycan					4	0.0370447	1	Bgn, Dcn, A930038C07Rik, Mamdc2																	2	0.442218		Dcn, A930038C07Rik
356	antigen processing and presentation					21	0.000258469	1	B2m, Calr, Fcer1g, H2-Ab1, H2-Bl, H2-D1, H2-K1, H2-M2, H2-M3, H2-DMb1, H2-Q10, H2-Q2, H2-Q7, H2-Q8, H2-T23, Hfe, Psmb8, Procr, Raet1b, Raet1c, Tapbp, Ifi30, 2610524H06Rik, Raet1e, LOC547349					2	0.970777		Tap2, H2-M1									12	0.0410982	1	Fcer1g, Fcgrt, H2-Ab1, H2-D1, H2-Eb1, H2-M2, H2-Q2, H2-Q7, H2-Q8, H2-T23, Hfe, Psmb8, Raet1b, Raet1c, Ifi30, Raet1e	9	0.00449018	1	B2m, Cd1d1, H2-M3, H2-Q10, Procr, Tapbp, 1500011B03Rik, 2610524H06Rik, LOC547349
357	antigen processing and presentation of exogenous antigen					9	0.00460565	1	B2m, Fcer1g, H2-Ab1, H2-K1, H2-M3, H2-DMb1, Tapbp, Ifi30, 2610524H06Rik																	4	0.314744		Fcer1g, H2-Ab1, H2-Eb1, Ifi30	6	0.00130838	1	B2m, Cd1d1, H2-M3, Tapbp, 1500011B03Rik, 2610524H06Rik
358	lipid storage	3	0.241671		Cd36, Cidea, Nrip1	5	0.0329744	1	Cav1, B4galnt1, Gm2a, Hexa, Hexb																	5	0.0104175	1	Cav1, B4galnt1, Gm2a, Hexa, Hexb
359	spinal cord development	4	0.657164		Phox2a, Lbx1, Pax7, Reln	7	0.301756		Cacna1a, Gli2, Hoxb8, Hoxd10, Nkx6-1, Rab23, Phgdh, Gm6756, Gm8096					2	0.845108		Pax7, Isl2	3	0.34157		Lbx1, Cln8, Hoxc10					2	0.965322		Hoxd10, Nkx6-1	5	0.048241	1	Cacna1a, Gli2, Hoxb8, Pbx3, Rab23
360	nerve development	3	0.527136		Erbb3, Ngfr, Ephb1	7	0.0263281	1	Bdnf, Hoxa3, Hoxb3, Nrtn, Ntf3, Slc1a3, Hoxb2																	3	0.511207		Hoxa3, Ntf3, Slc1a3	2	0.518324		Bdnf, Hoxd3
361	cell cycle process	15	0.999384		Apbb1, Camk2b, Cdc25b, Cdkn1c, Gadd45a, Arhgef2, Rb1, Skil, Tpd52l1, Map2k1, Stag3, Rgs14, Gpr132, Zfp318, Mapre3	31	0.95066		App, Bub1, Ccnd2, Cpeb1, Ddit3, Ereg, Gas2, Itgb1, Myh9, Nedd9, Nfatc1, Pkd2, Pmp22, Terf1, Rsph1, Tubb3, Lats2, Rassf1, Dbc1, Nek6, Cables1, Lrrcc1, Cdkn3, Myh10, Camk2d, Krt7, Mapre2, Cep164, Cyp26b1, Phgdh, Brsk1, Gm6756, Gm8096	16	1.09106e-06	1	Apbb2, Bub1b, Ccnb2, Cdkn2a, Msh2, Timeless, Nek4, Fzr1, Pmf1, Ndc80, Cdca5, Ncapd2, Rhou, Nup37, Tpx2, Mnd1	11	0.952786		Cdc25b, Gadd45a, Stmn1, Mdm2, Ran, Pttg1, Spc24, Setd8, Cenpv, Katnb1, Cntrob	7	0.948925		Apbb1, Nek2, Rb1, Akap8, Zfp655, E2f4, Sgsm3	2	0.886707		Ak1, Ccng1	25	0.794614		App, Ccnd2, Cdkn1a, Cpeb1, Ddit3, Dhh, Ereg, Gas2, Itgb1, Mlf1, Pkd2, Pmp22, Rsph1, Tubb3, Lats2, Rassf1, Dbc1, Trp53inp1, Cables1, Rprm, Arl8a, Krt7, Sesn2, Cyp26b1, Fsd1	7	0.979364		Bcl2, Mapre1, Hmga2, Anapc1, Lrrcc1, Syce2, Myh10
362	cell cycle phase	12	0.999179		Camk2b, Cdc25b, Gadd45a, Arhgef2, Rb1, Tpd52l1, Map2k1, Stag3, Rgs14, Gpr132, Zfp318, Mapre3	22	0.990794		App, Bub1, Ccnd2, Cpeb1, Ereg, Itgb1, Myh9, Nedd9, Nfatc1, Terf1, Rsph1, Tubb3, Lats2, Nek6, Cables1, Lrrcc1, Camk2d, Krt7, Mapre2, Cep164, Cyp26b1, Brsk1	13	2.13111e-05	1	Bub1b, Ccnb2, Timeless, Nek4, Fzr1, Pmf1, Ndc80, Cdca5, Ncapd2, Rhou, Nup37, Tpx2, Mnd1	10	0.908018		Cdc25b, Gadd45a, Stmn1, Mdm2, Ran, Pttg1, Spc24, Setd8, Cenpv, Katnb1	5	0.974924		Nek2, Rb1, Akap8, Zfp655, E2f4					13	0.996973		App, Ccnd2, Cpeb1, Ereg, Itgb1, Rsph1, Tubb3, Lats2, Cables1, Arl8a, Krt7, Cyp26b1, Fsd1	6	0.970491		Bcl2, Mapre1, Hmga2, Anapc1, Lrrcc1, Syce2
363	regulation of cell morphogenesis	10	0.268644		Fyn, Itga7, Nefl, Nefm, Ttc3, Ulk1, Rhoq, Palmd, Amigo1, Palm2	23	0.000160109	1	Cacna1a, Coro1a, Fn1, Gas2, Gas7, Lst1, Myh9, Ngf, Nrp1, Ntrk3, Palm, Sema3f, Tgfbr3, Thy1, Cdc42ep4, Cdc42ep5, Metrn, Fblim1, Myh10, Rhoj, Fermt2, Klk8, Cdc42ep3					7	0.187352		Efna1, Itga7, Nefl, Nefm, Ntn1, Sema4d, Myh14									19	0.000126852	1	Akap2, Cdh4, Coro1a, Fn1, Gas2, Gas7, Pdpn, Nrp1, Ntrk3, Sema3f, Tgfb3, Tgfbr3, Thy1, Fblim1, Rhoj, Fermt2, Lrrc4c, Klk8, Robo2	9	0.00858862	1	Cacna1a, Lst1, Palm, Ulk2, Cdc42ep4, Cdc42ep5, Myh10, Cdc42ep2, Plxnb2
364	biological adhesion	70	9.43311e-06	1	Atp1b2, Ddr1, Cd34, Cd36, Cdh13, Cdh15, Cdh6, Cdk5r1, Cldn2, Col18a1, Col19a1, Cxadr, Fgf6, Inppl1, Itga3, Itga4, Itga6, Itga7, Itgb6, Klra1, Lama2, Lef1, Ncam1, Nid2, Otog, Pkp1, Pxn, Reln, Selplg, Spp1, Vwf, Dnajb6, Mybph, Pcdh7, Cadm1, Tro, Cldn9, Bcam, Cdon, Clstn2, Megf10, Cdhr5, Cyfip2, Jam3, Pcdhb16, Pcdhb17, Pcdhb18, Pcdhb20, Pcdhb21, Ssx2ip, Scrib, Celsr3, Npnt, Dscaml1, Parvb, Itgb4, Ig…	116	1.32315e-14	1	Adam12, Aebp1, Aoc3, Aplp1, App, Rhoa, Ctnna2, Cd24a, Cd44, Cdh11, Cdh3, Celsr1, Chl1, Cldn3, Col11a1, Col12a1, Col14a1, Col2a1, Col5a1, Col6a1, Col6a2, Col7a1, Col8a1, Comp, Vcan, Edil3, Eng, Mpzl2, Ctgf, Fn1, B4galt1, Cyr61, Itga5, Itgav, Itgb1, Itgb1bp1, Itgb3, Itgb5, F11r, Lama1, Lama4, Mfge8, Kitl, Myh9, Nedd9, Nid1, Ctnnd2, Nrp1, Nrp2, Ddr2, Pcdh10, Ppard, Lgals3bp, Sirpa, Ptpru, Pvrl2, Rab…					32	0.0399283	1	Adam8, Cdh15, Cdk5r1, Itga3, Itga6, Itga7, Itgb6, Itgb7, Klra4, Klra7, Lef1, Ncam1, Pcp4, Pkp1, Selp, Sox9, Klra15, Klra16, Mybph, Cadm1, Msln, Cdon, Megf10, Anxa9, Igsf5, Pcdhb16, Pcdhb21, Ssx2ip, Npnt, Parvb, Pcdh17, Cadm4, Nrcam, Podxl2	15	0.620023		Arvcf, Cdh13, Inppl1, Otog, Vwf, Pvr, Med12, Pcdhb17, Pcdhb18, Pcdhb20, Scrib, Itgb4, Btbd9, Atp2c1, Lmo7	2	0.956472		Scarb2, Cdh18	100	3.81219e-18	1	Adam12, Aebp1, Alcam, Aoc3, Aplp1, App, Bmpr1b, Ctnna2, Cd44, Cdh11, Cdh3, Cdh4, Celsr1, Chl1, Cldn3, Col11a1, Col12a1, Col14a1, Col2a1, Col5a1, Col6a1, Col6a2, Col8a1, Comp, Vcan, Efs, Eng, Mpzl2, Ctgf, Fn1, B4galt1, Pdpn, Itgav, Itgb1, Itgb1bp1, Itgb3, Lama1, Lama4, Nid1, Ctnnd2, Nrp1, Nrp2, Ddr2, Pcdh10, Lgals3bp, Sirpa, Ptprf, Ptpru, Pvrl2, Tgfb2, Tgfbi, Thbs1, Thbs2, Thbs4, Thy1, Tnc, Tnfaip…	26	0.0320925	1	Rhoa, Bcl2, Cd24a, Col7a1, Itga5, Itgb5, Cd47, F11r, Neo1, Ppard, Cx3cl1, Sorbs3, Scarb1, Thbs3, Thra, Tyro3, Wisp1, Igfbp7, Dpt, Gpnmb, Cadm3, Emilin1, Col16a1, Olr1, Stab1, Dchs1
365	gland morphogenesis	6	0.736913		Bmp7, Btrc, Ddr1, Notch1, Trp63, Scrib	24	4.36945e-06	1	Bmp4, Cav1, Cd44, Csf1, Cyp7b1, Egfr, Fgf10, Fgf7, Fgfr2, Gli2, Foxa1, Hoxa13, Hoxd13, Igf1, Il6, Lama1, Nrp1, Rarg, Sfrp1, Tgfbr2, Tgm2, Tnc, Vdr, Wnt5a	2	0.511368		Fgfr1, Etv4	3	0.851669		Pthlh, Sox9, Frs2	6	0.0700424		Ar, Btrc, Esr1, Stat5a, Plxnd1, Scrib					20	4.34514e-06	1	Bmp4, Cav1, Cd44, Cyp7b1, Egfr, Fgf10, Fgf7, Fgfr2, Foxa1, Hoxa13, Hoxd13, Igf1, Il6, Lama1, Nrp1, Sfrp1, Tnc, Vdr, Wnt4, Wnt5a	6	0.107279		Bcl2, Csf1, Gli2, Nr3c1, Rarg, Tgm2
366	regulation of transmembrane transporter activity	2	0.623823		Adora2a, Stim2	5	0.0329744	1	Fkbp1a, Fkbp1b, Gnai2, Pkd2, Plcg2																	2	0.612808		Fkbp1b, Pkd2
367	metal ion transport	52	0.000618585	1	Accn1, Atp1b2, Atp2a1, Atp2a2, Cacna1s, Cacna2d1, Cacnb1, Cacng1, Camk2b, Kcna7, Kcnb1, Kcnc1, Kcnh2, Kcnj12, Kcnma1, Prkcb, Psen2, Ryr1, Scn10a, Scn3a, Slc12a2, Slc20a2, Abcc8, Abcc9, Tmem38b, Sco1, Cacng6, Slc12a5, Cacna1h, Cysltr1, Kcnq4, Atp2b1, Tmem38a, Atp1a2, Kcnc4, Slc30a9, Orai1, Stim2, Kcnn3, Kcnk13, Slc4a7, Slc9a2, Scn3b, Atp2c1, Slc9a7, Slc24a4, Cacna1i, Accn4, Slc38a9, Slc5a6, Slc9a9…	46	0.430078		Cacna1a, Cacna1g, Cav1, Coro1a, Sfxn1, Fkbp1a, Fkbp1b, Itpr1, Itpr3, Kcna6, Kcnab1, Kcnd2, Kcnj15, Kcnj4, Kcnk1, Kcnmb1, Nfatc1, P2rx4, Pkd2, Trf, Vdr, Trpv2, Slc39a1, Kcnk6, Kcnip3, Kcne4, Slc5a7, Slc30a7, Slc39a8, Slc25a37, Slc39a13, Steap3, Slc38a4, Nipal1, Kctd17, Sfxn2, Sfxn3, Sfxn5, Camk2d, Sri, Mmgt2, Kcns3, Kctd12, Kctd8, Cachd1, Kctd10	3	0.892471		Atp1b1, Mfi2, Slc5a3	19	0.505269		Atp2a1, Atp2a2, Cacna1s, Cacng1, Kcnk5, Kcnn4, Ryr1, Slc30a4, Slc22a4, Kcnmb4, Kcnq4, Atp1a2, Tmem37, Slc9a2, Kctd13, Slc24a4, Tpcn1, Slc9a9, Kcnf1	15	0.270673		Accn1, Cacna2d1, Cacnb1, Fkbp4, Tmem38b, Slc12a5, Kctd6, Tmem38a, Slc24a3, Orai1, Stim2, Trpm6, Atp2c1, Slc13a4, Slc38a9	2	0.914038		Slc31a2, Kctd15	34	0.380087		Fxyd2, Cacna1g, Cav1, Coro1a, Fkbp1b, Heph, Kcna6, Kcnab1, Kcnd2, Kcnj15, Kcnj4, Kcnk1, Kcnmb1, P2rx4, Pkd2, Scn1b, Tcn2, Trf, Vdr, Trpv2, Kcnk6, Kcnip3, Kcne4, Slc5a7, Slc25a37, Slc38a4, Nipal1, Kctd12b, Kctd11, Nipa1, Kcns3, Kctd12, Grin3a, Kctd8	15	0.449632		Cacna1a, Sfxn1, Itpr1, P2rx7, Slc9a1, Slc39a1, Trpv4, Slc30a7, Slc39a8, Kctd17, Nhedc2, Sri, Slc9a6, Cachd1, Kctd10
368	cellular cation homeostasis	16	0.136958		Abcb7, Atp2a2, Calca, Csrp3, Epor, Sypl2, Prkcb, Pygm, Ryr1, Ryr3, Tfrc, Sco1, Jph2, Atp1a2, Stim2, Atp2c1	25	0.0143769	1	Apoe, App, Bak1, Cacna1a, Cav1, Cd24a, Edn1, Fkbp1a, Fkbp1b, Gnb1, Hexb, Itpr1, Prkca, Pkd2, Prnp, Pth1r, Ccl2, Sgk1, Tgm2, Trf, Vdr, Nucb2, Efhc1, Pik3cb, Ttc7	3	0.36935		Cln3, Fxn, Mfi2	9	0.256519		Abcb7, Atp2a2, Calca, Csrp3, Epor, Ryr1, Tfrc, Aqp11, Atp1a2	4	0.766475		Pygm, Slc24a3, Stim2, Atp2c1					15	0.182577		Apoe, App, Cav1, Edn1, Fkbp1b, Hexb, Pkd2, Prnp, Pth1r, S100b, Trf, Vdr, Nucb2, Avpr1a, Cln5	12	0.00604748	1	Bcl2, Cacna1a, Cd24a, Itpr1, Ndn, P2rx7, Prkca, Ppt1, Ccl2, Tgm2, Trpv4, Efhc1
369	cellular di-, tri-valent inorganic cation homeostasis	16	0.0606629		Abcb7, Atp2a2, Calca, Csrp3, Epor, Sypl2, Prkcb, Pygm, Ryr1, Ryr3, Tfrc, Sco1, Jph2, Atp1a2, Stim2, Atp2c1	24	0.00612753	1	Apoe, App, Bak1, Cacna1a, Cav1, Cd24a, Edn1, Fkbp1a, Fkbp1b, Gnb1, Hexb, Itpr1, Prkca, Pkd2, Prnp, Pth1r, Ccl2, Tgm2, Trf, Vdr, Nucb2, Efhc1, Pik3cb, Ttc7	3	0.313864		Cln3, Fxn, Mfi2	8	0.282497		Abcb7, Atp2a2, Calca, Csrp3, Epor, Ryr1, Tfrc, Atp1a2	4	0.688028		Pygm, Slc24a3, Stim2, Atp2c1					14	0.148571		Apoe, App, Cav1, Edn1, Fkbp1b, Hexb, Pkd2, Prnp, Pth1r, S100b, Trf, Vdr, Nucb2, Avpr1a	11	0.00703055	1	Bcl2, Cacna1a, Cd24a, Itpr1, Ndn, P2rx7, Prkca, Ccl2, Tgm2, Trpv4, Efhc1
370	establishment of cell polarity					6	0.0121477	1	Cfl1, Foxf1a, Lama1, Myh9, Ptk7, Brsk1																	3	0.285188		Foxf1a, Lama1, Ptk7
371	actin filament-based process	30	2.45403e-05	1	Acta1, Actc1, Apbb1, Bcl6, Capn3, Capzb, Enah, Arhgef2, Neb, Nrap, Prox1, Tcap, Tmod1, Tnnt2, Ttn, Vasp, Xirp1, Sh2b2, Pdlim3, Murc, Flnc, Tmsb15a, Rhoq, Mtss1, Agap2, Myl6b, Fhod3, Atp2c1, Palm2, Ppp1r9a	40	1.06935e-06	1	Aif1, Ang, Rhoa, Calr, Cap1, Cfl1, Coro1a, Cnn1, Cnn2, Csrp1, Eln, Epb4.1l3, Eps8, Fmn1, Gas7, Itgb1, Myh11, Myh9, Myl6, Lcp1, Sirpa, Tln1, Dlc1, Diap2, Diap3, Actn4, Pdlim7, Arpc4, Arhgap8, Nuak2, Myh10, Rhoj, Pls3, Prr5, Actn1, Rac3, Flna, Gsn, Fhdc1, Ehd2, Tmsb15b1	5	0.0623153		Apbb2, Epb4.1l1, Rhou, Tnxb, Fhod1	22	6.54254e-06	1	Acta1, Actc1, Bcl6, Capn3, Capzb, Neb, Nrap, Pdgfa, Tcap, Tmod1, Tnnt2, Ttn, Xirp1, Sh2b2, Pdlim3, Murc, Myh14, Mtss1, Myl6b, Fhod3, Xirp2, Ppp1r9a	4	0.845324		Apbb1, Vasp, Flnc, Atp2c1					26	0.000590375	1	Aif1, Akap2, Ang, Coro1a, Cnn1, Csrp1, Eln, Epb4.1l3, Fmn1, Gas7, Itgb1, Myh11, Lcp1, Sirpa, Rac2, Dlc1, Antxr1, Arhgap8, Nuak2, Daam2, Limch1, Rhoj, Prr5, Rac3, Gsn, Fhdc1, Tmsb15b1	10	0.0827815		Rhoa, Bcl2, Cnn2, Pfn2, Diap2, Pdlim7, Arpc4, Myh10, Pls3, Ehd2
372	cell projection organization	51	1.61597e-07	1	Adora2a, Ank3, Apbb1, Arx, Bmp7, Klf5, Capzb, Cdk5r1, Cxcr4, Dclk1, Dcx, Dmd, Enah, Erbb2, Etv1, Itga6, Neurl1a, Nefl, Ngfr, Notch1, Pak1, Pxn, Robo3, Reln, Sema6c, Sh2b1, Slit1, Ulk1, Vasp, Gprin1, Bbs1, Mtor, Mkks, Baiap2l1, Bbs2, Nrn1, Tbce, Whrn, Als2, Wwtr1, Celsr3, Itgb4, Mtss1, Ablim1, Amigo1, Pkhd1, Ppp1r9a, Mtss1l, Slitrk4, Ephb1, Nrcam	51	0.000684683	1	App, Artn, Bdnf, Cacna1a, Capg, Ctnna2, Cd24a, Cfl1, Chl1, Coro1a, Clu, Efna5, Epha4, Epha7, Stx2, Gap43, Gas7, Gli2, Foxg1, Foxd1, Hoxa2, Lhx2, Lst1, Mtap2, Myh9, Myo7a, Nrp1, Nrtn, Ntf3, Pten, Ptprz1, Ryk, Cxcl12, Slit2, Slit3, Stxbp1, Uchl1, Vcl, Vax2, B3gnt2, Slitrk5, Myh10, Klf7, Rgnef, Boc, Rac3, Klc3, Phgdh, Itga8, Klk8, Tnn, Gm6756, Gm8096	3	0.75626		Apbb2, Fgfr1, Etv4	26	0.000958789	1	Capzb, Cdk5r1, Cxcr4, Etv1, Gdnf, Itga6, Stmn1, Neurl1a, Nefl, Ngfr, Ntn1, Pak1, Pdgfa, Sema5a, Sema6c, Gprin1, Baiap2l1, Bbs2, Nrn1, Whrn, Ttll3, Isl2, Mtss1, Onecut2, Ppp1r9a, Nrcam	13	0.1357		Apbb1, Arx, Klf5, Dclk1, Rab3a, Sh2b1, Vasp, Bbs1, Mtor, Efhd1, E2f4, Itgb4, Clic5	3	0.521521		Robo1, Ift20, Slitrk6	39	0.000970391	1	Alcam, App, Bmpr1b, Ctnna2, Cdh4, Chl1, Coro1a, Efna5, Efnb1, Epha4, Gap43, Gas7, Lpar1, Foxd1, Hoxa2, Lhx2, Nrp1, Ntf3, Numbl, Prkg1, Ptprz1, Rac2, Slit2, Slit3, Tgfb2, Bcl11b, Rtn4r, Slitrk5, Klf7, Rgnef, Boc, Rac3, Klc3, Rtn4rl1, Itga8, Grin3a, Klk8, Robo2, Tnn	16	0.0572257		Bcl2, Bdnf, Cacna1a, Cd24a, Clu, Gli2, Foxg1, Lst1, Mtap2, Ndn, P2rx7, Cxcl12, Vax2, Ulk2, Myh10, Ndel1
373	cell projection assembly	14	0.00137642	1	Klf5, Capzb, Itga6, Neurl1a, Pxn, Sh2b1, Bbs1, Mkks, Baiap2l1, Bbs2, Itgb4, Mtss1, Pkhd1, Mtss1l	5	0.925649		Capg, Stx2, Vcl, Myh10, Rac3					9	0.0063283	1	Capzb, Itga6, Neurl1a, Pdgfa, Baiap2l1, Bbs2, Ttll3, Mtss1, Onecut2	5	0.112001		Klf5, Sh2b1, Bbs1, E2f4, Itgb4					3	0.962201		Lpar1, Rac2, Rac3	2	0.881667		P2rx7, Myh10
374	microspike assembly	5	0.00597189	1	Itga6, Baiap2l1, Itgb4, Mtss1, Mtss1l									3	0.068156		Itga6, Baiap2l1, Mtss1
375	actin cytoskeleton organization	27	0.000135805	1	Acta1, Actc1, Bcl6, Capn3, Capzb, Enah, Arhgef2, Neb, Nrap, Prox1, Tcap, Tmod1, Tnnt2, Ttn, Vasp, Xirp1, Sh2b2, Pdlim3, Murc, Tmsb15a, Rhoq, Mtss1, Agap2, Fhod3, Atp2c1, Palm2, Ppp1r9a	39	5.29204e-07	1	Aif1, Ang, Rhoa, Calr, Cap1, Cfl1, Coro1a, Cnn1, Cnn2, Csrp1, Eln, Epb4.1l3, Eps8, Fmn1, Gas7, Itgb1, Myh11, Myh9, Lcp1, Sirpa, Tln1, Dlc1, Diap2, Diap3, Actn4, Pdlim7, Arpc4, Arhgap8, Nuak2, Myh10, Rhoj, Pls3, Prr5, Actn1, Rac3, Flna, Gsn, Fhdc1, Ehd2, Tmsb15b1	4	0.164114		Epb4.1l1, Rhou, Tnxb, Fhod1	20	2.96239e-05	1	Acta1, Actc1, Bcl6, Capn3, Capzb, Neb, Nrap, Pdgfa, Tcap, Tmod1, Tnnt2, Ttn, Xirp1, Sh2b2, Pdlim3, Murc, Mtss1, Fhod3, Xirp2, Ppp1r9a	2	0.987967		Vasp, Atp2c1					26	0.000217514	1	Aif1, Akap2, Ang, Coro1a, Cnn1, Csrp1, Eln, Epb4.1l3, Fmn1, Gas7, Itgb1, Myh11, Lcp1, Sirpa, Rac2, Dlc1, Antxr1, Arhgap8, Nuak2, Daam2, Limch1, Rhoj, Prr5, Rac3, Gsn, Fhdc1, Tmsb15b1	10	0.0603066		Rhoa, Bcl2, Cnn2, Pfn2, Diap2, Pdlim7, Arpc4, Myh10, Pls3, Ehd2
376	actin filament polymerization					5	0.004825	1	Ang, Gas7, Diap2, Arpc4, Gsn																	3	0.104323		Ang, Gas7, Gsn	2	0.216002		Diap2, Arpc4
377	hemopoiesis	19	0.552915		Ank1, Bcl6, Cbfa2t3, Cd28, Fech, Id2, Jag2, Mb, Pknox1, Psen2, Ptpn22, Rb1, Rbpj, Rpl22, Satb1, Sox6, Rogdi, Tiparp, Dyrk3	34	0.0554508		Ada, Bak1, Bcl2a1d, Bmp4, Cd24a, Cd3e, Epas1, Bcl11a, Sfxn1, Fas, Flt3l, Hcls1, Hoxb3, Hoxb4, Hoxb7, Il11ra1, Irf1, Kdr, Meis1, Myh9, Pax1, Pbx1, Sykb, Tgfbr2, Tgfbr3, Timp1, Tpd52, Vav1, Vegfa, Hdac7, Foxp1, Ttc7, Plcg2, Gm13272	7	0.0198276	1	Add2, Eomes, Hdac5, Msh2, Xrcc5, Ncaph2, Clcf1	11	0.540153		Ank1, Bcl6, Runx1, Cbfa2t3, Id2, Jag2, Mb, Pknox1, Hba-a2, Dyrk3, 5830411N06Rik	6	0.793016		Hba-a1, Rb1, Stat5a, Rogdi, Hdac9, Ciapin1					24	0.11627		Ada, Bcl2a1d, Bcl3, Bmp4, Cebpa, Epas1, Bcl11a, Fas, Hcls1, Heph, Irf8, Il11ra1, Kdr, Mlf1, Pax1, Tgfb2, Tgfbr3, Timp1, Tnfsf11, Vav1, Bcl11b, Pgm3, Picalm, Gm13272	10	0.341071		Bcl2, Cd1d1, Cd24a, Sfxn1, Flt3l, Hoxb7, Sykb, Hdac7, Plcg2, Lrrc8a
378	lymphocyte differentiation	8	0.727603		Bcl6, Cd28, Jag2, Pknox1, Ptpn22, Rbpj, Rpl22, Satb1	18	0.0562431		Ada, Bak1, Bcl2a1d, Cd24a, Cd3e, Bcl11a, Fas, Flt3l, Il11ra1, Irf1, Pax1, Sykb, Tpd52, Vav1, Hdac7, Foxp1, Plcg2, Gm13272	5	0.015937	1	Eomes, Hdac5, Msh2, Ncaph2, Clcf1	4	0.835683		Bcl6, Jag2, Pknox1, 5830411N06Rik	2	0.952549		Stat5a, Hdac9					10	0.410343		Ada, Bcl2a1d, Bcl3, Bcl11a, Fas, Il11ra1, Pax1, Vav1, Bcl11b, Gm13272	8	0.0552907		Bcl2, Cd1d1, Cd24a, Flt3l, Sykb, Hdac7, Plcg2, Lrrc8a
379	regulation of endocytosis	5	0.525693		Pacsin1, Bin1, Pacsin3, Hip1, Nod2	11	0.0293682	1	C3, Calr, Fcer1g, Fgf10, Gpc3, Mfge8, Sirpa, Ptx3, Rab5c, Scarb1, Actn4					4	0.340613		Gata2, Bin1, Ston2, Nod2	2	0.750205		Pacsin3, Hip1					6	0.302096		Fcer1g, Fgf10, Gpc3, Sirpa, Ptx3, Ldlrap1	3	0.464366		Cd47, Ppt1, Scarb1
380	regulation of cell adhesion	13	0.0383633	1	Bcl6, Ddr1, Calca, Dmp1, Itga6, Jag2, Lama2, Spp1, Tdgf1, Spock2, Npnt, Emid2, Rasa1	25	1.01851e-05	1	Cd24a, Col8a1, Col1a1, Csf1, Edil3, Fbln2, Cyr61, Itgb1bp1, Lama1, Lama4, Myo1f, Nid1, Cyth3, Pten, Tgm2, Thbs1, Vav1, Emcn, Smoc2, Smoc1, Ccdc80, A930038C07Rik, Pik3cb, Emilin1, Abi3bp	2	0.551434		Srcin1, Tnxb	8	0.0795259		Bcl6, Calca, Itga6, Jag2, Cited2, Spock2, Npnt, Onecut2	3	0.711561		Dmp1, Cyth2, Stat5a					13	0.0317339	1	Col8a1, Itgb1bp1, Lama1, Lama4, Myo1f, Nid1, Thbs1, Vav1, Emcn, Smoc1, Ccdc80, A930038C07Rik, Abi3bp	8	0.0226377	1	Bcl2, Cd24a, Col1a1, Csf1, Fbln2, Cyth3, Tgm2, Emilin1
381	neuron differentiation	55	5.73322e-06	1	Adora2a, Ank3, Apbb1, Phox2a, Arx, Bmp7, Cdk5r1, Cdkn1c, Cxcr4, Ctf1, Cux1, Dclk1, Dcx, Dll1, Dlx2, Dmd, Enah, Erbb2, Etv1, Fgfr3, Jag2, Kcnma1, Lbx1, Nefl, Ngfr, Notch1, Notch3, Pak1, Pax7, Pitx3, Pou4f1, Robo3, Rbpj, Reln, Rpgr, Sema6c, Slit1, Ulk1, Vasp, Map2k1, Gprin1, Bbs1, Dfna5, Nrn1, Tbce, Whrn, Als2, Celsr3, C630004H02Rik, Ablim1, Amigo1, Ppp1r9a, Slitrk4, Ephb1, Nrcam	65	6.63776e-05	1	App, Artn, Bdnf, Bmp4, Cacna1a, Ctnna2, Cd24a, Cebpb, Chl1, Clu, Cntf, Efna5, Emx2, Epha4, Epha7, Gap43, Gas7, Mtpn, Gli2, Foxg1, Foxd1, Foxa1, Hoxa2, Hoxc8, Hoxd10, Jag1, Lhx2, Lst1, Mtap2, Myo7a, Nkx6-1, Nrp1, Nrtn, Ntf3, Ntrk3, Pten, Ptprz1, Aldh1a2, Ryk, Cxcl12, Slc1a3, Slit2, Slit3, Stxbp1, Thy1, Tubb3, Uchl1, Vegfa, Vax2, Srpx, B3gnt2, Slitrk5, Myh10, Klf7, Smarca1, Pcsk9, Rgnef, Boc, Rac3,…	7	0.122631		Apbb2, Eomes, Fgfr1, Gnat2, Foxa2, Pax3, Etv4	34	5.56817e-05	1	Runx1, Cdk5r1, Cxcr4, Ctf1, Dll1, Dlx1, Efna1, Epha2, Etv1, Gata2, Gdnf, Jag2, Stmn1, Nefl, Ngfr, Notch3, Ntn1, Pak1, Pax7, Pitx3, Pou4f1, Ptprr, Sema5a, Sema6c, Sox2, Gprin1, Dfna5, Nrn1, Whrn, Isl2, C630004H02Rik, Onecut2, Ppp1r9a, Nrcam	12	0.481499		Apbb1, Arx, Dclk1, Dlx2, Lbx1, Rab3a, Vasp, Cln8, Bbs1, Efhd1, Hoxc10, Clic5	3	0.643891		Robo1, Rora, Slitrk6	55	2.39983e-06	1	Alcam, App, Bmp4, Bmpr1b, Btg2, Ctnna2, Cdh4, Cebpb, Chl1, Efna5, Efnb1, Epha4, Gap43, Gas7, Mtpn, Foxd1, Foxa1, Hoxa2, Hoxd10, Jag1, Lhx2, Lhx8, Nkx6-1, Nrp1, Ntf3, Ntrk3, Numbl, Prkg1, Ptprz1, Aldh1a2, Slc1a3, Slit2, Slit3, Stat3, Tgfb2, Thy1, Tubb3, Srpx, Bcl11b, Rtn4r, Slitrk5, Klf7, Smarca1, Pcsk9, Rgnef, Boc, Rac3, Nrg1, Farp2, Rtn4rl1, Grin3a, Klk8, Robo2, Tnn, Tug1	21	0.0174102	1	Bcl2, Bdnf, Cacna1a, Cd24a, Clu, Cntf, Emx2, Gli2, Foxg1, Hoxc8, Hoxd9, Lst1, Mtap2, Ndn, Pbx3, Cxcl12, Vax2, Ulk2, Myh10, Ntf5, Ndel1
382	B cell differentiation	2	0.968693		Bcl6, Rbpj	9	0.0798181		Ada, Bak1, Cd24a, Bcl11a, Tpd52, Hdac7, Foxp1, Plcg2, Gm13272	3	0.0577447		Hdac5, Msh2, Clcf1													4	0.637353		Ada, Bcl3, Bcl11a, Gm13272	5	0.048241	1	Bcl2, Cd24a, Hdac7, Plcg2, Lrrc8a
383	extracellular matrix organization	10	0.308664		Apbb1, Col18a1, Col19a1, Dmp1, Mmp9, Spock2, Npnt, Adamts14, Serac1, Rxfp1	40	1.31949e-14	1	Aplp1, App, Serpinh1, Col11a1, Col2a1, Col3a1, Col5a1, Col5a2, Eln, Fbln1, Foxc2, B4galt1, Foxf1a, Cyr61, Lox, Foxc1, Myh11, Nid1, Tnfrsf11b, P4ha1, Pdgfra, Rab4b, Tgfbi, Fbln5, Postn, Reck, Col5a3, Dpt, Smoc2, Smoc1, Ccdc80, A930038C07Rik, Crispld2, Col4a6, Emilin1, Adamts2, Lamc1, Adamtsl4, Itga8, Abi3bp	2	0.577525		Apbb2, Tnxb	5	0.572477		Foxf2, Lgals3, Spock2, Npnt, Adamts14	3	0.748038		Apbb1, Dmp1, Serac1					30	3.18106e-11	1	Aplp1, App, Bcl3, Serpinh1, Col11a1, Col2a1, Col3a1, Col5a1, Eln, B4galt1, Foxf1a, Lox, Myh11, Nid1, Tnfrsf11b, Pdgfra, Tgfb2, Tgfbi, Fbln5, Postn, Reck, Col5a3, Smoc1, Ccdc80, A930038C07Rik, Crispld2, Kazald1, Adamts2, Itga8, Abi3bp	6	0.185812		Fbln1, Foxc1, Dpt, Col4a6, Emilin1, Adamtsl4
384	collagen fibril organization					12	1.18567e-06	1	Serpinh1, Col11a1, Col2a1, Col3a1, Col5a1, Col5a2, Foxc2, Lox, Foxc1, P4ha1, Dpt, Adamts2																	7	0.00258883	1	Serpinh1, Col11a1, Col2a1, Col3a1, Col5a1, Lox, Adamts2	2	0.472234		Foxc1, Dpt
385	glycosaminoglycan metabolic process	2	0.950777		Chst11, Spock2	12	0.00132707	1	Bgn, Dcn, Hexa, Hexb, Itih2, Foxc1, A930038C07Rik, Mamdc2, Chst14, Gns, Itih5, Csgalnact1					2	0.802378		Chst11, Spock2									8	0.0201828	1	Dcn, Hexa, Hexb, Itih2, A930038C07Rik, Gns, Itih5, Csgalnact1	3	0.337856		Bgn, Foxc1, Chst14
386	chondroitin sulfate metabolic process	2	0.651091		Chst11, Spock2	6	0.00880479	1	Bgn, Dcn, A930038C07Rik, Mamdc2, Chst14, Csgalnact1					2	0.432738		Chst11, Spock2									3	0.258331		Dcn, A930038C07Rik, Csgalnact1	2	0.346855		Bgn, Chst14
387	erythrocyte differentiation	9	0.0208173	1	Ank1, Bcl6, Fech, Id2, Mb, Pknox1, Rb1, Sox6, Dyrk3	7	0.337884		Bmp4, Epas1, Sfxn1, Hcls1, Tgfbr3, Timp1, Vegfa					7	0.0113043	1	Ank1, Bcl6, Id2, Mb, Pknox1, Hba-a2, Dyrk3	2	0.722024		Hba-a1, Rb1					6	0.246962		Bmp4, Epas1, Hcls1, Heph, Tgfbr3, Timp1
388	myofibril assembly	11	1.91633e-07	1	Acta1, Actc1, Capn3, Neb, Prox1, Tcap, Tmod1, Tnnt2, Ttn, Xirp1, Murc	3	0.574082		Itgb1, Myh11, Myh10					10	1.47358e-08	1	Acta1, Actc1, Capn3, Neb, Tcap, Tmod1, Tnnt2, Ttn, Xirp1, Murc									2	0.750195		Itgb1, Myh11
389	bone mineralization	2	0.651091		Bmp2, Klf10	4	0.154804		Eif2ak3, Fgfr2, Pth1r, Ptn																	5	0.0137855	1	Eif2ak3, Fgfr2, Ptgs2, Pth1r, Ptn	2	0.346855		Mmp13, Gpnmb
390	respiratory tube development	12	0.19464		Acvr2b, Cux1, Fgf1, Fgfr4, Hmgb1, Hsd11b1, Id1, Notch1, Pitx2, Psen2, Tns3, Rxfp1	36	4.07712e-10	1	Ada, Asah1, Bmp4, Epas1, Fgf10, Fgf18, Fgf7, Fgfr2, Ctgf, Gata6, Gli2, Foxf1a, Foxa1, Hoxa5, Kdr, Lama1, Lipa, Lox, Man1a2, Man2a1, Mgp, Nfib, Pcsk5, Pdgfra, Aldh1a2, Rbp4, Tbx4, Tbx5, Tes, Tgfbr2, Vegfa, Wnt5a, Hopx, Crispld2, Foxp1, Adamts2	4	0.0708994		Fgfr1, Hhip, Foxa2, Timeless	8	0.161912		Acvr2b, Fgf1, Hhex, Hmgb1, Id1, Pdgfa, Pthlh, Sim2	4	0.573624		Nos3, Pitx2, Rab3a, Rdh10					30	6.13399e-10	1	Ada, Asah1, Bmp4, Cebpa, Epas1, Fgf10, Fgf7, Fgfr2, Ctgf, Pdpn, Foxf1a, Foxa1, Hoxa5, Kdr, Lama1, Lox, Man1a2, Man2a1, Mgp, Mycn, Pcsk5, Pdgfra, Aldh1a2, Rbp4, Tbx4, Tgfb3, Wnt5a, Hopx, Crispld2, Adamts2	7	0.123564		Fgf18, Fgf2, Gli2, Lipa, Nfib, Tbx5, Zfpm2
391	lung development	12	0.179556		Acvr2b, Cux1, Fgf1, Fgfr4, Hmgb1, Hsd11b1, Id1, Notch1, Pitx2, Psen2, Tns3, Rxfp1	35	1.00613e-09	1	Ada, Asah1, Bmp4, Epas1, Fgf10, Fgf18, Fgf7, Fgfr2, Ctgf, Gata6, Gli2, Foxf1a, Foxa1, Hoxa5, Kdr, Lama1, Lipa, Lox, Man1a2, Man2a1, Mgp, Nfib, Pdgfra, Aldh1a2, Rbp4, Tbx4, Tbx5, Tes, Tgfbr2, Vegfa, Wnt5a, Hopx, Crispld2, Foxp1, Adamts2	4	0.0679707		Fgfr1, Hhip, Foxa2, Timeless	8	0.151854		Acvr2b, Fgf1, Hhex, Hmgb1, Id1, Pdgfa, Pthlh, Sim2	4	0.561466		Nos3, Pitx2, Rab3a, Rdh10					29	1.85203e-09	1	Ada, Asah1, Bmp4, Cebpa, Epas1, Fgf10, Fgf7, Fgfr2, Ctgf, Pdpn, Foxf1a, Foxa1, Hoxa5, Kdr, Lama1, Lox, Man1a2, Man2a1, Mgp, Mycn, Pdgfra, Aldh1a2, Rbp4, Tbx4, Tgfb3, Wnt5a, Hopx, Crispld2, Adamts2	7	0.116149		Fgf18, Fgf2, Gli2, Lipa, Nfib, Tbx5, Zfpm2
392	embryonic limb morphogenesis	12	0.091458		Gnas, Hoxa10, Hoxa11, Lef1, Notch1, Psen2, Trp63, Chst11, Hoxc11, Lrp4, Zfp697, Chd7	27	1.64545e-06	1	Alx3, Bmp4, Crabp2, Fbn2, Fgf10, Gli2, Hoxa13, Hoxd10, Hoxd11, Hoxd12, Hoxd13, Msx1, Msx2, Pbx1, Prrx1, Rab23, Aldh1a2, Rarg, Shox2, Tbx4, Tbx5, Twist1, Wnt5a, Grem1, Mbnl1, Rarb, Cyp26b1					5	0.540309		Lef1, Chst11, Hoxc11, Lrp4, Chd7	3	0.727706		Rdh10, Hoxc10, Zfp697					16	0.00307901	1	Alx3, Bmp4, Crabp2, Fbn2, Fgf10, Gdf5, Hoxa13, Hoxd10, Hoxd11, Hoxd12, Hoxd13, Prrx1, Aldh1a2, Tbx4, Wnt5a, Cyp26b1	8	0.0263543	1	Gli2, Hoxd9, Mmp13, Rab23, Rarg, Tbx5, Twist1, Grem1
393	regulation of cell migration	9	0.348917		Adora1, Cxcr4, Col18a1, Hmgb1, Lama2, Pitx2, Tdgf1, Nexn, Nod2	20	0.0014659	1	Ada, Coro1a, Csf1, Itgb3, Lama1, Lama4, Myo1f, Pten, Rras, Cxcl12, Tbx5, Tgfbr3, Thbs1, Thy1, Unc5c, Vcl, Tlr2, Arhgap8, Prr5, Egfl7, Irs2					6	0.301365		Cxcr4, Hmgb1, Ntn1, Selp, Onecut2, Nod2	2	0.914377		Pitx2, Abhd2					13	0.0273712	1	Ada, Coro1a, Pdpn, Itgb3, Lama1, Lama4, Myo1f, Tgfbr3, Thbs1, Thy1, Unc5c, Clic4, Arhgap8, Prr5	8	0.0203717	1	Bcl2, Csf1, Hbegf, Cxcl12, Tbx5, Amot, Egfl7, Irs2
394	positive regulation of cell migration	3	0.759504		Col18a1, Hmgb1, Tdgf1	8	0.0677575		Coro1a, Csf1, Myo1f, Cxcl12, Thbs1, Tlr2, Arhgap8, Prr5, Irs2					3	0.4347		Hmgb1, Selp, Onecut2									5	0.261227		Coro1a, Pdpn, Myo1f, Thbs1, Arhgap8, Prr5	6	0.00465527	1	Bcl2, Csf1, Hbegf, Cxcl12, Amot, Irs2
395	regulation of BMP signaling pathway	3	0.455708		Tob1, Chrdl2, Sost	7	0.0137039	1	Gpc3, Hoxa13, Grem1, Htra1, Bmper, Fstl3, Kcp																	5	0.0558178		Gpc3, Hoxa13, Bmper, Fstl3, Kcp
396	leukocyte chemotaxis					6	0.122347		Coro1a, Cx3cr1, Fcer1g, Prkca, Pf4, Itga1																	6	0.0377141	1	Coro1a, Cx3cr1, Fcer1g, Tgfb2, Pf4, Itga1	2	0.560398		Prkca, Cx3cl1
397	regulation of cyclic nucleotide metabolic process	6	0.616802		Adora1, Adora2a, Calca, Drd4, Gnas, Adcy1	17	0.00177031	1	Adcyap1, Adrb3, S1pr3, Edn1, Ednra, Gnai2, Guca1a, Npr3, Palm, Pkd2, Pth1r, Timp2, Gucy1a3, Adcy4, Flna, Npb, Gucy1a2					3	0.791633		Adcy7, Calca, Pthlh	2	0.857559		Adcy9, Ptger4					13	0.00467402	1	Adcyap1, Adrb3, S1pr3, Edn1, Guca1a, Htr7, Pkd2, Pth1r, Timp2, Gucy1a3, Adcy4, Adcy5, Gucy1a2	3	0.647345		Adrb1, Gnal, Palm
398	regulation of cyclic nucleotide biosynthetic process	6	0.579003		Adora1, Adora2a, Calca, Drd4, Gnas, Adcy1	15	0.00787736	1	Adcyap1, Adrb3, S1pr3, Edn1, Ednra, Gnai2, Guca1a, Npr3, Palm, Pth1r, Gucy1a3, Adcy4, Flna, Npb, Gucy1a2					3	0.771893		Adcy7, Calca, Pthlh	2	0.845649		Adcy9, Ptger4					11	0.0239681	1	Adcyap1, Adrb3, S1pr3, Edn1, Guca1a, Htr7, Pth1r, Gucy1a3, Adcy4, Adcy5, Gucy1a2	3	0.624551		Adrb1, Gnal, Palm
399	regulation of nucleotide biosynthetic process	6	0.579003		Adora1, Adora2a, Calca, Drd4, Gnas, Adcy1	15	0.00787736	1	Adcyap1, Adrb3, S1pr3, Edn1, Ednra, Gnai2, Guca1a, Npr3, Palm, Pth1r, Gucy1a3, Adcy4, Flna, Npb, Gucy1a2					3	0.771893		Adcy7, Calca, Pthlh	2	0.845649		Adcy9, Ptger4					11	0.0239681	1	Adcyap1, Adrb3, S1pr3, Edn1, Guca1a, Htr7, Pth1r, Gucy1a3, Adcy4, Adcy5, Gucy1a2	3	0.624551		Adrb1, Gnal, Palm
400	regulation of cAMP metabolic process	6	0.539308		Adora1, Adora2a, Calca, Drd4, Gnas, Adcy1	14	0.0131597	1	Adcyap1, Adrb3, S1pr3, Edn1, Ednra, Gnai2, Npr3, Palm, Pkd2, Pth1r, Timp2, Adcy4, Flna, Npb					3	0.750543		Adcy7, Calca, Pthlh	2	0.832747		Adcy9, Ptger4					10	0.0441811	1	Adcyap1, Adrb3, S1pr3, Edn1, Htr7, Pkd2, Pth1r, Timp2, Adcy4, Adcy5	3	0.600634		Adrb1, Gnal, Palm
401	regulation of actin filament length	8	0.0732081		Capzb, Neb, Spnb1, Mtor, Tmsb15a, Kank1, Shroom2, Rasa1	13	0.00346143	1	Arpc1b, Capg, Cfl1, Coro1a, Eln, Fmn1, Vill, Tmod3, Arpc3, Dstn, Arpc5, Gsn, Tmsb15b1					2	0.873579		Capzb, Neb									8	0.0647255		Coro1a, Eln, Fmn1, Plek, Dstn, Arpc5, Gsn, Tmsb15b1	3	0.454342		Arpc1b, Vill, Arpc3
402	regulation of actin filament polymerization	6	0.224454		Capzb, Spnb1, Mtor, Tmsb15a, Kank1, Rasa1	11	0.0111107	1	Arpc1b, Capg, Coro1a, Eln, Fmn1, Vill, Tmod3, Arpc3, Arpc5, Gsn, Tmsb15b1																	6	0.207538		Coro1a, Eln, Fmn1, Arpc5, Gsn, Tmsb15b1	3	0.392075		Arpc1b, Vill, Arpc3
403	prostate gland development	3	0.784827		Notch1, Trp63, Wdr77	13	0.000259861	1	Bmp4, Cd44, Cyp7b1, Fgfr2, Gli2, Foxa1, Hoxa13, Hoxd13, Igf1, Pten, Rarg, Sfrp1, Tnc					2	0.79419		Sox9, Frs2	4	0.0821491		Ar, Esr1, Fkbp4, Stat5a					11	0.000275225	1	Ahr, Bmp4, Cd44, Cyp7b1, Fgfr2, Foxa1, Hoxa13, Hoxd13, Igf1, Sfrp1, Tnc	2	0.695079		Gli2, Rarg
404	epithelial cell differentiation	12	0.277471		Bmp7, Col18a1, Id1, Lor, Notch1, Prox1, Rbpj, Six1, Trp63, Map2k1, Irf6, Wdr77	21	0.0178707	1	Cebpb, Stx2, Fgf10, Fgfr2, Gata6, B4galt1, Gja1, Foxf1a, Foxa1, Hoxb5, F11r, Kdr, Lama1, Sprr1a, Sprr2k, Tgfb1i1, Vegfa, Wt1, Sfn, Ptk7, 9030409G11Rik	2	0.65012		Foxa2, Vezf1	5	0.72443		Id1, Jun, Pthlh, Six1, Onecut2	5	0.405395		Ar, Esr1, Stat5a, Irf6, E2f4					18	0.00556478	1	Cebpb, Evpl, Fgf10, Fgfr2, Fzd1, B4galt1, Foxf1a, Foxa1, Kdr, Lama1, Ptgs2, Sprr2k, Tgfb1i1, Wnt4, Wt1, Sfn, Ptk7, 9030409G11Rik	6	0.308475		Fgf2, Gja1, Hoxb5, F11r, Pparg, Fzd2
405	cortical cytoskeleton organization					7	0.000864487	1	Calr, Epb4.1l3, Lasp1, Tln1, Synpo, Actn1, Ehd2																	2	0.612808		Epb4.1l3, Synpo	2	0.326667		Lasp1, Ehd2
406	mammary gland development	9	0.283266		Btrc, Ddr1, Lef1, Neurl1a, Usf2, Irf6, Scrib, Socs2, Rxfp1	20	0.000620062	1	Bcat2, Bmp4, Cav1, Cebpb, Csf1, Eif2ak3, Fgf10, Fgfr2, B4galt1, Gli2, Hk2, Hoxb9, Igf1, Tes, Tgfbr2, Tnfrsf11a, Vdr, Vegfa, Wnt5a, Irs2					6	0.25529		Lef1, Met, Neurl1a, Ntn1, Pthlh, Usf2	7	0.0255699	1	Ar, Btrc, Esr1, Stat5a, Irf6, Scrib, Socs2					14	0.00686467	1	Bmp4, Cav1, Cebpb, Eif2ak3, Fgf10, Fgfr2, B4galt1, Igf1, Tgfb3, Tnfrsf11a, Tnfsf11, Vdr, Wnt4, Wnt5a	7	0.0441067	1	Csf1, Fgf2, Gli2, Nr3c1, Hoxb9, Hoxd9, Irs2
407	actomyosin structure organization	11	4.53633e-06	1	Acta1, Actc1, Capn3, Neb, Prox1, Tcap, Tmod1, Tnnt2, Ttn, Xirp1, Murc	5	0.230678		Cnn1, Cnn2, Itgb1, Myh11, Myh10					10	2.63184e-07	1	Acta1, Actc1, Capn3, Neb, Tcap, Tmod1, Tnnt2, Ttn, Xirp1, Murc									4	0.255801		Cnn1, Itgb1, Myh11, Limch1	2	0.532777		Cnn2, Myh10
408	developmental induction	5	0.0609098		Fgf1, Fgfr4, Hoxa11, Six1, Hoxc11	3	0.629682		Bmp4, Fgf10, Hoxd11					7	0.000123496	1	Fgf1, Gdnf, Pou2f1, Six1, Sox2, Hoxc11, Frs2									3	0.440572		Bmp4, Fgf10, Hoxd11
409	neuron projection development	35	1.69465e-05	1	Adora2a, Ank3, Apbb1, Arx, Bmp7, Cdk5r1, Cxcr4, Dclk1, Dcx, Dmd, Enah, Erbb2, Etv1, Nefl, Ngfr, Notch1, Pak1, Robo3, Reln, Sema6c, Slit1, Ulk1, Vasp, Gprin1, Bbs1, Nrn1, Tbce, Als2, Celsr3, Ablim1, Amigo1, Ppp1r9a, Slitrk4, Ephb1, Nrcam	42	4.0377e-05	1	App, Artn, Bdnf, Cacna1a, Ctnna2, Cd24a, Chl1, Clu, Efna5, Epha4, Epha7, Gap43, Gas7, Gli2, Foxg1, Foxd1, Hoxa2, Lhx2, Lst1, Mtap2, Nrp1, Nrtn, Ntf3, Pten, Ptprz1, Ryk, Cxcl12, Slit2, Slit3, Stxbp1, Uchl1, Vax2, B3gnt2, Slitrk5, Myh10, Klf7, Rgnef, Boc, Rac3, Phgdh, Klk8, Tnn, Gm6756, Gm8096	3	0.55345		Apbb2, Fgfr1, Etv4	16	0.0277482	1	Cdk5r1, Cxcr4, Etv1, Gdnf, Stmn1, Nefl, Ngfr, Ntn1, Pak1, Sema5a, Sema6c, Gprin1, Nrn1, Isl2, Ppp1r9a, Nrcam	7	0.511056		Apbb1, Arx, Dclk1, Rab3a, Vasp, Bbs1, Efhd1	2	0.698837		Robo1, Slitrk6	34	2.33898e-05	1	Alcam, App, Bmpr1b, Ctnna2, Cdh4, Chl1, Efna5, Efnb1, Epha4, Gap43, Gas7, Foxd1, Hoxa2, Lhx2, Nrp1, Ntf3, Numbl, Prkg1, Ptprz1, Slit2, Slit3, Tgfb2, Bcl11b, Rtn4r, Slitrk5, Klf7, Rgnef, Boc, Rac3, Rtn4rl1, Grin3a, Klk8, Robo2, Tnn	15	0.0060395	1	Bcl2, Bdnf, Cacna1a, Cd24a, Clu, Gli2, Foxg1, Lst1, Mtap2, Ndn, Cxcl12, Vax2, Ulk2, Myh10, Ndel1
410	negative regulation of cyclase activity	2	0.777883		Adora1, Drd4	6	0.0414511	1	S1pr3, Gnai2, Npr3, Palm, Flna, Npb																	2	0.767795		S1pr3, Adcy5
411	negative regulation of cellular biosynthetic process	38	0.157239		Bcl6, Smyd1, Cdkn1c, Cux1, Dlx2, Fxr1, Gclc, Hipk3, Id1, Id2, Lef1, Myf6, Nfkb1, Pkia, Pkig, Purb, Rb1, Rbpj, Satb1, Skil, Sox6, Trp63, Dnajb6, Zfp238, Lmcd1, Dnajb5, Mlxipl, Sap30, Paip2, Gzf1, Eif2c4, Rbm9, Wwtr1, Baz2a, Hexim1, Eif2c2, Nrip1, Ripply1	51	0.125958		Ang, Ang3, Fabp4, Cacna1a, Cav1, Twist2, Edn1, Ednra, Eif2ak3, Nr2f1, Ereg, Gli2, Gsc, Hmx1, Foxa1, Hoxa2, Hoxb4, Hoxc8, Il6, Inhbb, Klf4, Mxd3, Msx1, Palm, Rhox5, Prrx1, Ppard, Rarg, Sorbs3, Shox2, Bhlhe40, Tbl1x, Thra, Nr1h3, Vdr, Wt1, Vax2, Hdac7, Txnip, Kcnip3, Eid1, Tcf25, Cmtm2a, Hopx, Glis2, Trps1, Foxp1, Nrg1, Myocd, Rarb, Insig1	6	0.299614		Aes, Hdac5, Pax3, Timeless, Maf1, Rcor2	23	0.13864		Bcl6, Smyd1, Dlx1, Foxf2, Hhex, Id1, Id2, Lef1, Cited2, Pkia, Pkig, Pou2f1, Purb, Sim2, Sox2, Sox9, Suv39h1, Sigirr, Zfp238, Bace2, Cdt1, Dmbx1, Zhx3	17	0.101779		Dlx2, Gclc, Hipk2, Rb1, Zc3h8, Sap30, Rnf128, Yaf2, Lime1, Gzf1, Hdac9, Bhlhe41, Baz2a, Hexim1, Lcor, Zbtb42, Ripply1					34	0.322461		Ahrr, Ang, Ang3, Fabp4, Bcl3, Cav1, Cebpa, Edn1, Eif2ak3, Ereg, Fzd1, Gsc, Hmx1, Foxa1, Hoxa2, Il6, Inhbb, Klf12, Klf4, Mdfi, Nab2, Prrx1, Bhlhe40, Tcf7l1, Nr1h3, Vdr, Wt1, Ikzf4, Txnip, Kcnip3, Hopx, Trps1, Nrg1, Myocd	21	0.0342592	1	Cacna1a, Twist2, Gli2, Hoxa7, Hoxc8, Hoxd8, Nab1, Palm, Per1, Ppard, Pparg, Rarg, Sorbs3, Thra, Trim24, Zfpm2, Vax2, Hdac7, Tcf25, Glis2, Insig1
412	positive regulation of cellular biosynthetic process	63	0.000348683	1	Adora2a, Apbb1, Bckdha, Bmp2, Bmp7, Klf5, Cd28, Pcbd1, Dlx2, Etv1, Hmgb1, Lef1, Mef2a, Mef2c, Myf6, Myod1, Myog, Ncoa1, Nfkb1, Nfyc, Notch1, Pitx2, Prkcq, Pknox1, Ppargc1a, Rb1, Rxrg, Six1, Six2, Six4, Sox11, Sox6, Sox8, Tbx1, Tdgf1, Tef, Trp63, Usf2, Utf1, Plagl1, Zscan21, Med14, Irf6, Rbm14, Foxo1, Tbk1, Mlxipl, Smarcd3, Murc, Dyrk2, Tnfrsf13c, Wwtr1, Mapre3, Ppargc1b, Csrnp2, Vgll2, Abra, Eny2…	85	3.73657e-05	1	Apoa2, App, Bmp4, Cask, Cd3e, Cebpb, Cebpd, Ddit3, E2f1, Ebf1, Ebf2, Ebf3, Elf1, Epas1, Ereg, Foxc2, Gata5, Gata6, Gli2, H2-M3, Hand2, Foxd1, Nr4a1, Foxa1, Hoxa13, Hoxa2, Hoxb9, Hoxd10, Hoxd13, Igf1, Il6, Inhba, Irf1, Mdfic, Klf2, Klf4, Meox1, Foxc1, Aff1, Meis2, Msx1, Myd88, Nfib, Nfix, Ntf3, Pax1, Pax9, Pbx1, Ptx3, Raet1b, Raet1c, Rarg, Sdpr, Shox2, Stat6, Sykb, Tbx5, Tcfap2b, Tead3, Thra, Tnfr…	4	0.851588		Foxa2, Pax3, Etv4, Ulbp1	35	0.00738789	1	Bckdha, Runx1, Etv1, Fosl1, Gata2, Gata4, Hmgb1, Hmga1, Jun, Lef1, Mef2a, Cited2, Myod1, Myog, Pknox1, Pou2f1, Ppargc1a, Pthlh, Six1, Six4, Sox2, Sox9, Usf2, Plagl1, Nufip1, Rbm14, Smarcd3, Murc, Hmgb2, Ppargc1b, Eny2, Onecut2, Nod2, Mysm1, Maml3	17	0.379945		Apbb1, Ar, Klf5, Dlx2, Hipk2, Mef2c, Ncoa1, Kat2b, Pitx2, Rb1, Stat5a, Tlr4, Zmiz2, Irf6, Med12, Yaf2, Ablim3	5	0.354128		Gata3, Rora, Atxn1, Tead1, Icosl	60	0.000791972	1	Ahr, App, Arntl, Bcl3, Bmp4, Cask, Cebpa, Cebpb, Cebpd, Ddit3, Ebf2, Elf1, Epas1, Ereg, Hand2, Foxd1, Foxa1, Hoxa13, Hoxa2, Hoxd10, Hoxd13, Irf8, Igf1, Il11, Il6, Inhba, Klf12, Klf2, Klf4, Mafb, Meox1, Nfia, Ntf3, Pax1, Pax9, Ptx3, Raet1b, Raet1c, Stat3, Tcf7l1, Tcfap2b, Tead3, Tgfb3, Tnfrsf1a, Wt1, Zic3, Klf6, Serp1, Htatip2, Psrc1, Bcl11b, Gucy1a3, Fam129a, C1qtnf2, Creb3l4, Tlr9, Klf7, Smarca1…	29	0.00464827	1	Cd1d1, Fgf2, Gli2, H2-M3, Nr4a1, Hoxa7, Hoxb9, Hoxd9, Foxc1, Meis2, Myd88, Nfib, Nfix, Pparg, Rarg, Sdpr, Stat6, Sykb, Tbx5, Thra, Trim24, Zbtb7b, Zfpm2, Cand1, Glis2, Zfp287, Npas4, Maml2, 9430076C15Rik
413	regulation of cell killing					8	0.024426	1	B2m, H2-Bl, H2-K1, H2-M3, H2-Q2, H2-Q7, H2-Q8, Pnp, Raet1b, Raet1c, Clec2d, Raet1e					3	0.335188		Tap2, Sh2d1b1, Cadm1									3	0.633781		H2-Q2, H2-Q7, H2-Q8, Raet1b, Raet1c, Clec2d, Raet1e	5	0.0117369	1	B2m, Cd1d1, H2-M3, P2rx7, Pnp
414	positive regulation of cell killing					6	0.0704084		B2m, H2-K1, H2-M3, H2-Q2, H2-Q7, H2-Q8, Pnp, Raet1b, Raet1c, Raet1e					2	0.606119		Tap2, Cadm1									2	0.813504		H2-Q2, H2-Q7, H2-Q8, Raet1b, Raet1c, Raet1e	5	0.0044698	1	B2m, Cd1d1, H2-M3, P2rx7, Pnp
415	regulation of cell projection organization	5	0.599553		Nefl, Nefm, Ulk1, Mtor, Amigo1	8	0.333067		Cacna1a, Ngf, Nrp1, Ntrk3, Sema3f, Thy1, Metrn, Klk8					5	0.189381		Efna1, Nefl, Nefm, Ntn1, Sema4d	3	0.443915		Tiam1, Mtor, Inpp5j					9	0.0449291	1	Cdh4, Nrp1, Ntrk3, Sema3f, Tgfb3, Thy1, Lrrc4c, Klk8, Robo2	3	0.512802		Cacna1a, Ulk2, Plxnb2
416	positive regulation of defense response	5	0.599553		Cd28, Nfkbia, Cadm1, Tbk1, Nod2	13	0.00887565	1	Fabp4, C3, Cd24a, Ereg, Fcer1g, H2-M3, Myd88, Prkca, Raet1b, Raet1c, Tgm2, Tnfrsf1a, Tlr2, Ticam1, Raet1e					2	0.900934		Cadm1, Nod2	2	0.781457		Stat5a, Tlr4					5	0.576143		Fabp4, Ereg, Fcer1g, Raet1b, Raet1c, Tnfrsf1a, Raet1e	6	0.0275644	1	Cd24a, H2-M3, Cd47, Myd88, Prkca, Tgm2
417	positive regulation of protein modification process	11	0.0542375		Adora1, Bmp2, Fgf1, Fgfr3, Hmgb1, Mtor, Il34, Ube2n, Nhlrc1, Dok7, Nod2	12	0.14562		Bmp4, Rb1cc1, Cd24a, Cd3e, Cntf, Ghr, Hcls1, Il6, Kitl, Prkca, Sykb, Fam129a					7	0.0889515		Fgf1, Hmgb1, Sh2d1b1, Il34, Ube2n, Dok7, Nod2									9	0.181503		Ahrr, Bmp4, Rb1cc1, Ghr, Hcls1, Il11, Il6, Tgfb3, Fam129a	7	0.0293069	1	Bcl2, Cd24a, Cntf, Fgf2, P2rx7, Prkca, Sykb
418	cell-substrate adhesion	7	0.229358		Itga6, Itgb6, Nid2, Pxn, Vwf, Npnt, Itgb4	17	8.85598e-05	1	Rhoa, Ctgf, Fn1, Itgb1, Itgb1bp1, Itgb3, Itgb5, Nid1, Ppard, Sirpa, Rab4b, Sorbs3, Thy1, Dlc1, Col5a3, Itgbl1, Tnn					4	0.395119		Itga6, Itgb6, Itgb7, Npnt	2	0.781457		Vwf, Itgb4					13	0.000506384	1	Ctgf, Fn1, Itgb1, Itgb1bp1, Itgb3, Nid1, Sirpa, Thy1, Dlc1, Col5a3, Antxr1, Itgbl1, Tnn	5	0.0908902		Rhoa, Bcl2, Itgb5, Ppard, Sorbs3
419	regulation of neurological system process	8	0.719104		Adora1, Adora2a, Calca, Grik3, Lama2, Prkaca, Psen2, Pink1	23	0.00146449	1	Bdnf, Cacna1a, Celsr1, Cpeb1, Edn1, Eif2ak3, Gnai2, Htr2a, Lst1, Ngf, Ctnnd2, Ntf3, Slc1a3, Snca, Sncg, Bhlhe40, Stxbp1, Syngr1, Syp, Trf, Sncaip, Usp46, Klk8					2	0.989878		Calca, Gdnf	3	0.801374		Prkaca, Rab3a, Med12					16	0.0126948	1	Celsr1, Cpeb1, Edn1, Eif2ak3, Grik1, Htr2a, Ctnnd2, Ntf3, S100b, Slc1a3, Snca, Sncg, Bhlhe40, Trf, Sncaip, Klk8	3	0.856663		Bdnf, Cacna1a, Lst1
420	cellular response to extracellular stimulus	2	0.96624		Itga6, Usf2	8	0.152329		Rb1cc1, Hfe, Lepr, Sfrp2, Axl, Nuak2, Pcsk9, Myocd	2	0.318252		Cln3, Aes	4	0.264043		Fosl1, Itga6, Usf2, Angptl4									8	0.0363267	1	Rb1cc1, Hfe, Hmox1, Sfrp2, Avpr1a, Nuak2, Pcsk9, Myocd
421	regulation of ARF protein signal transduction	4	0.526064		Cyth1, Arfgap2, Agap2, Iqsec3	5	0.526993		Asap1, Cyth3, Arap1, Cyth4, Psd									3	0.263601		Cyth1, Cyth2, Arfgap2									6	0.00523146	1	Asap1, Cyth3, Cyth4, Asap2, Arap2, Adap1
422	regulation of response to external stimulus	11	0.211471		Adora1, Adora2a, Bcl6, Calca, Cd28, Hmgb1, Myod1, Scg2, Cpb2, Mtor, Nod2	19	0.0119058	1	Ada, Fabp4, Artn, Serping1, C3, Ctnna2, Cd24a, Cfh, Fcer1g, Fgf10, Ntrk3, Prkca, Cxcl12, Tgfbr2, Tgm2, Thbs1, Tnfrsf1a, Hopx, Klk8					7	0.224818		Bcl6, Calca, Hmgb1, Myod1, Selp, Nt5e, Nod2	3	0.757707		Stat5a, Tlr4, Mtor					13	0.05758		Ada, Fabp4, Serping1, Ctnna2, Fcer1g, Fgf10, Ntrk3, Thbs1, Tnfrsf1a, Plek, Hopx, Grin3a, Klk8	6	0.196182		Cd24a, Cd47, Prkca, Cxcl12, Tgm2, Trim24
423	positive regulation of response to external stimulus	3	0.784827		Cd28, Hmgb1, Scg2	12	0.00105512	1	Fabp4, Artn, C3, Cd24a, Fcer1g, Fgf10, Ntrk3, Prkca, Cxcl12, Tgm2, Thbs1, Tnfrsf1a																	6	0.136272		Fabp4, Fcer1g, Fgf10, Ntrk3, Thbs1, Tnfrsf1a	5	0.0285711	1	Cd24a, Cd47, Prkca, Cxcl12, Tgm2
424	activation of protein kinase activity	6	0.308971		Acvr2b, Adora1, Adora2a, Nrk, Stradb, Dgkd	7	0.392774		Cish, Edn1, Gnai2, Gadd45b, Sphk1, Tgfbr2, Card10									6	0.0106289	1	Pick1, Tlr4, Dgkz, Cerk, Stradb, Dgkd					5	0.487043		Cish, Edn1, Sphk1, Pdgfc, Dgkk	3	0.454342		Fgf2, Card10, Dgkh
425	regulation of cellular protein metabolic process	25	0.225243		Adora1, Bmp2, Fech, Fem1a, Fgf1, Fgfr3, Fxr1, Gclc, Hipk3, Hmgb1, Igfbp3, Mknk2, Psen2, Qk, Mtor, Paip2, Hhatl, Il34, Eif2c4, Ube2n, Nhlrc1, Eif2a, Dok7, Eif2c2, Nod2	37	0.061632		Adam9, Ang, Ang3, Aplp1, App, Bak1, Bmp4, Serping1, Cav1, Cbs, Rb1cc1, Cd24a, Cd3e, Socs3, Cntf, Cpeb1, Egfr, Eif2ak3, Fkbp1a, Ghr, Hcls1, Il6, Mdfic, Kitl, Pdgfrb, Prkca, Rab23, Sykb, Serp1, Fam129a, Mif4gd, Pdgfd, Pcsk9, Krt7, Myocd, Rapgef3, Fbxo2	4	0.423766		Cdkn2a, Cln3, Prkar2b, Tnxb	11	0.677852		Fgf1, Hmgb1, Jun, Pdgfa, Qk, Sh2d1b1, Il34, Ube2n, Arrb2, Dok7, Nod2	8	0.606465		Eif2s1, Fem1a, Gclc, Igfbp3, Mtor, Inpp5j, Paip1, Gm672					31	0.0136987	1	Adam9, Ahrr, Ang, Ang3, Aplp1, App, Bmp4, Serping1, Cav1, Rb1cc1, Cpeb1, Dnajc1, Egfr, Eif2ak3, Ghr, Hcls1, Il11, Il6, Impact, Mdfi, Pdgfrb, Tgfb3, Serp1, Pdgfc, Fam129a, Pdgfd, Pcsk9, Krt7, Igf2bp3, Myocd, Fbxo2	13	0.134664		Bcl2, Cd24a, Socs3, Cntf, Fgf2, P2rx7, Prkca, Prkar1b, Rab23, Sykb, Igf2bp1, Rapgef3, Nanos1
426	regulation of protein polymerization	6	0.396995		Capzb, Spnb1, Mtor, Tmsb15a, Kank1, Rasa1	13	0.00887565	1	Arpc1b, Capg, Cav1, Coro1a, Eln, Fmn1, Tes, Vill, Tmod3, Arpc3, Arpc5, Gsn, Tmsb15b1					2	0.900934		Capzb, Stmn1									8	0.103615		Cav1, Coro1a, Eln, Fmn1, Psrc1, Arpc5, Gsn, Tmsb15b1	4	0.243318		Arpc1b, Mapre1, Vill, Arpc3
427	regulation of ARF GTPase activity	2	0.822792		Arfgap2, Agap2	2	0.909228		Asap1, Arap1																					4	0.0302931	1	Asap1, Asap2, Arap2, Adap1
428	regulation of transporter activity	2	0.651091		Adora2a, Stim2	5	0.0426423	1	Fkbp1a, Fkbp1b, Gnai2, Pkd2, Plcg2																	2	0.640075		Fkbp1b, Pkd2
429	regulation of ion transmembrane transporter activity	2	0.623823		Adora2a, Stim2	5	0.0329744	1	Fkbp1a, Fkbp1b, Gnai2, Pkd2, Plcg2																	2	0.612808		Fkbp1b, Pkd2
430	regulation of cellular component size	21	0.0124229	1	Apbb1, Capzb, Dclk1, Dcx, Ei24, Gdf9, Neb, Nefl, Nefm, Spnb1, Trp63, Ulk1, Tro, Mtor, Bin3, Als2, Tmsb15a, Kank1, Shroom2, Rasa1, Caprin2	24	0.0460097	1	App, Arpc1b, Cacna1a, Capg, Rb1cc1, Cfl1, Coro1a, Lefty1, Eln, Emp1, Fmn1, Ngf, Nrp1, Ntrk3, Sema3f, Vill, Tmod3, Sfn, Arpc3, Dstn, Arpc5, Gsn, Tnn, Tmsb15b1	3	0.396463		Apbb2, Cdkn2a, Cda	5	0.886496		Capzb, Neb, Nefl, Nefm, Ntn1	6	0.416823		Apbb1, Dclk1, Esr1, Cln8, Mtor, E2f4	2	0.587051		Spnb2, Zmat3	22	0.00444497	1	App, Rb1cc1, Cdh4, Coro1a, Eln, Emp1, Fmn1, Nrp1, Ntrk3, Sema3f, Tgfb2, Tgfb3, Sfn, Plek, Dstn, Psrc1, Arpc5, Bbc3, Sgms1, Gsn, Tnn, Tmsb15b1	11	0.0231422	1	Arpc1b, Bcl2, Cacna1a, Lefty1, Ndn, Ppt1, Slc9a1, Vill, Ulk2, Arpc3, Derl2
431	regulation of gene-specific transcription	9	0.109827		Bmp2, Dlx2, Hmgb1, Lbx1, Nfkb1, Pknox1, Zfp238, Mlxipl, Mapre3	4	0.967812		Gata6, Nkx6-1, Rarg, Smarca1					8	0.0165545	1	Dlx1, Gata4, Hhex, Hmgb1, Cited2, Pknox1, Zfp238, Hmgb2	3	0.52887		Dlx2, Lbx1, Zbtb42					6	0.513068		Ahrr, Cebpa, Nkx6-1, Tgfb3, Psrc1, Smarca1	2	0.870303		Per1, Rarg
432	regulation of homeostatic process	4	0.819517		Gclc, Lmo2, Mc4r, Ryr1	16	0.000579206	1	Ada, Bak1, Cacna1g, Cav1, Cd24a, Eif2ak3, Fcer1g, Fkbp1a, Fkbp1b, Kitl, Pkd2, Thy1, Trf, Vegfa, Ets1, Klk8									2	0.798304		Gclc, Stat5a					10	0.0235448	1	Ada, Cacna1g, Cav1, Eif2ak3, Fcer1g, Fkbp1b, Pkd2, Thy1, Trf, Klk8	3	0.540448		Bcl2, Cd24a, P2rx7
433	response to insulin stimulus	12	0.00304426	1	Akt2, Gal, Inppl1, Mc4r, Zfp106, Sort1, Stxbp4, Sh2b2, Foxo1, Mtor, Rhoq, Socs7	7	0.535824		Foxc2, Rbp4, Sgk1, Nr1h3, Pcsk9, Vgf, Irs2					3	0.6851		Gal, Pde3b, Sh2b2	5	0.0691167		Inppl1, Zfp106, Stxbp4, Mtor, Socs7					4	0.794381		Rbp4, Nr1h3, Pcsk9, Vgf
434	regulation of mononuclear cell proliferation	7	0.525905		Bcl6, Cd28, Erbb2, Gal, Prkcq, Tnfrsf13c, Btla	13	0.0942252		Ada, Cd24a, Cd38, Cd3e, Coro1a, Lst1, Myd88, Pnp, Sykb, Cd40, Ticam1, Pawr, Lrrc32					2	0.961136		Bcl6, Gal	2	0.881904		Stat5a, Tlr4					7	0.497133		Ada, Cd80, Cdkn1a, Coro1a, Efnb1, Pawr, Lrrc32	7	0.0326458	1	Cd24a, Cd38, Lst1, Myd88, Pnp, Sykb, Cd40
435	positive regulation of mononuclear cell proliferation	4	0.712105		Bcl6, Cd28, Prkcq, Tnfrsf13c	10	0.0545379		Ada, Cd24a, Cd38, Cd3e, Coro1a, Myd88, Pnp, Sykb, Cd40, Ticam1									2	0.73649		Stat5a, Tlr4					5	0.47144		Ada, Cd80, Cdkn1a, Coro1a, Efnb1	6	0.0165061	1	Cd24a, Cd38, Myd88, Pnp, Sykb, Cd40
436	regulation of actin cytoskeleton organization	9	0.0664419		Capzb, Neb, Prox1, Spnb1, Mtor, Tmsb15a, Kank1, Shroom2, Rasa1	16	0.000579206	1	Rhoa, Arpc1b, Capg, Cfl1, Coro1a, Eln, Fmn1, Myo1f, Vill, Tmod3, Arpc3, Dstn, Arpc5, Synpo, Gsn, Tmsb15b1					2	0.912308		Capzb, Neb									10	0.0235448	1	Coro1a, Eln, Fmn1, Myo1f, Plek, Dstn, Arpc5, Synpo, Gsn, Tmsb15b1	4	0.267627		Rhoa, Arpc1b, Vill, Arpc3
437	regulation of actin filament-based process	10	0.0305444	1	Capzb, Neb, Prox1, Spnb1, Tnnc1, Mtor, Tmsb15a, Kank1, Shroom2, Rasa1	16	0.000698928	1	Rhoa, Arpc1b, Capg, Cfl1, Coro1a, Eln, Fmn1, Myo1f, Vill, Tmod3, Arpc3, Dstn, Arpc5, Synpo, Gsn, Tmsb15b1					3	0.702673		Capzb, Neb, Tnnc1									10	0.0259586	1	Coro1a, Eln, Fmn1, Myo1f, Plek, Dstn, Arpc5, Synpo, Gsn, Tmsb15b1	4	0.275795		Rhoa, Arpc1b, Vill, Arpc3
438	cellular component morphogenesis	63	3.64855e-11	1	Acta1, Actc1, Adora2a, Ank3, Apbb1, Arx, Bcl6, Bmp2, Bmp7, Capn3, Cd3g, Cdk5r1, Cxcr4, Col18a1, Dclk1, Dcx, Dmd, Enah, Erbb2, Etv1, Gdf9, Id1, Arhgef2, Lef1, Neb, Neurl1a, Nefl, Ngfr, Notch1, Prox1, Robo3, Rbpj, Reln, Sema6c, Slit1, Sox6, Tcap, Tmod1, Tnnt2, Ttn, Ulk1, Vasp, Xirp1, Esrrb, Bbs1, Bin3, Mkks, Bbs2, Murc, Nrn1, Tbce, Als2, Wwtr1, Scrib, Celsr3, Shroom2, Ablim1, Stradb, Amigo1, Pkhd1,…	57	0.000213042	1	App, Rhoa, Artn, Bak1, Bdnf, Cacna1a, Cap1, Ctnna2, Cfl1, Chl1, Clu, Efna5, Egfr, Epha4, Epha7, Gap43, Gas7, Gli2, Foxf1a, Foxg1, Foxd1, Hgf, Hoxa2, Itgb1, Krt8, Lama1, Lhx2, Lipa, Lst1, Myh11, Myh9, Myo7a, Nfatc1, Nrp1, Ntf3, Pmp22, Ptprz1, Ryk, Cxcl12, Slc1a3, Slit2, Slit3, Stxbp1, Uchl1, Vax2, Nox4, B3gnt2, Ptk7, Slitrk5, Myh10, Klf7, Rgnef, Boc, Nrg1, Klk8, Tnn, Brsk1	3	0.801596		Apbb2, Eomes, Etv4	30	0.000159462	1	Acta1, Actc1, Bcl6, Capn3, Cdk5r1, Cxcr4, Etv1, Id1, Stmn1, Lef1, Neb, Neurl1a, Nefl, Ngfr, Ntn1, Sema5a, Sema6c, Sox9, Tcap, Tmod1, Tnnt2, Ttn, Xirp1, Bbs2, Murc, Nrn1, Ttll3, Isl2, Onecut2, Nrcam	11	0.440576		Apbb1, Arx, Dclk1, Rab3a, Vasp, Esrrb, Bbs1, E2f4, Scrib, Clic5, Stradb	2	0.856576		Robo1, Slitrk6	45	0.000128827	1	Alcam, App, Bmpr1b, Ctnna2, Cdh4, Chl1, Efna5, Efnb1, Egfr, Epha4, Gap43, Gas7, Pdpn, Foxf1a, Foxd1, Hgf, Hoxa2, Ilk, Itgb1, Lama1, Lhx2, Myh11, Nrp1, Ntf3, Numbl, Pmp22, Ptprz1, Slc1a3, Slit2, Slit3, Tgfb2, Wnt4, Bcl11b, Rtn4r, Antxr1, Ptk7, Slitrk5, Klf7, Rgnef, Boc, Nrg1, Rtn4rl1, Klk8, Robo2, Tnn	18	0.035517	1	Rhoa, Bcl2, Bdnf, Cacna1a, Clu, Gli2, Foxg1, Lipa, Lst1, Ndn, P2rx7, Cxcl12, Vax2, Ulk2, Nox4, Myh10, Ndel1, BC040756
439	cell part morphogenesis	36	3.51256e-06	1	Adora2a, Ank3, Apbb1, Arx, Bmp7, Cdk5r1, Cxcr4, Dclk1, Dcx, Dmd, Enah, Erbb2, Etv1, Nefl, Ngfr, Notch1, Robo3, Reln, Sema6c, Slit1, Ulk1, Vasp, Bbs1, Mkks, Bbs2, Nrn1, Tbce, Als2, Wwtr1, Celsr3, Ablim1, Amigo1, Pkhd1, Slitrk4, Ephb1, Nrcam	36	0.00171524	1	App, Artn, Bak1, Bdnf, Cacna1a, Ctnna2, Chl1, Clu, Efna5, Epha4, Epha7, Gap43, Gas7, Gli2, Foxg1, Foxd1, Hoxa2, Lhx2, Nrp1, Ntf3, Ptprz1, Ryk, Cxcl12, Slit2, Slit3, Stxbp1, Uchl1, Vax2, B3gnt2, Slitrk5, Myh10, Klf7, Rgnef, Boc, Klk8, Tnn	2	0.837335		Apbb2, Etv4	15	0.0431594	1	Cdk5r1, Cxcr4, Etv1, Stmn1, Nefl, Ngfr, Ntn1, Sema5a, Sema6c, Bbs2, Nrn1, Ttll3, Isl2, Onecut2, Nrcam	7	0.484606		Apbb1, Arx, Dclk1, Rab3a, Vasp, Bbs1, E2f4	2	0.688642		Robo1, Slitrk6	31	0.000187944	1	Alcam, App, Bmpr1b, Ctnna2, Cdh4, Chl1, Efna5, Efnb1, Epha4, Gap43, Gas7, Foxd1, Hoxa2, Lhx2, Nrp1, Ntf3, Numbl, Ptprz1, Slit2, Slit3, Tgfb2, Bcl11b, Rtn4r, Slitrk5, Klf7, Rgnef, Boc, Rtn4rl1, Klk8, Robo2, Tnn	12	0.0545335		Bcl2, Bdnf, Cacna1a, Clu, Gli2, Foxg1, Ndn, Cxcl12, Vax2, Ulk2, Myh10, Ndel1
440	regulation of organelle organization	15	0.22518		Capzb, Cd28, Arhgef2, Neb, Prox1, Spnb1, Mtor, Trim54, Nexn, Epgn, Tmsb15a, Ube2n, Kank1, Shroom2, Rasa1	25	0.0167005	1	Rhoa, Arpc1b, Capg, Cav1, Cfl1, Coro1a, Eln, Ereg, Fmn1, Hoxa13, Lst1, Mtap2, Myo1f, Tes, Vill, Tmod3, Arpc3, Dstn, Nek6, Arpc5, Mid1ip1, Synpo, Myocd, Gsn, Tmsb15b1					7	0.576155		Capzb, Hdac6, Stmn1, Neb, Trim54, Cenpv, Ube2n	4	0.774116		Btc, Esr1, Rab3a, Mtor	2	0.570768		Spnb2, Espn	16	0.124867		Cav1, Coro1a, Eln, Ereg, Fmn1, Hoxa13, Myo1f, Plek, Dstn, Psrc1, Arpc5, Cul9, Synpo, Myocd, Gsn, Tmsb15b1	8	0.179751		Rhoa, Arpc1b, Mapre1, Lst1, Mtap1a, Mtap2, Vill, Arpc3
441	multicellular organismal response to stress	5	0.278438		Calca, Drd4, Gch1, Reln, Als2	6	0.301751		Adra2a, Bdnf, Cacna1a, Penk, Tac1, Kcnip3					3	0.4347		Calca, Runx1, Gch1									4	0.488072		Adra2a, Grik1, Penk, Kcnip3	5	0.0240298	1	Adrb1, Bcl2, Bdnf, Cacna1a, Tac1
442	unsaturated fatty acid metabolic process	2	0.933453		Ptgds, 2010111I01Rik	6	0.281804		Alox5ap, Ephx2, Lta4h, Sykb, Tnfrsf1a, Ptges					2	0.76754		Ptgds, Mgst2									7	0.0379005	1	Alox5ap, Ephx2, Pdpn, Hpgd, Ptgis, Ptgs2, Tnfrsf1a	2	0.665867		Ltc4s, Sykb
443	erythrocyte homeostasis	9	0.0290616	1	Ank1, Bcl6, Fech, Id2, Mb, Pknox1, Rb1, Sox6, Dyrk3	8	0.236946		Bmp4, Epas1, Sfxn1, Hcls1, Hoxb6, Tgfbr3, Timp1, Vegfa					7	0.0150236	1	Ank1, Bcl6, Id2, Mb, Pknox1, Hba-a2, Dyrk3	2	0.743439		Hba-a1, Rb1					6	0.288105		Bmp4, Epas1, Hcls1, Heph, Tgfbr3, Timp1	2	0.788567		Sfxn1, Hoxb6
444	cell junction assembly					9	0.000564628	1	Fn1, Itga5, Itgb3, Thy1, Tln1, Tns1, Dlc1, Hdac7, Lamc1																	5	0.0558178		Fn1, Itgb3, Thy1, Tns1, Dlc1	3	0.129492		Bcl2, Itga5, Hdac7
445	cell junction organization	3	0.684741		Cxadr, Pxn, Shroom2	9	0.0109259	1	Fn1, Itga5, Itgb3, Thy1, Tln1, Tns1, Dlc1, Hdac7, Lamc1																	6	0.0706845		Fn1, Itgb3, Numbl, Thy1, Tns1, Dlc1	3	0.248681		Bcl2, Itga5, Hdac7
446	nucleobase, nucleoside and nucleotide biosynthetic process	22	0.0192942	1	Adssl1, Ampd3, Atp1b2, Atp2a1, Atp2a2, Atp8a1, Atp9a, Atp8a2, Atp2b1, Atp6v1c2, Itgb1bp3, Atp6v1e2, Nme5, Atp1a2, Dscaml1, Atp13a4, Atp13a3, Gmps, Ampd1, Atp2c1, Atp13a5, Adcy1	10	0.99411		Ada, Adk, Atp5c1, Atp10a, Pnp, Gucy1b3, Gucy1a3, Adcy4, Gucy1a2, Dctd	3	0.449014		Atp1b1, Dhfr, Ctps2	11	0.174435		Adcy7, Adssl1, Ampd3, Atp2a1, Atp2a2, Nt5e, Itgb1bp3, Nme5, Nadsyn1, Atp1a2, Gmps	4	0.853354		Adcy9, Tcirg1, Ampd1, Atp2c1	3	0.254876		Atp6v0a1, Cmpk1, Adcy2	7	0.988749		Ada, Gucy1b3, Gucy1a3, Adcy4, Adcy5, Npr2, Gucy1a2	3	0.972472		Atp10a, Pnp, Atp6v0e2
447	cellular protein localization	20	0.756789		Cacnb1, Folr1, Napb, Nfkbia, Six2, Stam, Stxbp4, Tob1, Ppp1r3c, Sh3glb1, Snx1, Bbs2, Pex13, Gga2, Stx11, Sytl2, Abra, Stradb, Morc3, Myh7b	22	0.967577		Cask, Cd24a, Chm, Stx2, Fgf10, Sar1a, Sec23a, Stx3, Syngr1, Sytl4, Ramp2, Txnip, Copz2, Stx6, Arap1, Tom1l1, Cltb, 1700009N14Rik, Akap12, Ap1s2, Flna, Apba1					9	0.911154		Chml, Napb, Ran, Tap2, Sh3glb1, Bbs2, Sytl2, Ston2, Rph3al	15	0.0266739	1	Ap3b2, Bid, Cacnb1, Grpel2, Pick1, Stam, Stxbp4, Copg, Snx1, Xpo7, Nutf2, Oxa1l, Gga2, Stradb, Myh7b					17	0.901356		Arntl, Cask, Cry2, Fgf10, Sar1a, Sec23a, Tgfb3, Sytl4, Ramp2, Ramp3, Txnip, Copz2, Pmaip1, 1700009N14Rik, Akap12, H47, Apba1	5	0.980432		Cd24a, Stx3, Grasp, Srp72, Derl2
448	nucleobase, nucleoside, nucleotide and nucleic acid biosynthetic process	22	0.0192942	1	Adssl1, Ampd3, Atp1b2, Atp2a1, Atp2a2, Atp8a1, Atp9a, Atp8a2, Atp2b1, Atp6v1c2, Itgb1bp3, Atp6v1e2, Nme5, Atp1a2, Dscaml1, Atp13a4, Atp13a3, Gmps, Ampd1, Atp2c1, Atp13a5, Adcy1	10	0.99411		Ada, Adk, Atp5c1, Atp10a, Pnp, Gucy1b3, Gucy1a3, Adcy4, Gucy1a2, Dctd	3	0.449014		Atp1b1, Dhfr, Ctps2	11	0.174435		Adcy7, Adssl1, Ampd3, Atp2a1, Atp2a2, Nt5e, Itgb1bp3, Nme5, Nadsyn1, Atp1a2, Gmps	4	0.853354		Adcy9, Tcirg1, Ampd1, Atp2c1	3	0.254876		Atp6v0a1, Cmpk1, Adcy2	7	0.988749		Ada, Gucy1b3, Gucy1a3, Adcy4, Adcy5, Npr2, Gucy1a2	3	0.972472		Atp10a, Pnp, Atp6v0e2
449	cellular hormone metabolic process					11	0.0293682	1	Adh1, Crabp2, Cyp17a1, Cyp1b1, Rdh11, Aldh1a2, Rbp1, Rbp4, Scarb1, Aldh1a3, Cyp26b1									2	0.750205		Esr1, Rdh10					11	0.00298019	1	Adh1, Bmpr1b, Crabp2, Cyp1b1, Rdh11, Aldh1a2, Rbp1, Rbp4, Aldh1a7, Aldh1a3, Cyp26b1	2	0.794924		Nr3c1, Scarb1
450	regulation of transmembrane transport	2	0.623823		Adora2a, Stim2	5	0.0329744	1	Fkbp1a, Fkbp1b, Gnai2, Pkd2, Plcg2																	2	0.612808		Fkbp1b, Pkd2
451	regulation of ion transmembrane transport	2	0.623823		Adora2a, Stim2	5	0.0329744	1	Fkbp1a, Fkbp1b, Gnai2, Pkd2, Plcg2																	2	0.612808		Fkbp1b, Pkd2
452	regulation of Rho protein signal transduction	18	0.000122428	1	Bcl6, Arhgef2, Mcf2l, Ttn, Tiam2, Ngef, Net1, Mtor, Arhgef3, Arhgef6, Als2, Akap13, Scrib, Abra, Arhgef16, Plekhg5, Prex1, Obscn	10	0.482472		Vav1, D10Ertd610e, Arhgef5, Syde1, Plekhg2, Rgnef, Spata13, Farp1, Als2cl, Arhgef33					8	0.0543195		Bcl6, Ttn, Ngef, Net1, Arhgef3, Arhgef10l, Arhgef19, Obscn	7	0.0255699	1	Itsn2, Tiam1, Tiam2, Mtor, Scrib, Arhgef9, Plekhg5					8	0.40205		Lpar1, Vav1, Plekhg2, Rgnef, Farp1, Farp2, Arhgef33, Kalrn	4	0.47817		D10Ertd610e, Arhgef5, Ndel1, Spata13
453	cardiac cell differentiation	8	0.00826562	1	Actc1, Bmp2, Prox1, Sox6, Tdgf1, Ttn, Xirp1, Murc	10	0.00381422	1	Fhl2, Gata6, Itgb1, Tbx5, Nox4, Myh10, Ece2, Foxp1, Nrg1, Rarb					6	0.00912179	1	Acadm, Actc1, Gata4, Ttn, Xirp1, Murc									5	0.199636		Fhl2, Itgb1, Tgfb2, Ece2, Nrg1	3	0.259878		Tbx5, Nox4, Myh10
454	appendage morphogenesis	12	0.210267		Gnas, Hoxa10, Hoxa11, Lef1, Notch1, Psen2, Trp63, Chst11, Hoxc11, Lrp4, Zfp697, Chd7	33	4.10863e-08	1	Alx3, Bak1, Bmp4, Col2a1, Crabp2, Fbn2, Fgf10, Fgfr2, Fmn1, Gli2, Hoxa13, Hoxd10, Hoxd11, Hoxd12, Hoxd13, Msx1, Msx2, Pbx1, Pcsk5, Pitx1, Prrx1, Rab23, Aldh1a2, Rarg, Shox2, Tbx4, Tbx5, Twist1, Wnt5a, Grem1, Mbnl1, Rarb, Cyp26b1					6	0.482141		Lef1, Chst11, Asph, Hoxc11, Lrp4, Chd7	3	0.809223		Rdh10, Hoxc10, Zfp697					21	0.000139512	1	Alx3, Bmp4, Col2a1, Crabp2, Fbn2, Fgf10, Fgfr2, Fmn1, Gdf5, Hoxa13, Hoxd10, Hoxd11, Hoxd12, Hoxd13, Pcsk5, Pitx1, Prrx1, Aldh1a2, Tbx4, Wnt5a, Cyp26b1	8	0.0574355		Gli2, Hoxd9, Mmp13, Rab23, Rarg, Tbx5, Twist1, Grem1
455	limb morphogenesis	12	0.210267		Gnas, Hoxa10, Hoxa11, Lef1, Notch1, Psen2, Trp63, Chst11, Hoxc11, Lrp4, Zfp697, Chd7	33	4.10863e-08	1	Alx3, Bak1, Bmp4, Col2a1, Crabp2, Fbn2, Fgf10, Fgfr2, Fmn1, Gli2, Hoxa13, Hoxd10, Hoxd11, Hoxd12, Hoxd13, Msx1, Msx2, Pbx1, Pcsk5, Pitx1, Prrx1, Rab23, Aldh1a2, Rarg, Shox2, Tbx4, Tbx5, Twist1, Wnt5a, Grem1, Mbnl1, Rarb, Cyp26b1					6	0.482141		Lef1, Chst11, Asph, Hoxc11, Lrp4, Chd7	3	0.809223		Rdh10, Hoxc10, Zfp697					21	0.000139512	1	Alx3, Bmp4, Col2a1, Crabp2, Fbn2, Fgf10, Fgfr2, Fmn1, Gdf5, Hoxa13, Hoxd10, Hoxd11, Hoxd12, Hoxd13, Pcsk5, Pitx1, Prrx1, Aldh1a2, Tbx4, Wnt5a, Cyp26b1	8	0.0574355		Gli2, Hoxd9, Mmp13, Rab23, Rarg, Tbx5, Twist1, Grem1
456	embryonic appendage morphogenesis	12	0.091458		Gnas, Hoxa10, Hoxa11, Lef1, Notch1, Psen2, Trp63, Chst11, Hoxc11, Lrp4, Zfp697, Chd7	27	1.64545e-06	1	Alx3, Bmp4, Crabp2, Fbn2, Fgf10, Gli2, Hoxa13, Hoxd10, Hoxd11, Hoxd12, Hoxd13, Msx1, Msx2, Pbx1, Prrx1, Rab23, Aldh1a2, Rarg, Shox2, Tbx4, Tbx5, Twist1, Wnt5a, Grem1, Mbnl1, Rarb, Cyp26b1					5	0.540309		Lef1, Chst11, Hoxc11, Lrp4, Chd7	3	0.727706		Rdh10, Hoxc10, Zfp697					16	0.00307901	1	Alx3, Bmp4, Crabp2, Fbn2, Fgf10, Gdf5, Hoxa13, Hoxd10, Hoxd11, Hoxd12, Hoxd13, Prrx1, Aldh1a2, Tbx4, Wnt5a, Cyp26b1	8	0.0263543	1	Gli2, Hoxd9, Mmp13, Rab23, Rarg, Tbx5, Twist1, Grem1
457	forelimb morphogenesis					8	0.0138232	1	Alx3, Crabp2, Fmn1, Hoxa13, Hoxd10, Aldh1a2, Tbx5, Twist1																	7	0.0098374	1	Alx3, Crabp2, Fmn1, Gdf5, Hoxa13, Hoxd10, Aldh1a2	3	0.193178		Hoxd9, Tbx5, Twist1
458	regulation of tube size	6	0.265952		Adora2a, Calca, Gch1, Gclc, Kcnma1, Pde5a	14	0.000583908	1	Acta2, Adra1d, Adrb3, Apoe, Cav1, Edn1, Ednra, Foxc2, Kng1, Foxc1, Nppb, P2rx4, Tes, Gucy1a3					2	0.857193		Calca, Gch1	3	0.360723		Gclc, Nos3, Calcb					9	0.0177959	1	Acta2, Adrb3, Agtr2, Apoe, Cav1, Edn1, Kng1, P2rx4, Gucy1a3	3	0.423643		Adra1d, Adrb1, Foxc1
459	tube morphogenesis	20	0.0408444	1	Bmp2, Bmp7, Btrc, Ddr1, Cxcr4, Cobl, Enah, Hoxa11, Lbx1, Notch1, Pgf, Pitx2, Pxn, Six1, Trp63, Vasp, Gzf1, Scrib, Npnt, Hectd1	41	1.71978e-07	1	Adm, Bmp4, Cd44, Celsr1, Cfl1, Csf1, Edn1, Ednra, Eng, Fgf10, Fgfr2, Foxc2, Flt1, B4galt1, Gja1, Gli2, Gpc3, Hand2, Foxf1a, Foxd1, Foxa1, Hoxa5, Hoxd11, Igf1, Kdr, Lama1, Lmo4, Nrp1, Pbx1, Cxcl12, Tcfap2a, Tgfbr2, Tgm2, Twist1, Vdr, Vegfa, Wnt5a, Zic3, Grem1, Dlc1, Ptk7	5	0.0572423		Foxa2, Notch4, Pax3, Etv4, Timeless	9	0.368079		Cxcr4, Gata4, Gdnf, Hhex, Pthlh, Sema5a, Six1, Ipmk, Npnt	11	0.0149572	1	Ar, Btrc, Cobl, Esr1, Lbx1, Pitx2, Vasp, Plxnd1, Gzf1, Rdh10, Scrib					30	8.07919e-06	1	Adm, Bmp4, Cd44, Celsr1, Edn1, Eng, Fgf10, Fgfr2, Flt1, B4galt1, Pdpn, Gpc3, Hand2, Foxf1a, Foxd1, Foxa1, Hoxa5, Hoxd11, Igf1, Ilk, Kdr, Lama1, Mycn, Nrp1, Vdr, Wnt4, Wnt5a, Zic3, Dlc1, Ptk7	10	0.0720161		Bcl2, Csf1, Gja1, Gli2, Nr3c1, Cxcl12, Tgm2, Twist1, Grem1, Shank3
460	endocrine system development	4	0.901579		Pitx2, Rbpj, Six1, Tbx1	15	0.0101181	1	Bmp4, Clu, Eif2ak3, Gli2, Hoxa3, Hoxa5, Hoxb3, Il6, Ly6e, Mdk, Nkx6-1, Pax1, Pbx1, Pitx1, Wnt5a					7	0.0656365		Gata2, Hhex, Cited2, Pde3b, Six1, Sox2, Onecut2									10	0.0647135		Bmp4, Eif2ak3, Hoxa3, Hoxa5, Il6, Mdk, Nkx6-1, Pax1, Pitx1, Wnt5a	5	0.169216		Clu, Gli2, Nr3c1, Hoxd3, Ly6e
461	exocrine system development					10	0.0169073	1	Egfr, Fgf10, Fgf7, Fgfr2, Igf1, Il6, Lama1, Foxc1, Nrp1, Tgm2													3	0.0209214		Igf2, Sema3c, Xbp1	8	0.022908	1	Egfr, Fgf10, Fgf7, Fgfr2, Igf1, Il6, Lama1, Nrp1	3	0.348836		Foxc1, Tgm2, Rab26
462	segmentation	9	0.0393164	1	Dll1, Lef1, Myf6, Psen2, Tcap, Tdgf1, Ttn, Mllt3, Ripply1	12	0.0152579	1	Foxc2, Gli2, Hoxa2, Meox1, Meox2, Foxc1, Pax1, Pcsk6, Sfrp2, Sfrp1, Ifitm1, Tbx18					5	0.165624		Dll1, Lef1, Tcap, Ttn, Frs2									9	0.0339652	1	Hoxa2, Mafb, Meox1, Meox2, Pax1, Pcsk6, Sfrp2, Sfrp1, Tcf7l1	2	0.807072		Gli2, Foxc1
463	tube development	31	0.00931782	1	Acvr2b, Bmp2, Bmp7, Btrc, Ddr1, Cxcr4, Cobl, Cux1, Enah, Fgf1, Fgfr4, Hmgb1, Hoxa11, Hsd11b1, Id1, Lbx1, Notch1, Pgf, Pitx2, Psen2, Pxn, Six1, Trp63, Vasp, Gzf1, Scrib, Npnt, Hectd1, Zfp697, Tns3, Rxfp1	68	2.20156e-13	1	Ada, Adm, Asah1, Bdnf, Bmp4, Cd44, Celsr1, Cfl1, Csf1, Edn1, Ednra, Eng, Epas1, Fgf10, Fgf18, Fgf7, Fgfr2, Ctgf, Foxc2, Flt1, Gata6, B4galt1, Gja1, Gli2, Gpc3, Hand2, Foxf1a, Foxd1, Foxa1, Hoxa5, Hoxd11, Igf1, Kdr, Lama1, Lipa, Lmo4, Lox, Man1a2, Man2a1, Foxc1, Mgp, Nfib, Nrp1, Pbx1, Pcsk5, Pdgfra, Aldh1a2, Rbp4, Cxcl12, Tbx4, Tbx5, Tcfap2a, Tes, Tgfbr2, Tgm2, Twist1, Vdr, Vegfa, Wnt5a, Zic3, Gre…	7	0.0246762	1	Fgfr1, Hhip, Foxa2, Notch4, Pax3, Etv4, Timeless	15	0.170348		Acvr2b, Cxcr4, Fgf1, Gata4, Gdnf, Hhex, Hmgb1, Id1, Pdgfa, Pthlh, Sema5a, Sim2, Six1, Ipmk, Npnt	14	0.0225519	1	Ar, Btrc, Cobl, Esr1, Lbx1, Nos3, Pitx2, Rab3a, Vasp, Plxnd1, Gzf1, Rdh10, Scrib, Zfp697					50	2.84668e-10	1	Ada, Adm, Asah1, Bmp4, Cd44, Cebpa, Celsr1, Edn1, Eng, Epas1, Fgf10, Fgf7, Fgfr2, Ctgf, Flt1, B4galt1, Pdpn, Gpc3, Hand2, Foxf1a, Foxd1, Foxa1, Hoxa5, Hoxd11, Igf1, Ilk, Kdr, Lama1, Lox, Man1a2, Man2a1, Mgp, Mycn, Nrp1, Pcsk5, Pdgfra, Aldh1a2, Rbp4, Tbx4, Tgfb3, Vdr, Wnt4, Wnt5a, Zic3, Dlc1, Ptk7, Hopx, Crispld2, Adamts2, Robo2	18	0.00256256	1	Bcl2, Bdnf, Csf1, Fgf18, Fgf2, Gja1, Gli2, Nr3c1, Lipa, Foxc1, Nfib, Cxcl12, Tbx5, Tgm2, Twist1, Zfpm2, Grem1, Shank3
464	growth	21	0.0665746		Acvr2b, Bmp2, Bmp7, Dclk1, Dcx, Gdf9, Hoxa11, Mstn, Notch1, Pax7, Psen2, Tal2, Ulk1, Esrrb, Bbs1, Bin3, Chst11, Gatm, Tbce, Tnks2, Lrp4	33	0.00246438	1	Adm, App, Bmp4, Bmp8b, Cacna1a, Cntf, Csf1, Lefty1, Emp1, Ereg, Fgf10, Fgfr2, Foxc2, Gap43, Mtpn, Gja1, Gli2, Hoxa5, Hoxd11, Hoxd13, Igf1, Inhba, Inhbb, Ly6e, Foxc1, Ppard, Pten, Sepp1, Tgfbr3, Timp3, Wnt5a, Apba1, Tnn					8	0.648813		Acvr2b, Pax7, Pthlh, Sox9, Chst11, Gatm, Dmbx1, Lrp4	6	0.575606		Ar, Dclk1, Esr1, Esrrb, Bbs1, Rdh10					28	0.000464233	1	Adm, App, Bmp4, Bmp8b, Bmpr1b, Emp1, Ereg, Fgf10, Fgfr2, Gap43, Mtpn, Gdf5, Hoxa5, Hoxd11, Hoxd13, Igf1, Inhba, Inhbb, Ptgs2, Sepp1, Tgfb2, Tgfb3, Tgfbr3, Timp3, Wnt5a, Sgms1, Apba1, Tnn	15	0.00203832	1	Bcl2, Cacna1a, Cntf, Csf1, Lefty1, Gja1, Gli2, Hbegf, Ly6e, Foxc1, Ndn, Ppard, Slc9a1, Ulk2, Ndel1
465	regulation of growth	28	0.0312628	1	Apbb1, Arx, Ddr1, Celf1, Cxadr, Ei24, Gamt, Gdf9, Igfbp3, Myod1, Musk, Prox1, Atxn2, Trp63, Ulk1, Hrasls, Tro, Ndnl2, Bbs2, Ing3, Tnks2, Socs7, Igsf11, Socs2, Caprin2, Tmem8b, Nod2, Chd7	42	0.00133434	1	Adrb3, Apoe, App, Cish, Socs3, Csf1, Fgfr2, Ctgf, Foxc2, Foxs1, Gap43, Ghr, Gpc3, Cyr61, Igfbp2, Igfbp6, Foxc1, Myd88, Nedd9, Ngf, Nov, Npy1r, Nrp1, Ntrk3, Rbp4, Sema3f, Tbx5, Tgfbr2, Tkt, Wisp1, Wisp2, Tlr2, Serp1, Crim1, Sfn, Htra1, Esm1, Hopx, Dio3, Myocd, Vgf, Creg1	6	0.0662808		Apbb2, Cdkn2a, Fgfr1, Fxn, Aes, Cda	13	0.327404		Celf1, Gata4, Igfbp5, Myod1, Musk, Ntn1, Yeats4, Bbs2, Ing3, 1600027N09Rik, Brd8, Nod2, Chd7	10	0.231858		Apbb1, Ar, Arx, Gamt, Igfbp3, Atxn2, Stat5a, Ndnl2, Socs7, Socs2					34	0.000528237	1	Adrb3, Apoe, App, Cdh4, Cish, Fgfr2, Ctgf, Foxs1, Gap43, Gas6, Gdf5, Ghr, Gpc3, Nov, Npy1r, Nrp1, Ntrk3, Rbp4, Sema3f, Stat3, Tgfb2, Wisp2, Serp1, Crim1, Sfn, Psrc1, Hopx, Kazald1, Dio3, Bbc3, Myocd, Kctd11, Vgf, Creg1	17	0.00452225	1	Adrb1, Bcl2, Socs3, Csf1, Hmga2, Igfbp4, Igfbp6, Foxc1, Myd88, Ndn, Ppt1, Tbx5, Tkt, Wisp1, Igfbp7, Ulk2, Derl2
466	regulation of locomotion	14	0.0543479		Adora1, Adora2a, Cxcr4, Col18a1, Hmgb1, Lama2, Pitx2, Scg2, Tdgf1, Bbs1, Mkks, Bbs2, Nexn, Nod2	24	0.000408044	1	Ada, Artn, Coro1a, Csf1, Fgf10, Itgb3, Lama1, Lama4, Myo1f, Prkca, Pten, Rras, Cxcl12, Snca, Tbx5, Tgfbr3, Thbs1, Thy1, Unc5c, Vcl, Tlr2, Arhgap8, Prr5, Egfl7, Irs2					7	0.27125		Cxcr4, Hmgb1, Ntn1, Selp, Bbs2, Onecut2, Nod2	3	0.789064		Pitx2, Bbs1, Abhd2					15	0.0219929	1	Ada, Coro1a, Fgf10, Pdpn, Itgb3, Lama1, Lama4, Myo1f, Snca, Tgfbr3, Thbs1, Thy1, Unc5c, Clic4, Arhgap8, Prr5	9	0.017464	1	Bcl2, Csf1, Hbegf, Prkca, Cxcl12, Tbx5, Amot, Egfl7, Irs2
467	regulation of multicellular organism growth	7	0.462212		Celf1, Gamt, Atxn2, Bbs2, Tnks2, Socs2, Chd7	10	0.322992		Adrb3, Apoe, App, Csf1, Fgfr2, Foxs1, Ghr, Npy1r, Dio3, Vgf					3	0.803942		Celf1, Bbs2, Chd7	4	0.31517		Gamt, Atxn2, Stat5a, Socs2					11	0.0366452	1	Adrb3, Apoe, App, Fgfr2, Foxs1, Gdf5, Ghr, Npy1r, Stat3, Dio3, Vgf	3	0.661924		Adrb1, Bcl2, Csf1
468	positive regulation of locomotion	4	0.626999		Col18a1, Hmgb1, Scg2, Tdgf1	11	0.00945914	1	Artn, Coro1a, Csf1, Fgf10, Myo1f, Prkca, Cxcl12, Thbs1, Tlr2, Arhgap8, Prr5, Irs2					3	0.525665		Hmgb1, Selp, Onecut2									6	0.194885		Coro1a, Fgf10, Pdpn, Myo1f, Thbs1, Arhgap8, Prr5	7	0.00187421	1	Bcl2, Csf1, Hbegf, Prkca, Cxcl12, Amot, Irs2
469	regulation of cytokine biosynthetic process	5	0.690431		Cd28, Nfkb1, Prkcq, Tbk1, Tnfrsf13c	12	0.048103	1	Apoa2, Cd3e, Cebpb, Ereg, Il6, Inhbb, Irf1, Myd88, Sykb, Tlr9, Ticam1, Adam33									3	0.504312		Stat5a, Tlr4, Rnf128	2	0.295531		Gata3, Icosl	8	0.161674		Bcl3, Cebpb, Ereg, Il6, Inhbb, S100b, Tlr9, Adam33	4	0.300428		Cd1d1, Myd88, Sykb, Zfp287
470	wound healing	8	0.710427		F2, Myh1, Myh2, Otog, Pax7, Vwf, Dysf, Gatm, Trim72	26	7.77204e-05	1	Anxa5, Anxa8, Serping1, Entpd2, Cd44, F3, Fn1, Gap43, Mtpn, B4galt1, Gja1, Kng1, Ppard, Procr, Pros1, Tfpi, Tgfbr2, Thbd, Timp3, Klf6, Papss2, Pf4, Efemp2, Pik3cb, Myh10, Hps1					6	0.459024		F2, Serpind1, Myh1, Pax7, Gatm, Trim72	3	0.797343		Myh2, Otog, Vwf					18	0.00207099	1	Anxa8, Serping1, Cd44, F3, Fn1, Gap43, Mtpn, B4galt1, Kng1, Pros1, Tfpi, Tgfb2, Thbd, Timp3, Klf6, Papss2, Plek, Pf4	10	0.0064581	1	Anxa5, Entpd2, Elk3, Gja1, Hbegf, Ppard, Procr, Cx3cl1, Efemp2, Myh10
471	regulation of cell proliferation	59	0.0014624	1	Adora1, Adora2a, Arx, Bcl6, Bmp2, Bmp7, Klf5, Btg1, Ddr1, Cd28, Col18a1, Cxadr, Erbb2, Fgf1, Fgf6, Fgfr3, Fgfr4, Gal, Hmgb1, Igfbp3, Inppl1, Jag2, Lbx1, Nfkbia, Ngfr, Notch1, Odc1, Pitx2, Prkcq, Prox1, Rb1, Rbpj, Bex1, Scg2, Tcf7, Tdgf1, Klf10, Traf5, Trp63, Vegfc, Xirp1, Irf6, Foxo1, Fgf21, Chst11, Rogdi, Trim35, Rasip1, Wdr77, Epgn, Tnfrsf13c, Il34, Dusp22, Fgfrl1, Btla, Vash2, Prok1, Tns3, Mor…	109	3.32211e-13	1	Ada, Adm, Ang, Fabp4, Apobec1, Bdnf, Bmp4, Cav1, Cav2, Ccnd2, Cd24a, Cd38, Cd3e, Coro1a, Clu, Cntf, Cntfr, Csf1, Cyp7b1, Dbp, Lefty1, Edn1, Egfr, Ereg, Fgf10, Fgf18, Fgf7, Fgfr2, Figf, Flt3l, Fosl2, B4galt1, Gli2, Gnai2, Gpc3, Grpr, Hcls1, Foxg1, Hoxa3, Hoxd13, Htr2a, Igf1, Il11ra1, Il6, Itgb1, Kdr, Klf4, Lifr, Anxa1, Lst1, Kitl, Msx1, Msx2, Myd88, Nfib, Ddr2, Pbx1, Prkca, Pla2g4a, Serpine1, Plcd…	7	0.304243		Cdkn2a, Fgfr1, Notch4, Pax3, Etv4, Plcd3, Cdca7l	23	0.493633		Bcl6, Fgf1, Gal, Gata4, Hhex, Hmgb1, Jag2, Jun, Ngfr, Ntn1, Odc1, Pdgfa, Pthlh, Sox2, Sox9, Tcf7, Xirp1, Fgf21, Chst11, Asph, Il34, Prok1, Frs2	21	0.0751068		Ar, Arx, Btc, Klf5, Esr1, Fgfbp1, Hipk2, Igfbp3, Inppl1, Lbx1, Nos3, Pitx2, Rb1, Stat5a, Tial1, Tlr4, Irf6, Rogdi, E2f4, Vash2, Gm15645	2	0.950101		Gata3, Icosl	73	7.73502e-08	1	Ada, Adm, Ang, Fabp4, Bmp4, Cav1, Ccnd2, Cd80, Cdkn1a, Cdkn2b, Cebpa, Coro1a, Cntfr, Cyp7b1, Edn1, Efnb1, Egfr, Ereg, Fgf10, Fgf5, Fgf7, Fgfr2, Figf, Fosl2, B4galt1, Gpc3, Grpr, Hcls1, Hmox1, Hoxa3, Hoxd13, Htr2a, Igf1, Il11, Il11ra1, Il6, Il6st, Ilk, Itgb1, Kdr, Klf4, Mycn, Ddr2, Pla2g4a, Serpine1, Plcd1, Prrx1, Ptgs2, Pth1r, Rac2, Aldh1a2, Rbp4, Clec11a, Sphk1, Tgfb2, Tgfb3, Tgfbr3, Timp2, Wnt5…	37	5.51852e-06	1	Apobec1, Bcl2, Bdnf, Cav2, Cd24a, Cd38, Clu, Cntf, Csf1, Lefty1, Fgf18, Fgf2, Flt3l, Gli2, Hbegf, Foxg1, Lst1, Myd88, Nfib, Prkca, Pnp, Ppard, Pparg, Eif2ak2, Rarg, Ccl2, Slfn2, Stat6, Sykb, Tbx5, Tgm2, Trim24, Cd40, Nox4, Dpt, Derl2, Irs2
472	vasoconstriction					5	0.0329744	1	Acta2, Adra1d, Cav1, Edn1, Ednra																	3	0.231506		Acta2, Cav1, Edn1
473	vasodilation	5	0.127568		Adora2a, Calca, Gch1, Kcnma1, Pde5a	6	0.122347		Adrb3, Apoe, Kng1, P2rx4, Tes, Gucy1a3					2	0.665095		Calca, Gch1									6	0.0377141	1	Adrb3, Agtr2, Apoe, Kng1, P2rx4, Gucy1a3
474	regulation of phosphorylation	36	0.00198747	1	Acvr2b, Adora1, Adora2a, Bmp2, Bmp7, Cdc25b, Cdkn1c, Gadd45a, Fech, Fgf1, Fgfr3, Hipk3, Hmgb1, Igfbp3, Pkia, Pkig, Psen2, Pxn, Rb1, Reln, Tdgf1, Sh3bp5, Map2k1, Nrk, Mtor, Epgn, Als2, Ppp1r14c, Il34, Hexim1, Agap2, Stradb, Dgkd, Dok7, Prok1, Nod2	47	0.000866617	1	Fabp4, App, Bak1, Bmp4, Cav1, Cbs, Rb1cc1, Cd24a, Cd3e, Cish, Socs3, Cntf, Csf1, Edn1, Egfr, Ereg, Fkbp1a, Ghr, Gnai2, Hcls1, Hgf, Htr2a, Il6, Mdfic, Kitl, Gadd45b, Pdgfrb, Prkca, Sphk1, Sykb, Tgfbr2, Thy1, Map3k5, Lats2, Sfn, Fam129a, Ppp1r14a, C1qtnf2, Pdgfd, Irak3, Pde6h, Card10, Cspg4, Nrg1, Trib2, Rapgef3, Trib3	4	0.446178		Cdkn2a, Prkar2b, Dusp9, Tnxb	20	0.0228837	1	Acvr2b, Bard1, Cdc25b, Gadd45a, Efna1, Fgf1, Hmgb1, Jun, Met, Pdgfa, Pkia, Pkig, Sh2d1b1, Il34, Trib1, Arrb2, Dok7, Prok1, Nod2, Frs2	14	0.0433125	1	Igfbp3, Pick1, Ppp1r14b, Rb1, Tlr4, Mtor, Lime1, Ppp1r14c, Dgkz, Inpp5j, Hexim1, Cerk, Stradb, Dgkd	3	0.470903		Atxn1, Plce1, Tnfsf15	36	0.00120386	1	Fabp4, App, Bmp4, Cav1, Rb1cc1, Cdkn1a, Cish, Edn1, Egfr, Ereg, Ghr, Lpar1, Hcls1, Hgf, Htr2a, Il11, Il6, Impact, Mdfi, Pdgfrb, Sphk1, Tgfb3, Thy1, Lats2, Pdgfc, Sfn, Fam129a, Ppp1r14a, C1qtnf2, Pdgfd, Irak3, Nrg1, Trib2, Trib3, Dgkk, Dnajc3	14	0.0970129		Bcl2, Cd24a, Socs3, Cntf, Csf1, Fgf2, P2rx7, Prkca, Prkar1b, Sykb, Vldlr, Card10, Rapgef3, Dgkh
475	positive regulation of phosphorylation	8	0.141469		Bmp2, Fgf1, Fgfr3, Hmgb1, Mtor, Il34, Dok7, Nod2	13	0.0133393	1	Bmp4, Rb1cc1, Cd24a, Cd3e, Cntf, Ereg, Ghr, Hcls1, Il6, Kitl, Prkca, Sykb, Fam129a					6	0.0888461		Fgf1, Hmgb1, Sh2d1b1, Il34, Dok7, Nod2									9	0.0579907		Bmp4, Rb1cc1, Ereg, Ghr, Hcls1, Il11, Il6, Tgfb3, Fam129a	7	0.00891139	1	Bcl2, Cd24a, Cntf, Fgf2, P2rx7, Prkca, Sykb
476	taxis	4	0.987702		Robo3, Scg2, Cysltr1, Scrib	23	0.000892074	1	Coro1a, Cx3cr1, Fcer1g, Fgf10, Cyr61, Nrp2, Prkca, Ccl2, Ccl5, Ccl7, Ccl8, Ccl9, Cxcl5, Cxcl12, Sema3f, Slit2, Pf4, Ecscr, Cmtm2a, Cklf, Cmtm4, Cmtm7, Itga1													2	0.44988		Creb3, Robo1	17	0.00388996	1	Coro1a, Cx3cr1, Fcer1g, Fgf10, Nrp2, Rac2, Ccl7, Ccl8, Ccl9, Cxcl5, Sema3f, Slit2, Tgfb2, Pf4, Ecscr, Itga1, Robo2	7	0.108966		Prkca, Ccl2, Ccl5, Cx3cl1, Cxcl12, Amot, Cmtm7
477	regulation of membrane potential	21	0.000328875	1	Chrna1, Chrnb1, Chrnd, Chrng, Adora1, Adora2a, Dld, Dmpk, Drd4, Erbb2, Fyn, Gclc, Grik3, Kcnh2, Kcnma1, Plp1, Qk, Xirp1, Serinc5, Amigo1, Cacna1i	17	0.127457		Bak1, Cacna1a, Cacna1g, Cav1, Edn1, Hexa, Hexb, Mbp, Ntf3, P2rx4, Pmp22, Ppard, Scd2, Slc1a6, Snca, Gal3st1, Nrg1					8	0.193784		Chrna1, Chrnb1, Chrnd, Chrng, Dmpk, Qk, Xirp1, Kcnmb4	2	0.958511		Gclc, Med12					14	0.0749697		Cacna1g, Cav1, Edn1, Grik1, Hexa, Hexb, Nab2, Ntf3, P2rx4, Pmp22, Slc1a6, Snca, Gal3st1, Nrg1	6	0.285083		Bcl2, Cacna1a, Nab1, P2rx7, Ppard, Scd2
478	cellular amino acid derivative biosynthetic process	11	0.00197339	1	Ckm, Ddc, Gamt, Gclc, Odc1, Padi2, Pnmt, Sms, Gatm, Mat2a, Myh7b	4	0.866883		Slc1a3, Snca, Srm, Slc5a7					6	0.0406679	1	Ckm, Odc1, Padi2, Padi3, Sms, Gatm	6	0.0082569	1	Gamt, Gclc, Azin1, Mat2a, Gm15645, Myh7b	2	0.230933		Gata3, Ggt7	4	0.666069		Slc1a3, Snca, Tgfb2, Slc5a7
479	hormone metabolic process	6	0.789651		Crym, Pcsk2, Reln, Tg, Bbs1, Chst8	20	0.00111342	1	Adh1, Cacna1a, Cpe, Crabp2, Cyp17a1, Cyp1b1, Hfe, Foxa1, Rdh11, Pcsk5, Aldh1a2, Rbp1, Rbp4, Scarb1, Aldh1a3, Ece2, Dio3, Slco4a1, Ece1, Cyp26b1					2	0.974139		Retsat, Chst8	3	0.688799		Esr1, Bbs1, Rdh10					17	0.000489226	1	Adh1, Bmpr1b, Crabp2, Cyp1b1, Hfe, Foxa1, Rdh11, Pcsk5, Aldh1a2, Rbp1, Rbp4, Wnt4, Aldh1a7, Aldh1a3, Ece2, Dio3, Cyp26b1	3	0.75626		Cacna1a, Nr3c1, Scarb1
480	ear morphogenesis	9	0.183306		Dll1, Six1, Six2, Six4, Tbx1, Tcap, Kcnq4, C630004H02Rik, Chd7	13	0.0693785		Celsr1, Col11a1, Col2a1, Edn1, Fgf10, Fgfr2, Foxg1, Hoxa2, Myo7a, Prrx1, Zic1, Insig1, Itga8					8	0.0307973	1	Dll1, Six1, Six4, Sox2, Tcap, Kcnq4, C630004H02Rik, Chd7									11	0.0396497	1	Celsr1, Col11a1, Col2a1, Edn1, Fgf10, Fgfr2, Hoxa2, Mafb, Prrx1, Zic1, Itga8	2	0.901501		Foxg1, Insig1
481	inner ear morphogenesis	8	0.209781		Dll1, Six1, Six4, Tbx1, Tcap, Kcnq4, C630004H02Rik, Chd7	11	0.122382		Celsr1, Col11a1, Col2a1, Fgf10, Fgfr2, Foxg1, Myo7a, Prrx1, Zic1, Insig1, Itga8					8	0.0165545	1	Dll1, Six1, Six4, Sox2, Tcap, Kcnq4, C630004H02Rik, Chd7									9	0.0969789		Celsr1, Col11a1, Col2a1, Fgf10, Fgfr2, Mafb, Prrx1, Zic1, Itga8	2	0.870303		Foxg1, Insig1
482	odontogenesis of dentine-containing tooth	10	0.00224099	1	Acvr2b, Bmp2, Bmp7, Dll1, Dlx2, Itga6, Jag2, Lef1, Trp63, Lrp4	4	0.785862		Bmp4, Gli2, Foxc1, Pdgfra					7	0.00522611	1	Acvr2b, Dll1, Dlx1, Itga6, Jag2, Lef1, Lrp4									4	0.55828		Bmp4, Fst, Lhx8, Pdgfra	2	0.713124		Gli2, Foxc1
483	odontogenesis	11	0.00117275	1	Acvr2b, Bmp2, Bmp7, Dll1, Dlx2, Itga6, Jag2, Lef1, Pitx2, Trp63, Lrp4	4	0.836165		Bmp4, Gli2, Foxc1, Pdgfra					7	0.00828772	1	Acvr2b, Dll1, Dlx1, Itga6, Jag2, Lef1, Lrp4	2	0.698828		Dlx2, Pitx2					4	0.622363		Bmp4, Fst, Lhx8, Pdgfra	3	0.392075		Gli2, Foxc1, Zfp422
484	mechanoreceptor differentiation	8	0.0133748	1	Cux1, Dll1, Fgfr3, Jag2, Kcnma1, Dfna5, Whrn, C630004H02Rik	5	0.483388		Bdnf, Jag1, Myo7a, Ntf3, Ntrk3					5	0.0529763		Dll1, Jag2, Dfna5, Whrn, C630004H02Rik									3	0.730957		Jag1, Ntf3, Ntrk3	2	0.665867		Bdnf, Ntf5
485	myelination	6	0.126282		Erbb2, Fyn, Plp1, Qk, Serinc5, Amigo1	8	0.0677575		Hexa, Hexb, Mbp, Ntf3, Pmp22, Scd2, Gal3st1, Nrg1																	7	0.0426477	1	Hexa, Hexb, Nab2, Ntf3, Pmp22, Gal3st1, Nrg1	2	0.675902		Nab1, Scd2
486	retinol metabolic process					4	0.0683835		Adh1, Rdh11, Rbp1, Rbp4																	4	0.0286678	1	Adh1, Rdh11, Rbp1, Rbp4
487	retinoic acid metabolic process					6	0.0211931	1	Adh1, Crabp2, Aldh1a2, Rbp1, Aldh1a3, Cyp26b1																	7	0.00075282	1	Adh1, Crabp2, Aldh1a2, Rbp1, Aldh1a7, Aldh1a3, Cyp26b1
488	homeostatic process	64	0.000893374	1	Abcb7, Chrna1, Chrnb1, Chrnd, Chrng, Adora1, Adora2a, Ank1, Atp2a2, Bcl6, Calca, Cidea, Csrp3, Dld, Dmpk, Dmd, Drd4, Epor, Erbb2, Fech, Fyn, Gclc, Grik3, Hrc, Id2, Kcnh2, Kcnma1, Mb, Sypl2, Mttp, Pfkm, Prkcb, Pknox1, Plp1, Pygm, Qk, Rb1, Ryr1, Ryr3, Skil, Slc12a2, Slc2a4, Sox6, Tfrc, Usf2, Xirp1, Sh2b2, Bbs1, Sco1, Mlxipl, Jph2, Tnfrsf13c, Tnks2, Atp1a2, Stim2, Rhot2, Serinc5, Dyrk3, Slc9a2, Amig…	81	0.00157217	1	Acp5, Adrb3, Fabp4, Apoa2, Apoe, App, Bak1, Bmp4, Cacna1a, Cacna1g, Pdia4, Cav1, Cd24a, Coro1a, Col2a1, Csf1, Ddit3, Edn1, Ednrb, Epas1, Sfxn1, Fas, Fkbp1a, Fkbp1b, Gnb1, Hcls1, Hexa, Hexb, Hfe, Foxa1, Hoxb6, Htr2a, Igf1, Il6, Itpr1, Kdr, Ldlr, Lipa, Mbp, Ntf3, Nxn, Oxt, P2rx4, P4hb, Pdgfrb, Prkca, Pkd2, Pmp22, Ppard, Prnp, Pth1r, Scd2, Ccl2, Sgk1, Slc1a6, Snca, Scarb1, Terf1, Tgfbr3, Tgm2, Timp1…	4	0.877066		Ccnb2, Cln3, Fxn, Mfi2	36	0.00967314	1	Abcb7, Chrna1, Chrnb1, Chrnd, Chrng, Ank1, Atp2a2, Bcl6, Calca, Csrp3, Dmpk, Epor, Hrc, Id2, Kcnn4, Mb, Pde3b, Pfkm, Pknox1, Pthlh, Qk, Ryr1, Tfrc, Usf2, Xirp1, Slc30a4, Sh2b2, Txnl1, Kcnmb4, Aqp11, Atp1a2, Hba-a2, Dyrk3, Slc9a2, Slc9a9, Rph3al	17	0.460773		Gclc, Hba-a1, Hspa1l, Pygm, Rb1, Stat5a, Bbs1, Tmx4, Zc3h8, Med12, Pdia2, Slc24a3, E2f4, Stim2, Dnajc16, Rhot2, Atp2c1					60	0.00294645	1	Acp5, Adrb3, Fabp4, Apoe, App, Bmp4, Cacna1g, Pdia4, Cav1, Coro1a, Tpp1, Col2a1, Ddit3, Edn1, Ednrb, Epas1, Fas, Fkbp1b, Grik1, Hcls1, Heph, Hexa, Hexb, Hfe, Foxa1, Htr2a, Igf1, Il6, Kdr, Nab2, Ntf3, Oxt, P2rx4, Pdgfrb, Pkd2, Pmp22, Prnp, Pth1r, S100b, Slc1a6, Snca, Stat3, Tgfb2, Tgfbr3, Timp1, Tnfsf11, Trf, Vdr, Nucb2, Gal3st1, Avpr1a, Npc2, Pdia5, Sh3bgrl3, Ldlrap1, Pcsk9, Qsox1, Cln5, Nrg1, Vgf	26	0.0459357	1	Adrb1, Bcl2, Cacna1a, Cd24a, Csf1, Sfxn1, Hoxb6, Itpr1, Lipa, Nab1, Ndn, P2rx7, P4hb, Prkca, Ppard, Ppt1, Scd2, Ccl2, Slc9a1, Scarb1, Tgm2, Trim24, Nox4, Trpv4, Efhc1, Slc9a6
489	cholesterol homeostasis					8	0.0111719	1	Fabp4, Apoa2, Apoe, Cav1, Cd24a, Ldlr, Scarb1, Pcsk9																	6	0.0325517	1	Fabp4, Apoe, Cav1, Npc2, Ldlrap1, Pcsk9	2	0.546798		Cd24a, Scarb1
490	muscle cell differentiation	35	9.82219e-13	1	Chrna1, Acta1, Actc1, Cacna1s, Capn3, Cxadr, Erbb2, Fgf6, Mef2c, Myod1, Myog, Neb, Musk, Pak1, Prox1, Qk, Rb1, Sort1, Sox6, Tcap, Tdgf1, Tmod1, Tnnt2, Ttn, Xirp1, Bin1, Cdon, Smarcd3, Murc, Flnc, Als2, Myo18b, Dner, Lrp4, Dok7	25	0.000415655	1	App, Bmp4, Capn2, Cav2, Csrp2, Fgf10, Fhl2, Gata6, Mtpn, Foxf1a, Itgb1, Myh11, Myh9, Ntf3, Pitx1, Sdc1, Tbx5, Tnc, Mbnl1, Tbx18, Myh10, Foxp1, Nrg1, Myocd, Rarb					25	2.44568e-11	1	Acadm, Chrna1, Acta1, Actc1, Cacna1s, Capn3, Gata4, Met, Myod1, Myog, Neb, Musk, Pak1, Qk, Tcap, Tmod1, Tnnt2, Ttn, Xirp1, Bin1, Cdon, Smarcd3, Murc, Lrp4, Dok7	3	0.816796		Mef2c, Rb1, Flnc					15	0.0351335	1	App, Bmp4, Csrp2, Fgf10, Fhl2, Mtpn, Foxf1a, Itgb1, Myh11, Ntf3, Pitx1, Tnc, Wnt4, Nrg1, Myocd	4	0.685395		Cav2, Neo1, Tbx5, Myh10
491	regulation of apoptosis	59	0.00272647	1	Accn1, Adnp, Adora1, Adora2a, Apbb1, Bcl6, Bmp7, Btg1, Cd28, Cd3g, Cdk5r1, Cidea, Col18a1, Dapk2, Ei24, Erbb3, Fgfr3, Gal, Gch1, Gclc, Gspt1, Igfbp3, Inha, Jag2, Mmp9, Nefl, Ngfr, Notch1, Pou4f1, Mapk8ip1, Psen2, Rnf7, Scg2, Skil, Spp1, Tcf7, Klf10, Traf1, Traf3, Traf5, Trp63, Sh3glb1, Foxo1, Chst11, 5730403B10Rik, Trim35, Dedd2, Dyrk2, Unc13d, Ing3, Nme5, Nol3, Scrib, Hip1, Rasa1, Dmrt2, Stradb,…	77	0.00185913	1	Ada, Agtr1b, Alx3, Apoe, Rhoa, Bak1, Bcl2a1d, Bdnf, Cacna1a, Casp4, Rb1cc1, Cd24a, Cd3e, Cebpb, Clu, Col2a1, Cx3cr1, Dad1, Ddit3, Eif2ak3, Epha7, Fas, Fcer1g, Foxc2, B4galt1, Hgf, Nr4a1, Hoxa13, Igf1, Il6, Lst1, Foxc1, Kitl, Msx1, Msx2, Ngf, Ntf3, Pea15a, Pim1, Prkca, Pnp, Prnp, Pten, Rarg, Snca, Sphk1, Serpinb9, Tbx5, Tgm2, Timp1, Vdr, Vegfa, Vnn1, Bok, Htatip2, Nupr1, Kcnip3, Ripk3, Aldh1a3, Ac…	9	0.096892		Apbb2, Bik, Casp6, Cdkn2a, Cln3, Fgfr1, Msh2, Xrcc5, Nlrp1a	29	0.110563		Bard1, Bcl6, Cdk5r1, Dapk2, Dlx1, Gal, Gch1, Gdnf, Gspt1, Ifi204, Il2rb, Jag2, Cited2, Nefl, Ngfr, Pou4f1, Sox9, Tcf7, Traf1, Sh3glb1, Angptl4, Chst11, Ing3, Nme5, Nol3, Card14, Bmf, Card6, Nod2	19	0.205739		Accn1, Apbb1, Bid, Btc, Esr1, Gclc, Hipk2, Hspa1l, Igfbp3, Stat5a, Ppp1r13b, Cln8, Zc3h8, Dedd2, Unc13d, Scrib, Ciapin1, Hip1, Stradb	4	0.58471		Itm2b, Phlda3, Aen, Tnfsf15	58	0.00222334	1	Ada, Agtr1a, Agtr1b, Agtr2, Alx3, Apoe, Bcl2a1d, Bcl3, Btg2, Casp4, Rb1cc1, Cdkn1a, Cebpb, Col2a1, Cx3cr1, Ddit3, Eif2ak3, Fas, Fcer1g, Gdf5, B4galt1, Hgf, Hmox1, Hoxa13, Igf1, Il6, Mgmt, Ntf3, Prnp, S100b, Snai2, Snca, Sphk1, Tgfb2, Tgfb3, Timp1, Tnfrsf10b, Vdr, Vnn1, Htatip2, Nupr1, Kcnip3, Ripk3, Aldh1a3, Bcl11b, Pmaip1, Trp53inp1, Perp, Shisa5, Ikbip, Dapk1, Ifih1, Irak3, Nuak2, Pcsk9, Nod1, …	23	0.107443		Rhoa, Bcl2, Bdnf, Cacna1a, Cd24a, Clu, Nr3c1, Nr4a1, Lst1, Foxc1, P2rx7, Prkca, Pnp, Ppt1, Rarg, Cx3cl1, Serpinb9, Tbx5, Tgm2, Efhc1, Dhcr24, Card10, Adamtsl4
492	chordate embryonic development	37	0.1708		Cited1, Cobl, Dlk1, Dll1, Dlx2, Enah, Gcm1, Gnas, Itga4, Lef1, Myf6, Notch1, Pax7, Pitx2, Psen2, Six1, Six2, Six4, Skil, Sox8, Tbx1, Tcap, Tcf7, Tdgf1, Tpm1, Ttn, Vasp, Dnajb6, Esrrb, Map2k1, Nasp, Chst11, Myo18b, Hectd1, Etl4, Chd7, Ripply1	79	3.04674e-08	1	Acvrl1, Ada, Adm, Alx3, Bmp4, Capn2, Cebpb, Celsr1, Cfl1, Socs3, Col11a1, Dad1, Edn1, Ednra, Egfr, Epas1, Fgfr2, Foxc2, Gata6, Gja1, Gli2, Gsc, Hand2, Foxf1a, Hoxa2, Hoxa3, Hoxa5, Hoxb3, Hoxb4, Hoxb5, Hoxb6, Hoxb7, Hoxb8, Hoxb9, Hoxc5, Hoxc6, Hoxd10, Cyr61, Itgb1, Krt19, Krt8, Lmo4, Ly6e, Maff, Man2a1, Meox1, Meox2, Foxc1, Msx1, Myh9, Pax1, Pbx1, Pcsk5, Pdgfra, Pdgfrb, Pkd2, Plcd1, Prrx1, Rbp4, S…	7	0.146888		Ccnb2, Eomes, Fgfr1, Foxa2, Msh2, Pax3, Plcd3	24	0.0780259		Runx1, Dll1, Dlx1, Epha2, Esx1, Gata2, Gata4, Gcm1, Grb2, Lef1, Cited2, Pax7, Ptprr, Six1, Six4, Tcap, Tcf7, Tpm1, Ttn, Chst11, Ipmk, Hba-a2, Srsf1, Chd7	11	0.672505		Ar, Cited1, Cobl, Dlx2, Hba-a1, Pitx2, Vasp, Nlrp5, Esrrb, Rdh10, Ripply1					43	0.0136883	1	Acvrl1, Ada, Adm, Alx3, Bmp4, Cebpa, Cebpb, Celsr1, Col11a1, Edn1, Egfr, Epas1, Fgfr2, Gsc, Hand2, Foxf1a, Hoxa2, Hoxa3, Hoxa5, Hoxd10, Itgb1, Man2a1, Mdfi, Meox1, Meox2, Pax1, Pcsk5, Pdgfra, Pdgfrb, Pkd2, Plcd1, Prrx1, Rbp4, Sfrp2, Sfrp1, Tgfb3, Tgfbr3, Vcam1, Dlc1, Ptk7, Rspo3, Hopx, Apba1	23	0.00824877	1	Socs3, Gja1, Gli2, Hbegf, Hoxa7, Hoxb5, Hoxb6, Hoxb7, Hoxb8, Hoxb9, Hoxc6, Hoxd3, Hoxd4, Hoxd9, Ly6e, Maff, Foxc1, Tbx15, Twist1, Zfpm2, Amot, Myh10, Ndel1
493	extracellular structure organization	22	0.0024541	1	Chrna1, Ank3, Apbb1, Cacna1s, Col18a1, Col19a1, Dmp1, Drp2, Erbb2, Mmp9, Musk, Pak1, Cadm1, Als2, Pcdhb16, Spock2, Npnt, Lrp4, Dok7, Adamts14, Serac1, Rxfp1	44	5.503e-11	1	Aplp1, App, Cacna1a, Serpinh1, Col11a1, Col2a1, Col3a1, Col5a1, Col5a2, Eln, Fbln1, Foxc2, B4galt1, Foxf1a, Cyr61, Lox, Foxc1, Myh11, Nid1, Tnfrsf11b, P4ha1, Pdgfra, Rab4b, Tgfbi, Tnc, Fbln5, Postn, Reck, Col5a3, Dpt, Smoc2, Smoc1, Ccdc80, A930038C07Rik, Crispld2, Col4a6, Emilin1, Nrg1, Adamts2, Lamc1, Adamtsl4, Itga8, Klk8, Abi3bp	2	0.720117		Apbb2, Tnxb	14	0.00635547	1	Chrna1, Cacna1s, Drp2, Foxf2, Lgals3, Musk, Pak1, Cadm1, Pcdhb16, Spock2, Npnt, Lrp4, Dok7, Adamts14	4	0.75462		Apbb1, Dmp1, Nrxn3, Serac1					33	9.77647e-09	1	Aplp1, App, Bcl3, Serpinh1, Col11a1, Col2a1, Col3a1, Col5a1, Eln, B4galt1, Foxf1a, Lox, Myh11, Nid1, Tnfrsf11b, Pdgfra, Tgfb2, Tgfbi, Tnc, Fbln5, Postn, Reck, Col5a3, Smoc1, Ccdc80, A930038C07Rik, Crispld2, Kazald1, Nrg1, Adamts2, Itga8, Klk8, Abi3bp	7	0.288804		Cacna1a, Fbln1, Foxc1, Dpt, Col4a6, Emilin1, Adamtsl4
494	flagellum organization	4	0.0160885	1	Neurl1a, Bbs1, Mkks, Bbs2									2	0.27667		Neurl1a, Bbs2
495	positive regulation of apoptosis	30	0.00712904	1	Adora2a, Apbb1, Bmp7, Cd28, Cdk5r1, Col18a1, Dapk2, Ei24, Fgfr3, Gal, Gch1, Igfbp3, Inha, Mmp9, Ngfr, Notch1, Pou4f1, Psen2, Rnf7, Klf10, Trp63, Sh3glb1, 5730403B10Rik, Trim35, Dyrk2, Unc13d, Ing3, Scrib, Dmrt2, Il19	33	0.071717		Apoe, Bak1, Casp4, Cd24a, Cd3e, Cebpb, Ddit3, Epha7, Fas, B4galt1, Nr4a1, Hoxa13, Lst1, Prkca, Pten, Rarg, Tbx5, Tgm2, Vdr, Bok, Nupr1, Ripk3, Aldh1a3, Perp, Shisa5, Ikbip, Tradd, Efhc1, Plekhf1, Pcsk9, Ticam1, Rarb, Adamtsl4	5	0.158828		Apbb2, Bik, Casp6, Cdkn2a, Nlrp1a	10	0.654883		Bard1, Cdk5r1, Dapk2, Gal, Gch1, Ifi204, Ngfr, Pou4f1, Sh3glb1, Ing3	8	0.476322		Apbb1, Bid, Hipk2, Igfbp3, Ppp1r13b, Zc3h8, Unc13d, Scrib	3	0.392444		Itm2b, Phlda3, Aen	25	0.0694988		Apoe, Bcl3, Casp4, Cebpb, Ddit3, Fas, B4galt1, Hmox1, Hoxa13, S100b, Tgfb2, Tgfb3, Vdr, Nupr1, Ripk3, Aldh1a3, Pmaip1, Trp53inp1, Perp, Shisa5, Ikbip, Dapk1, Pcsk9, Nod1, Bbc3	11	0.212592		Cd24a, Nr3c1, Nr4a1, Lst1, P2rx7, Prkca, Rarg, Tbx5, Tgm2, Efhc1, Adamtsl4
496	negative regulation of apoptosis	21	0.282298		Accn1, Adnp, Adora1, Adora2a, Bcl6, Cidea, Erbb3, Gclc, Nefl, Notch1, Mapk8ip1, Psen2, Rnf7, Scg2, Spp1, Trp63, Foxo1, Chst11, Nme5, Rasa1, Stradb	36	0.0118368	1	Ada, Agtr1b, Rhoa, Bdnf, Cacna1a, Casp4, Rb1cc1, Cebpb, Clu, Col2a1, Cx3cr1, Dad1, Fas, Fcer1g, Foxc2, Hgf, Igf1, Foxc1, Kitl, Msx1, Msx2, Ngf, Pim1, Pnp, Prnp, Pten, Snca, Sphk1, Serpinb9, Timp1, Vegfa, Vnn1, Nuak2, Dhcr24, Atf5, Hspa1a	5	0.144635		Apbb2, Cln3, Fgfr1, Msh2, Xrcc5	10	0.611097		Bard1, Bcl6, Dlx1, Gdnf, Il2rb, Cited2, Nefl, Angptl4, Chst11, Nme5	10	0.178289		Accn1, Btc, Esr1, Gclc, Hipk2, Hspa1l, Stat5a, Cln8, Ciapin1, Stradb					27	0.0176301	1	Ada, Agtr1a, Agtr1b, Agtr2, Bcl3, Btg2, Casp4, Rb1cc1, Cdkn1a, Cebpb, Col2a1, Cx3cr1, Fas, Fcer1g, Hgf, Igf1, Prnp, Snai2, Snca, Sphk1, Tgfb3, Timp1, Vnn1, Bcl11b, Dapk1, Nuak2, Sgms1	11	0.180234		Rhoa, Bcl2, Bdnf, Cacna1a, Clu, Foxc1, Pnp, Ppt1, Cx3cl1, Serpinb9, Dhcr24
497	regulation of programmed cell death	59	0.0036029	1	Accn1, Adnp, Adora1, Adora2a, Apbb1, Bcl6, Bmp7, Btg1, Cd28, Cd3g, Cdk5r1, Cidea, Col18a1, Dapk2, Ei24, Erbb3, Fgfr3, Gal, Gch1, Gclc, Gspt1, Igfbp3, Inha, Jag2, Mmp9, Nefl, Ngfr, Notch1, Pou4f1, Mapk8ip1, Psen2, Rnf7, Scg2, Skil, Spp1, Tcf7, Klf10, Traf1, Traf3, Traf5, Trp63, Sh3glb1, Foxo1, Chst11, 5730403B10Rik, Trim35, Dedd2, Dyrk2, Unc13d, Ing3, Nme5, Nol3, Scrib, Hip1, Rasa1, Dmrt2, Stradb,…	79	0.00112016	1	Ada, Agtr1b, Alx3, Apoe, Rhoa, Bak1, Bcl2a1d, Bdnf, Cacna1a, Casp4, Rb1cc1, Cd24a, Cd3e, Cebpb, Clu, Cntf, Col2a1, Cx3cr1, Dad1, Ddit3, Eif2ak3, Epha7, Fas, Fcer1g, Foxc2, B4galt1, Hgf, Nr4a1, Hoxa13, Igf1, Il6, Lst1, Foxc1, Kitl, Msx1, Msx2, Ngf, Ntf3, Pea15a, Pim1, Prkca, Pnp, Prnp, Pten, Rarg, Snca, Sphk1, Serpinb9, Tbx5, Tgm2, Timp1, Vdr, Vegfa, Vnn1, Bok, Htatip2, Nupr1, Kcnip3, Ripk3, Aldh1…	9	0.102256		Apbb2, Bik, Casp6, Cdkn2a, Cln3, Fgfr1, Msh2, Xrcc5, Nlrp1a	29	0.120122		Bard1, Bcl6, Cdk5r1, Dapk2, Dlx1, Gal, Gch1, Gdnf, Gspt1, Ifi204, Il2rb, Jag2, Cited2, Nefl, Ngfr, Pou4f1, Sox9, Tcf7, Traf1, Sh3glb1, Angptl4, Chst11, Ing3, Nme5, Nol3, Card14, Bmf, Card6, Nod2	19	0.220805		Accn1, Apbb1, Bid, Btc, Esr1, Gclc, Hipk2, Hspa1l, Igfbp3, Stat5a, Ppp1r13b, Cln8, Zc3h8, Dedd2, Unc13d, Scrib, Ciapin1, Hip1, Stradb	4	0.593354		Itm2b, Phlda3, Aen, Tnfsf15	58	0.00293999	1	Ada, Agtr1a, Agtr1b, Agtr2, Alx3, Apoe, Bcl2a1d, Bcl3, Btg2, Casp4, Rb1cc1, Cdkn1a, Cebpb, Col2a1, Cx3cr1, Ddit3, Eif2ak3, Fas, Fcer1g, Gdf5, B4galt1, Hgf, Hmox1, Hoxa13, Igf1, Il6, Mgmt, Ntf3, Prnp, S100b, Snai2, Snca, Sphk1, Tgfb2, Tgfb3, Timp1, Tnfrsf10b, Vdr, Vnn1, Htatip2, Nupr1, Kcnip3, Ripk3, Aldh1a3, Bcl11b, Pmaip1, Trp53inp1, Perp, Shisa5, Ikbip, Dapk1, Ifih1, Irak3, Nuak2, Pcsk9, Nod1, …	26	0.0305316	1	Rhoa, Bcl2, Bdnf, Cacna1a, Cd24a, Clu, Cntf, Fgf2, Nr3c1, Nr4a1, Lst1, Foxc1, P2rx7, Prkca, Pnp, Ppt1, Rarg, Cx3cl1, Serpinb9, Tbx5, Tgm2, Efhc1, Dhcr24, Card10, Adamtsl4, Plcg2
498	positive regulation of programmed cell death	30	0.00794858	1	Adora2a, Apbb1, Bmp7, Cd28, Cdk5r1, Col18a1, Dapk2, Ei24, Fgfr3, Gal, Gch1, Igfbp3, Inha, Mmp9, Ngfr, Notch1, Pou4f1, Psen2, Rnf7, Klf10, Trp63, Sh3glb1, 5730403B10Rik, Trim35, Dyrk2, Unc13d, Ing3, Scrib, Dmrt2, Il19	34	0.0529846		Apoe, Bak1, Casp4, Cd24a, Cd3e, Cebpb, Ddit3, Epha7, Fas, B4galt1, Nr4a1, Hoxa13, Lst1, Prkca, Pten, Rarg, Tbx5, Tgm2, Vdr, Bok, Htatip2, Nupr1, Ripk3, Aldh1a3, Perp, Shisa5, Ikbip, Tradd, Efhc1, Plekhf1, Pcsk9, Ticam1, Rarb, Adamtsl4	5	0.162051		Apbb2, Bik, Casp6, Cdkn2a, Nlrp1a	10	0.664223		Bard1, Cdk5r1, Dapk2, Gal, Gch1, Ifi204, Ngfr, Pou4f1, Sh3glb1, Ing3	8	0.482392		Apbb1, Bid, Hipk2, Igfbp3, Ppp1r13b, Zc3h8, Unc13d, Scrib	3	0.396301		Itm2b, Phlda3, Aen	27	0.0291722	1	Apoe, Bcl3, Casp4, Cdkn1a, Cebpb, Ddit3, Fas, B4galt1, Hmox1, Hoxa13, S100b, Tgfb2, Tgfb3, Vdr, Htatip2, Nupr1, Ripk3, Aldh1a3, Pmaip1, Trp53inp1, Perp, Shisa5, Ikbip, Dapk1, Pcsk9, Nod1, Bbc3	11	0.217953		Cd24a, Nr3c1, Nr4a1, Lst1, P2rx7, Prkca, Rarg, Tbx5, Tgm2, Efhc1, Adamtsl4
499	negative regulation of programmed cell death	21	0.314492		Accn1, Adnp, Adora1, Adora2a, Bcl6, Cidea, Erbb3, Gclc, Nefl, Notch1, Mapk8ip1, Psen2, Rnf7, Scg2, Spp1, Trp63, Foxo1, Chst11, Nme5, Rasa1, Stradb	37	0.0096498	1	Ada, Agtr1b, Rhoa, Bdnf, Cacna1a, Casp4, Rb1cc1, Cebpb, Clu, Col2a1, Cx3cr1, Dad1, Fas, Fcer1g, Foxc2, Hgf, Igf1, Foxc1, Kitl, Msx1, Msx2, Ngf, Pim1, Pnp, Prnp, Pten, Snca, Sphk1, Serpinb9, Timp1, Vegfa, Vnn1, Nuak2, Dhcr24, Atf5, Hspa1a, Plcg2	5	0.152456		Apbb2, Cln3, Fgfr1, Msh2, Xrcc5	10	0.63577		Bard1, Bcl6, Dlx1, Gdnf, Il2rb, Cited2, Nefl, Angptl4, Chst11, Nme5	10	0.193508		Accn1, Btc, Esr1, Gclc, Hipk2, Hspa1l, Stat5a, Cln8, Ciapin1, Stradb					27	0.0223202	1	Ada, Agtr1a, Agtr1b, Agtr2, Bcl3, Btg2, Casp4, Rb1cc1, Cdkn1a, Cebpb, Col2a1, Cx3cr1, Fas, Fcer1g, Hgf, Igf1, Prnp, Snai2, Snca, Sphk1, Tgfb3, Timp1, Vnn1, Bcl11b, Dapk1, Nuak2, Sgms1	12	0.116591		Rhoa, Bcl2, Bdnf, Cacna1a, Clu, Foxc1, Pnp, Ppt1, Cx3cl1, Serpinb9, Dhcr24, Plcg2
500	positive regulation of catalytic activity	28	0.0385164	1	Acvr2b, Adora1, Adora2a, Btg1, Calca, Cdc25b, Gnas, Gspt1, Htr2b, Psen2, Pxn, Reln, Rnf7, Tdgf1, Map2k1, Nrk, Epgn, Als2, Ube2n, Scrib, Hip1, Agap2, Serinc5, Stradb, Dgkd, Serinc2, Prok1, Adcy1	37	0.0254289	1	Adcyap1, Adrb3, Ang, Bak1, Cav1, Cd24a, Cish, Csf1, Edn1, Eif2ak3, Ereg, Gm2a, Gnai2, Gnb1, Hgf, Htr2a, Mdfic, Kitl, Gadd45b, Npr3, Pth1r, Sphk1, Sykb, Tgfbr2, Tgm2, Thy1, Map3k5, Abhd5, C1qtnf2, Syde1, Pde6h, Adcy4, Card10, Cspg4, Aph1b, Nrg1, Aph1a					11	0.59027		Acvr2b, Adcy7, Calca, Cdc25b, Efna1, Gspt1, Met, Pthlh, Ube2n, Prok1, Frs2	11	0.150241		Adcy9, Htr2b, Pick1, Ptger4, Tlr4, Dgkz, Scrib, Hip1, Cerk, Stradb, Dgkd	3	0.417314		Plce1, Adcy2, Tnfsf15	29	0.0168203	1	Adcyap1, Adrb3, Agtr2, Ang, Cav1, Cish, Edn1, Eif2ak3, Ereg, Gm2a, Lpar1, Hgf, Htr2a, Htr7, Mdfi, Pth1r, Sphk1, Tgfb3, Thy1, Pdgfc, Gng13, C1qtnf2, Adcy4, Nod1, Bbc3, Aph1b, Nrg1, Adcy5, Dgkk	15	0.0258046	1	Adrb1, Bcl2, Cd24a, Csf1, Fgf2, Gnal, P2rx7, Sykb, Tgm2, Vldlr, Abhd5, Ndel1, Card10, Aph1a, Dgkh
501	negative regulation of catalytic activity	10	0.308664		Adora1, Adora2a, Gadd45a, Drd4, Hipk3, Pkia, Pkig, Rb1, Sh3bp5, Hexim1	21	0.00190647	1	Fabp4, Apoa2, Bcl2a1d, Cav1, S1pr3, Gnai2, Nr4a1, Lepr, Gadd45b, Npr3, Palm, Prkca, Thy1, Lats2, Irak3, Dhcr24, Pcsk9, Flna, Hspa1a, Npb, Trib3	3	0.210587		Cdkn2a, Cln3, Dusp9	4	0.769825		Gadd45a, Pkia, Pkig, Angptl4	6	0.126891		Hspa1l, Nos3, Rb1, Cln8, Lime1, Hexim1					12	0.0975456		Fabp4, Bcl2a1d, Cav1, Cdkn1a, S1pr3, Thy1, Lats2, Irak3, Pcsk9, Adcy5, Trib3, Dnajc3	6	0.185812		Nr4a1, Nqo1, Palm, Prkca, Cand1, Dhcr24
502	receptor metabolic process	8	0.00198263	1	Ache, Dmd, Musk, Pak1, Ulk1, Als2, Lrp4, Dok7	5	0.252981		Cacna1a, Pld2, Pcsk9, Flna, Nrg1					4	0.0821955		Musk, Pak1, Lrp4, Dok7									2	0.850223		Pcsk9, Nrg1	2	0.546798		Cacna1a, Pld2
503	receptor clustering	4	0.0626879		Musk, Pak1, Lrp4, Dok7	2	0.742222		Cacna1a, Flna					4	0.0131852	1	Musk, Pak1, Lrp4, Dok7
504	regulation of I-kappaB kinase/NF-kappaB cascade	4	0.561382		Btrc, Ube2n, Atp2c1, Nod2	9	0.0395581	1	Rhoa, Lst1, Il1rl1, Myd88, Tgm2, Litaf, Tradd, Ticam1, Flna					3	0.474881		Ube2n, Card6, Nod2	3	0.283212		Btrc, Tlr4, Atp2c1					3	0.782835		Il1rl1, Tnfsf11, Nod1	5	0.0310199	1	Rhoa, Lst1, Myd88, Tgm2, Litaf
505	positive regulation of I-kappaB kinase/NF-kappaB cascade	3	0.701079		Ube2n, Atp2c1, Nod2	8	0.0395773	1	Rhoa, Lst1, Myd88, Tgm2, Litaf, Tradd, Ticam1, Flna					2	0.737447		Ube2n, Nod2	2	0.585075		Tlr4, Atp2c1					2	0.910222		Tnfsf11, Nod1	5	0.0163395	1	Rhoa, Lst1, Myd88, Tgm2, Litaf
506	regulation of protein complex assembly	6	0.511909		Capzb, Spnb1, Mtor, Tmsb15a, Kank1, Rasa1	14	0.0102403	1	Arpc1b, Capg, Cav1, Cd24a, Coro1a, Eln, Fmn1, Tes, Vill, Tmod3, Arpc3, Arpc5, Gsn, Tmsb15b1					2	0.928443		Capzb, Stmn1									10	0.0373634	1	Ahr, Cav1, Coro1a, Eln, Fmn1, Plek, Psrc1, Arpc5, Gsn, Tmsb15b1	6	0.0449173	1	Arpc1b, Cd24a, Mapre1, Vill, Arpc3, Cand1
507	regulation of ion transport	10	0.0335255	1	Adora1, Adora2a, Akt2, Cacna2d1, Dmpk, P2ry1, Sln, Nedd4l, Orai1, Stim2	11	0.0822038		Bak1, Cav1, Fkbp1a, Fkbp1b, Gnai2, Htr2a, Lst1, Pkd2, Sgk1, Thy1, Plcg2					2	0.919157		Dmpk, Nedd4l	4	0.222594		Cacna2d1, Nos3, Orai1, Stim2					5	0.643227		Cav1, Fkbp1b, Htr2a, Pkd2, Thy1	3	0.558267		Bcl2, Lst1, Plcg2
508	regulation of MAP kinase activity	6	0.736913		Hipk3, Pxn, Tdgf1, Map2k1, Epgn, Prok1	16	0.0170665	1	Cav1, Cbs, Cd24a, Hgf, Htr2a, Mdfic, Kitl, Prkca, Sykb, Map3k5, C1qtnf2, Irak3, Pde6h, Cspg4, Trib2, Trib3	2	0.511368		Dusp9, Tnxb	5	0.428404		Efna1, Met, Trib1, Prok1, Frs2									10	0.135192		Cav1, Lpar1, Hgf, Htr2a, Mdfi, Tgfb3, C1qtnf2, Irak3, Trib2, Trib3	4	0.462691		Cd24a, P2rx7, Prkca, Sykb
509	response to peptide hormone stimulus	13	0.0411415	1	Akt2, Gal, Inppl1, Mc4r, Zfp106, Sort1, Stxbp4, Sh2b2, Foxo1, Mtor, Gatm, Rhoq, Socs7	14	0.143423		Col1a1, Foxc2, Ghr, Rbp4, Sgk1, Serpina3g, Serpina3n, Tes, Nr1h3, Pcsk9, Serpina3f, Vgf, Irs2, Serpina3h					4	0.732823		Gal, Pde3b, Sh2b2, Gatm	6	0.104884		Inppl1, Zfp106, Stat5a, Stxbp4, Mtor, Socs7					10	0.224016		Ghr, Rbp4, Serpina3g, Serpina3n, Stat3, Nr1h3, Pcsk9, Serpina3f, Vgf, Serpina3h	3	0.78224		Bcl2, Col1a1, Irs2
510	regulation of neuron apoptosis	6	0.696735		Adnp, Adora2a, Cdk5r1, Erbb3, Nefl, Rasa1	11	0.265695		Agtr1b, Rhoa, Bdnf, Cacna1a, Epha7, Lst1, Ngf, Ntf3, Snca, Kcnip3, Pcsk9	2	0.494366		Cln3, Msh2	4	0.620243		Cdk5r1, Dlx1, Gdnf, Nefl	2	0.881904		Esr1, Hipk2					10	0.108391		Agtr1a, Agtr1b, Agtr2, Ntf3, Snca, Tgfb2, Tgfb3, Kcnip3, Pmaip1, Pcsk9	7	0.0326458	1	Rhoa, Bcl2, Bdnf, Cacna1a, Nr3c1, Lst1, Ppt1
511	regulation of kinase activity	24	0.0117561	1	Acvr2b, Adora1, Adora2a, Cdc25b, Gadd45a, Hipk3, Pkia, Pkig, Psen2, Pxn, Rb1, Reln, Tdgf1, Sh3bp5, Map2k1, Nrk, Mtor, Epgn, Als2, Hexim1, Agap2, Stradb, Dgkd, Prok1	31	0.00787083	1	Fabp4, App, Cav1, Cbs, Cd24a, Cish, Csf1, Edn1, Ereg, Gnai2, Hgf, Htr2a, Mdfic, Kitl, Gadd45b, Prkca, Sphk1, Sykb, Tgfbr2, Thy1, Map3k5, Lats2, Sfn, C1qtnf2, Irak3, Pde6h, Card10, Cspg4, Nrg1, Trib2, Trib3	3	0.485355		Cdkn2a, Dusp9, Tnxb	10	0.352505		Acvr2b, Cdc25b, Gadd45a, Efna1, Met, Pkia, Pkig, Trib1, Prok1, Frs2	10	0.066916		Pick1, Rb1, Tlr4, Mtor, Lime1, Dgkz, Hexim1, Cerk, Stradb, Dgkd	2	0.652137		Plce1, Tnfsf15	24	0.00849305	1	Fabp4, App, Cav1, Cdkn1a, Cish, Edn1, Ereg, Lpar1, Hgf, Htr2a, Mdfi, Sphk1, Tgfb3, Thy1, Lats2, Pdgfc, Sfn, C1qtnf2, Irak3, Nrg1, Trib2, Trib3, Dgkk, Dnajc3	9	0.218773		Cd24a, Csf1, Fgf2, P2rx7, Prkca, Sykb, Vldlr, Card10, Dgkh
512	ear development	17	0.00320457	1	Ddr1, Cux1, Dll1, Fgfr3, Jag2, Kcnma1, Six1, Six2, Six4, Tbx1, Tcap, Dfna5, Kcnq4, Whrn, Shroom2, C630004H02Rik, Chd7	16	0.0876409		Bdnf, Celsr1, Col11a1, Col2a1, Edn1, Fgf10, Fgfr2, Gsc, Foxg1, Hoxa2, Jag1, Myo7a, Prrx1, Zic1, Insig1, Itga8					11	0.00821422	1	Dll1, Jag2, Six1, Six4, Sox2, Tcap, Dfna5, Kcnq4, Whrn, C630004H02Rik, Chd7	2	0.937939		Rdh10, Clic5					13	0.0611269		Celsr1, Col11a1, Col2a1, Edn1, Fgf10, Fgfr2, Gsc, Hoxa2, Jag1, Mafb, Prrx1, Zic1, Itga8	4	0.606661		Bcl2, Bdnf, Foxg1, Insig1
513	keratinocyte proliferation	2	0.528571		Trp63, Irf6	5	0.0123134	1	Ereg, Fgf10, Ppard, Sfn, Klk8																	5	0.00362653	1	Ereg, Fgf10, Fst, Sfn, Klk8
514	response to estrogen stimulus	2	0.91657		Gal, Kcnma1	8	0.0395773	1	Arsa, Cav1, Cd24a, Lepr, Tbl1x, Tes, Tgfbr2, Timp3																	4	0.412861		Cav1, Hmox1, Tgfb3, Timp3	4	0.0751309		Arsa, Bcl2, Cd24a, Mmp13
515	glucan metabolic process	9	0.0019983	1	Gys1, Phka1, Pygm, Ppp1r3c, Agl, Phkb, Phka2, Ppp1r3a, Prkag3	2	0.968062		Pygb, Pygl									5	0.0105074	1	Gys1, Pygm, Agl, Phka2, Prkag3					2	0.910222		Il6st, Pygl
516	regulation of system process	21	0.0917002		Adora1, Adora2a, Atp2a1, Atp2a2, Calca, Casq2, Csrp3, Dmpk, Grik3, Hrc, Kcnma1, Lama2, Prkaca, Psen2, Ryr1, Tnnc1, Tnnt2, Tpm1, Pink1, Tac4, Atp1a2	38	0.000148935	1	Ada, Adra1d, Apoa2, Bdnf, Cacna1a, Cacna1g, Cav1, Celsr1, Cpeb1, Edn1, Eif2ak3, Epas1, Fkbp1b, Gja1, Gnai2, Htr2a, Inhbb, Lst1, Ngf, Ctnnd2, Ntf3, Prkca, Slc1a3, Snca, Sncg, Bhlhe40, Stxbp1, Syngr1, Syp, Tbxa2r, Thra, Trf, Gucy1a3, Sncaip, Usp46, Hopx, Cald1, Klk8					14	0.0572806		Atp2a1, Atp2a2, Calca, Casq2, Csrp3, Dmpk, Gdnf, Gnao1, Hrc, Ryr1, Tnnc1, Tnnt2, Tpm1, Atp1a2	6	0.611719		Ncf1, Nos3, Prkaca, Rab3a, Med12, Tac4					29	0.000394241	1	Ada, Agtr2, Cacna1g, Cav1, Celsr1, Cpeb1, Edn1, Eif2ak3, Epas1, Fkbp1b, Gls, Grik1, Htr2a, Inhbb, Ctnnd2, Ntf3, S100b, Slc1a3, Snca, Sncg, Bhlhe40, Tbxa2r, Tgfb2, Trf, Gucy1a3, Sncaip, Hopx, Cald1, Klk8	10	0.150228		Adra1d, Adrb1, Bdnf, Cacna1a, Gja1, Hbegf, Lst1, Pbx3, Prkca, Thra
517	regulation of cellular component biogenesis	8	0.467638		Capzb, Musk, Prox1, Spnb1, Mtor, Tmsb15a, Kank1, Rasa1	17	0.0132136	1	Rhoa, Arpc1b, Capg, Cav1, Cd24a, Coro1a, Eln, Fmn1, Pten, Tes, Vill, Tmod3, Arpc3, Arpc5, Synpo, Gsn, Tmsb15b1					3	0.873368		Capzb, Stmn1, Musk									12	0.0472808	1	Ahr, Cav1, Coro1a, Eln, Fmn1, Tgfb3, Plek, Psrc1, Arpc5, Synpo, Gsn, Tmsb15b1	7	0.0506725		Rhoa, Arpc1b, Cd24a, Mapre1, Vill, Arpc3, Cand1
518	negative regulation of molecular function	13	0.247539		Adora1, Adora2a, Gadd45a, Drd4, Hipk3, Nfkbia, Pkia, Pkig, Rb1, Sh3bp5, Stim2, Hexim1, Nod2	24	0.00508129	1	Fabp4, Apoa2, Bcl2a1d, Cav1, Ddit3, S1pr3, Gnai2, Nr4a1, Lepr, Gadd45b, Npr3, Palm, Prkca, Pkd2, Thra, Thy1, Lats2, Irak3, Dhcr24, Pcsk9, Flna, Hspa1a, Npb, Trib3	3	0.307623		Cdkn2a, Cln3, Dusp9	7	0.42638		Gadd45a, Pkia, Pkig, Pthlh, Sigirr, Angptl4, Nod2	7	0.134525		Hspa1l, Nos3, Rb1, Cln8, Lime1, Stim2, Hexim1					16	0.0443469	1	Fabp4, Bcl2a1d, Cav1, Cdkn1a, Ddit3, S1pr3, Hmox1, Mdfi, Pkd2, Thy1, Lats2, Irak3, Pcsk9, Adcy5, Trib3, Dnajc3	7	0.204382		Nr4a1, Nqo1, Palm, Prkca, Thra, Cand1, Dhcr24
519	positive regulation of molecular function	33	0.0230649	1	Acvr2b, Adora1, Adora2a, Btg1, Calca, Cdc25b, Gnas, Gspt1, Hipk3, Htr2b, Prkcq, Psen2, Pxn, Reln, Rnf7, Tdgf1, Map2k1, Nrk, Epgn, Als2, Ube2n, Scrib, Stim2, Hip1, Agap2, Serinc5, Abra, Stradb, Dgkd, Serinc2, Prok1, Nod2, Adcy1	44	0.0114072	1	Adcyap1, Adrb3, Ang, Bak1, Calm3, Cav1, Cd24a, Cish, Csf1, Edn1, Eif2ak3, Ereg, Gm2a, Gnai2, Gnb1, Hgf, Htr2a, Mdfic, Kitl, Gadd45b, Myd88, Npr3, Pth1r, Sphk1, Sykb, Tgfbr2, Tgfbr3, Tgm2, Thy1, Tlr2, Map3k5, Abhd5, C1qtnf2, Syde1, Irak3, Pde6h, Adcy4, Card10, Ticam1, Cspg4, Aph1b, Nrg1, Aph1a, Plcg2					13	0.558171		Acvr2b, Adcy7, Calca, Cdc25b, Efna1, Gspt1, Met, Pthlh, Ube2n, Hmgb2, Prok1, Nod2, Frs2	13	0.109244		Adcy9, Hipk2, Htr2b, Pick1, Ptger4, Tlr4, Dgkz, Scrib, Stim2, Hip1, Cerk, Stradb, Dgkd	3	0.49922		Plce1, Adcy2, Tnfsf15	31	0.0403388	1	Adcyap1, Adrb3, Agtr2, Ang, Cav1, Cish, Edn1, Eif2ak3, Ereg, Gm2a, Lpar1, Hgf, Htr2a, Htr7, Mdfi, Pth1r, Sphk1, Tgfb3, Tgfbr3, Thy1, Pdgfc, Gng13, C1qtnf2, Irak3, Adcy4, Nod1, Bbc3, Aph1b, Nrg1, Adcy5, Dgkk	17	0.0223772	1	Adrb1, Bcl2, Cd24a, Csf1, Fgf2, Gnal, Myd88, P2rx7, Sykb, Tgm2, Vldlr, Abhd5, Ndel1, Card10, Aph1a, Plcg2, Dgkh
520	cellular polysaccharide metabolic process	9	0.010991	1	Gys1, Phka1, Pygm, Ppp1r3c, Agl, Phkb, Phka2, Ppp1r3a, Prkag3	5	0.627269		Gne, Cercam, Pygb, Pygl, Csgalnact1					2	0.82504		Gbe1, B3gnt8	5	0.0258485	1	Gys1, Pygm, Agl, Phka2, Prkag3					4	0.591132		Il6st, Cercam, Pygl, Csgalnact1
521	nitrogen compound biosynthetic process	36	0.0039026	1	Adssl1, Ampd3, Ank1, Atp1b2, Atp2a1, Atp2a2, Atp8a1, Atp9a, Pcbd1, Ddc, Fech, Gch1, Glul, Odc1, Padi2, Pnmt, Sms, Spnb1, Uros, Atp8a2, Atp2b1, Atp6v1c2, Itgb1bp3, 4933437F05Rik, Atp6v1e2, Nme5, Atp1a2, Dscaml1, Atp13a4, Atp13a3, Gmps, Ampd1, Mat2a, Atp2c1, Atp13a5, Adcy1	25	0.896564		Ada, Adk, Atp5c1, Atp10a, Bcat1, Bcat2, Cbs, P2rx4, Pnp, Slc1a3, Snca, Srm, Gucy1b3, Mocs1, Gucy1a3, Slc5a7, Mocos, Ddah1, Pcbd2, Mmab, Adcy4, Thnsl2, Gucy1a2, Phgdh, Dctd, Gm6756, Gm8096	4	0.472617		Atp1b1, Dhfr, Prodh, Ctps2	19	0.0574832		Adcy7, Adssl1, Ampd3, Ank1, Atp2a1, Atp2a2, Gch1, Odc1, Padi2, Padi3, Sms, Nt5e, Itgb1bp3, Nme5, Nadsyn1, Atp1a2, Adi1, Qdpr, Gmps	11	0.271484		Adcy9, Glul, Alad, Nos3, Tcirg1, Azin1, Thnsl1, Ampd1, Mat2a, Atp2c1, Gm15645	6	0.0243169	1	Atp6v0a1, Gata3, Rora, Cmpk1, Adcy2, Aldh4a1	19	0.800861		Ada, Ass1, Bcat1, Cebpa, P2rx4, Slc1a3, Snca, Tgfb2, Gucy1b3, Gucy1a3, Slc5a7, Mocos, Ddah1, Mmab, Adcy4, Adcy5, Npr2, Thnsl2, Gucy1a2	4	0.99484		Atp10a, Pnp, Atp6v0e2, Cth
522	cellular carbohydrate catabolic process	6	0.440828		Eno3, Gpd1, Pfkm, Pygm, Pgam2, Pdhb	5	0.857664		Aldoc, Eno2, Hk2, Pfkl, H6pd					4	0.427274		Eno3, Pfkm, Pgam2, Dlat	6	0.0204341	1	Gapdh, Mdh1, Ogdh, Pygm, Pfkp, Pdhb
523	innate immune response	4	0.986156		Masp1, Tbk1, Unc13d, Nod2	23	0.000686988	1	Serping1, C1qa, C1qb, C1qc, C2, C3, C4bp, Cfh, Cd55, Daf2, Irgm1, Il1rl1, Myd88, Vnn1, Tlr2, C1ra, Samhd1, Ifih1, Tbkbp1, Tlr9, Ddx58, C1rl, Gm5077					3	0.929456		Mx1, Sigirr, Nod2	2	0.942739		Tlr4, Unc13d					14	0.0371691	1	Serping1, C1qa, C1qb, C1qc, C4bp, Cd55, Daf2, Irgm1, Il1rl1, Vnn1, Ifih1, Tbkbp1, Tlr9, Ddx58	6	0.217496		C2, Cd1d1, Myd88, C1ra, Samhd1, Gm5077
524	regulation of innate immune response	4	0.657164		Nfkbia, Cadm1, Tbk1, Nod2	12	0.00441137	1	Serping1, Ereg, H2-Bl, H2-M3, Myd88, Myo1f, Raet1b, Raet1c, Tlr2, Samhd1, Irak3, Clec2d, Ticam1, Raet1e					3	0.549785		Sh2d1b1, Cadm1, Nod2	2	0.706767		Stat5a, Tlr4					6	0.22045		Serping1, Ereg, Myo1f, Raet1b, Raet1c, Irak3, Clec2d, Raet1e	3	0.402688		H2-M3, Myd88, Samhd1
525	development of primary sexual characteristics	4	0.983482		Cdh6, Trp63, Nrip1, Chd7	17	0.0494792	1	Adamts1, Ereg, Gjb2, Hoxa13, Hoxd13, Kdr, Lepr, Lhx9, Foxc1, Pdgfra, Rbp4, Vegfa, Wnt5a, Wt1, Osr1, Dhcr24, Vgf	2	0.588241		Bik, Msh2	4	0.7867		Sox2, Sox9, Hmgb2, Chd7	5	0.292004		Ar, Esr1, Nos3, Stat5a, Rdh10					18	0.000898251	1	Adamts1, Bmpr1b, Dhh, Ereg, Fst, Gjb2, Hoxa13, Hoxd13, Kdr, Lhx8, Lhx9, Pdgfra, Rbp4, Wnt4, Wnt5a, Wt1, Osr1, Vgf	3	0.822926		Bcl2, Foxc1, Dhcr24
526	cell fate commitment	23	0.000885204	1	Bmp2, Dll1, Dlx2, Fgf1, Fgfr4, Gcm1, Hoxa11, Jag2, Lbx1, Mef2c, Myod1, Notch1, Notch3, Pax7, Prox1, Psen2, Rbpj, Six1, Sox6, Sox8, Tbx1, Cdon, Hoxc11	18	0.285415		Bmp4, Fgf10, Fgfr2, Foxc2, Gap43, Gli2, Foxa1, Hoxa2, Hoxd10, Hoxd11, Itgb1, Kdr, Nkx6-1, Ntf3, Pitx1, Tgfb1i1, Nrg1, Cyp26b1	3	0.354085		Fgfr1, Foxa2, Pax3	20	5.57596e-06	1	Dll1, Dlx1, Fgf1, Gata2, Gcm1, Gdnf, Jag2, Myod1, Notch3, Pax7, Pou2f1, Six1, Sox2, Sox9, Cdon, Isl2, Hoxc11, Onecut2, 5830411N06Rik, Frs2	4	0.746453		Dlx2, Lbx1, Mef2c, Hoxc10					17	0.0538416		Bmp4, Fgf10, Fgfr2, Gap43, Foxa1, Hoxa2, Hoxd10, Hoxd11, Itgb1, Kdr, Nkx6-1, Ntf3, Pitx1, Tgfb1i1, Tgfb2, Nrg1, Cyp26b1	5	0.646125		Bcl2, Fgf2, Gli2, Pparg, Ntf5
527	cell-cell signaling involved in cell fate specification	5	0.0609098		Fgf1, Fgfr4, Hoxa11, Six1, Hoxc11	3	0.629682		Bmp4, Fgf10, Hoxd11					7	0.000123496	1	Fgf1, Gdnf, Pou2f1, Six1, Sox2, Hoxc11, Frs2									3	0.440572		Bmp4, Fgf10, Hoxd11
528	establishment or maintenance of epithelial cell apical/basal polarity					3	0.183844		Foxf1a, Lama1, Ptk7																	4	0.0148714	1	Foxf1a, Ilk, Lama1, Ptk7
529	sarcomere organization	6	0.000629621	1	Capn3, Neb, Tcap, Tnnt2, Ttn, Xirp1									6	3.65133e-05	1	Capn3, Neb, Tcap, Tnnt2, Ttn, Xirp1
530	leukocyte activation	15	0.72484		Bcl6, Ccnd3, Cd28, Cxcr4, Fyn, Jag2, Pknox1, Psen2, Ptpn22, Rbpj, Rpl22, Satb1, Unc13d, Tac4, Shb	33	0.0160522	1	Ada, Bak1, Bcl2a1d, Cd24a, Cd3e, Cx3cr1, Bcl11a, Fas, Fcer1g, Fkbp1a, Fkbp1b, Flt3l, H2-M3, Il11ra1, Irf1, Myh9, Myo1f, Ndrg1, Pax1, Lcp1, Cxcl12, Snca, Swap70, Sykb, Tgfbr2, Cd40, Tpd52, Vav1, Hdac7, Ticam1, Foxp1, Plcg2, Gm13272	5	0.115072		Eomes, Hdac5, Msh2, Ncaph2, Clcf1	8	0.770878		Bcl6, Cxcr4, Cplx2, Jag2, Blnk, Pknox1, Fyb, 5830411N06Rik	6	0.68608		Stat5a, Tlr4, Unc13d, Hdac9, Tac4, Shb					17	0.475418		Ada, Bcl2a1d, Bcl3, Cx3cr1, Bcl11a, Fas, Fcer1g, Fkbp1b, Il11ra1, Myo1f, Pax1, Lcp1, Snca, Swap70, Vav1, Bcl11b, Gm13272	13	0.0324117	1	Bcl2, Cd1d1, Cd24a, Flt3l, H2-M3, Ifnar1, P2rx7, Cxcl12, Sykb, Cd40, Hdac7, Plcg2, Lrrc8a
531	regulation of nitric oxide biosynthetic process					6	0.0337542	1	Cav1, H2-M3, Ptx3, Raet1b, Raet1c, Tlr2, Ticam1, Raet1e																	3	0.390479		Cav1, Ptx3, Raet1b, Raet1c, Raet1e
532	fat cell differentiation	10	0.0305444	1	Arl4a, Itga6, Mb, Pex11a, Slc2a4, Sh2b2, Bbs1, Mkks, Bbs2, Socs7	9	0.253676		Adrb3, Fabp4, Runx1t1, Cebpb, Eif2ak3, Lama4, Scd1, Tbl1x, Rarres2					4	0.437861		Itga6, Mb, Sh2b2, Bbs2	4	0.215685		Pex11a, Bbs1, Socs7, Mettl8					10	0.0259586	1	Adrb3, Fabp4, Runx1t1, Cebpa, Cebpb, Eif2ak3, Lama4, Scd1, Selenbp1, Rarres2	2	0.844206		Adrb1, Pparg
533	regulation of transcription	201	0.000422692	1	Adnp, Adora2a, Apbb1, Phox2a, Arx, Bckdha, Bcl6, Bmp2, Bmp7, Smyd1, Klf5, Cbfa2t3, Cdkn1c, Cited1, Cux1, Dach1, Pcbd1, Dlx2, Dmd, Arid3a, Etv1, Eya4, Gcm1, Gclc, Hey1, Hipk3, Hivep2, Hmgb1, Hoxa10, Hoxa11, Hoxc13, Hsf2, Id1, Id2, Kcnh2, Lbx1, Lef1, Lrrfip1, Mef2a, Mef2c, Myf6, Myod1, Myog, Ncoa1, Nfkb1, Nfkbia, Nfyc, Notch1, Notch3, Musk, Pax7, Pitx2, Pitx3, Prkcq, Pkia, Pkig, Pknox1, Pou4f1, Ppa…	210	0.822635		Aebp1, Alx3, Fabp4, App, Rhoa, Bmp4, Cask, Runx1t1, Rb1cc1, Cebpb, Cebpd, Cntf, Dbp, Ddit3, Twist2, E2f1, Ebf1, Ebf2, Ebf3, Elf1, Emx2, Epas1, Nr2f1, Ereg, Khdrbs3, Etv6, Bcl11a, Fgf10, Fhl2, Foxc2, Foxs1, Foxl1, Fli1, Fosl2, Gata5, Gata6, Gli2, Gsc, Hand2, Foxf1a, Foxg1, Foxd1, Hic1, Nr4a1, Hmx1, Foxa1, Hoxa13, Hoxa2, Hoxa3, Hoxa5, Hoxb3, Hoxb4, Hoxb5, Hoxb6, Hoxb7, Hoxb8, Hoxb9, Hoxc5, Hoxc6, H…	28	0.0305476	1	Apbb2, Cdkn2a, Eomes, Aes, Hdac5, Foxa2, Hoxc4, Mcm6, Mcm7, Mybl2, Notch4, Pax3, Etv4, Sox12, Sox7, Timeless, Tle2, Pmf1, Maf1, Pcgf5, Zfp687, Rcor2, Gtf2ird2, Zfp184, Cdca7l, Zfp7, Zfp512, Cbx6-Nptxr	106	0.0286996	1	Bckdha, Bcl6, Smyd1, Runx1, Cbfa2t3, Dlx1, Esx1, Etv1, Ezh2, Foxf2, Fosl1, Gata2, Gata4, Gcm1, Hdac6, Hey1, Hhex, Hmgb1, Hmga1, Hsf2, Id1, Id2, Ifi204, Jun, Lef1, Mef2a, Cited2, Myod1, Myog, Notch3, Musk, Pax7, Pitx3, Pkia, Pkig, Pknox1, Pou2f1, Pou4f1, Ppargc1a, Pthlh, Purb, Rbbp4, Scx, Sim2, Six1, Six4, Sox2, Sox9, Suv39h1, Tcf7, Vps72, Tmpo, Usf2, Plagl1, Zfp52, Ets2, Gtf2h2, Sigirr, Nufip1, Z…	72	0.043696	1	Aebp2, Apbb1, Ar, Arx, Klf5, Cited1, Dlx2, Esr1, Gclc, Foxq1, Hipk2, Lbx1, Mef2c, Mef2d, Ncoa1, Nlk, Kat2b, Pitx2, Rb1, Sub1, Smarcc1, Stat5a, Tfam, Tlr4, Zfp30, Ash2l, Esrrb, Fubp1, Zmiz2, Irf6, Smarcal1, Sfmbt1, Smad9, Zc3h8, Med12, Sap30, Ndnl2, Yaf2, Zfp787, Dedd2, Itgb3bp, Zfp579, Rreb1, Phtf2, Casz1, Zbtb43, Zfp655, Lime1, Cxxc1, Gzf1, Gpbp1l1, Hdac9, Bhlhe41, Brwd1, E2f4, Baz2a, Mta3, Hexi…	8	0.969442		Creb3, Gata3, Irx3, Rora, Atxn1, Tead1, Xbp1, Zfp809	141	0.941833		Abcg1, Aebp1, Ahr, Ahrr, Alx3, Fabp4, App, Arntl, Bach2, Bcl3, Bmp4, Btg2, Cask, Runx1t1, Rb1cc1, Cebpa, Cebpb, Cebpd, Cry2, Ddit3, Ebf2, Elf1, Epas1, Ereg, Gm14288, Bcl11a, Eya2, Fgf10, Fhl2, Foxs1, Fli1, Fosl2, Fzd1, Gsc, Hand2, Foxf1a, Foxd1, Hic1, Hmox1, Hmx1, Foxa1, Hoxa13, Hoxa2, Hoxa3, Hoxa5, Hoxd10, Hoxd11, Hoxd12, Hoxd13, Irf8, Igf1, Il11, Il6, Inhba, Irf9, Klf12, Klf2, Klf4, Klf9, Mafb,…	81	0.0421015	1	Rhoa, Cntf, Twist2, Elk3, Emx2, Fgf2, Gli2, Nr3c1, Foxg1, Hmga2, Nr4a1, Hoxa7, Hoxb5, Hoxb6, Hoxb7, Hoxb8, Hoxb9, Hoxc6, Hoxc8, Hoxd3, Hoxd4, Hoxd8, Hoxd9, Irx1, Klf3, Aff3, Maff, Foxc1, Meis2, Myd88, Nab1, Ndn, Neo1, Nfib, Nfix, Pbx3, Per1, Ppard, Pparg, Ptrf, Rarg, Sdpr, Sorbs3, Stat6, Tbx15, Tbx5, Thra, Trim24, Twist1, Zbtb7b, Zfp9, Zfpm2, Vax2, Hdac7, Litaf, 9030624G23Rik, Tcf25, Zfp422, 1700…
534	bone resorption					3	0.336336		Acp5, Pth1r, Nox4																	4	0.0473219	1	Acp5, Tpp1, Pth1r, Tnfsf11
535	negative regulation of cell differentiation	21	0.0404015	1	Bcl6, Bmp7, Dll1, Dlx2, Lbx1, Lmo2, Nfkbia, Notch1, Notch3, Rbpj, Bex1, Six2, Skil, Tob1, Trp63, Ttc3, Ulk1, Esrrb, Ucma, Itgb1bp3, Wwtr1	32	0.00185531	1	Rhoc, Bdnf, Bmp4, Cav1, Cd24a, Cntf, Twist2, Ereg, Fgf10, Gli2, Foxg1, Hoxa2, Il4ra, Itgb1, Jag1, Klf4, Meis1, Nkx6-1, Nrp1, Pbx1, Enpp1, Sema3f, Tgfb1i1, Tgfbr3, Thy1, Twist1, Pf4, Hopx, Clec2d, Mbnl3, Insig1, Klk8	5	0.0687067		Hdac5, Hmgb3, Foxa2, Notch4, Iqcb1	11	0.187188		Bcl6, Dll1, Dlx1, Ezh2, Notch3, Ntn1, Pthlh, Sox2, Sox9, Itgb1bp3, Isl2	5	0.708434		Dlx2, Lbx1, Stat5a, Esrrb, Zc3h8					24	0.00446346	1	Abcg1, Bmp4, Cav1, Ereg, Fgf10, Fst, Hoxa2, Il4ra, Itgb1, Jag1, Klf4, Nkx6-1, Nrp1, Enpp1, Sema3f, Tgfb1i1, Tgfb2, Tgfbr3, Thy1, Wnt4, Pf4, Hopx, Clec2d, Klk8	11	0.0474291	1	Rhoc, Bdnf, Cd24a, Cntf, Twist2, Gli2, Foxg1, Hoxa7, Twist1, Ulk2, Insig1
536	positive regulation of cell differentiation	20	0.0496799	1	Bmp2, Bmp7, Btg1, Cd36, Fgfr3, Gnas, Hmgb1, Hoxa11, Id2, Igfbp3, Nefl, Notch1, Rb1, Bex1, Klf10, Vegfc, Map2k1, Cdon, Socs2, Amigo1	34	0.000208995	1	Ada, Rhoa, Bdnf, Bmp4, Socs3, Clu, Csf1, Fgf18, Gata6, Gli2, Foxg1, Foxa1, Hoxd11, Il4ra, Il6, Jag1, Jund, Kitl, Ngf, Nkx6-1, Ntf3, Ntrk3, Pnp, Sykb, Tbx5, Tgfbr2, Vnn1, Ets1, Metrn, Fndc3b, Hopx, Adamts9, Boc, Nrg1	3	0.437549		Eomes, Foxa2, Xrcc5	10	0.259601		Runx1, Gata4, Hmgb1, Id2, Ifi204, Nefl, Ntn1, Sema4d, Sox2, Cdon	6	0.488551		Igfbp3, Il2rg, Rb1, Stat5a, Tiam1, Socs2					21	0.0215656	1	Ada, Bmp4, Cdh4, Gdf5, Foxa1, Hoxd11, Il4ra, Il6, Jag1, Nkx6-1, Ntf3, Ntrk3, Tgfb2, Tgfb3, Tnfsf11, Vnn1, Fndc3b, Hopx, Boc, Nrg1, Robo2	18	2.01976e-05	1	Rhoa, Bcl2, Bdnf, Cd1d1, Socs3, Clu, Csf1, Fgf18, Fgf2, Gli2, Foxg1, Hoxd3, Pnp, Pparg, Sykb, Tbx5, Adamts9, Plxnb2
537	regulation of myoblast differentiation	4	0.0309173	1	Btg1, Igfbp3, Cdon, Itgb1bp3	4	0.0683835		Bmp4, Boc, Mbnl3, Myocd					2	0.332951		Cdon, Itgb1bp3									3	0.152939		Bmp4, Boc, Myocd
538	regulation of neuron differentiation	12	0.119196		Dll1, Lbx1, Nefl, Nefm, Notch1, Notch3, Bex1, Six1, Ttc3, Ulk1, Socs2, Amigo1	21	0.00215589	1	Rhoa, Rhoc, Bdnf, Cacna1a, Cd24a, Cntf, Gli2, Foxg1, Foxa1, Hoxa2, Meis1, Ngf, Nkx6-1, Nrp1, Ntrk3, Pbx1, Sema3f, Thy1, Timp2, Metrn, Klk8					10	0.0199003	1	Dll1, Efna1, Nefl, Nefm, Notch3, Ntn1, Sema4d, Six1, Sox2, Isl2	4	0.504274		Lbx1, Tiam1, Inpp5j, Socs2					12	0.102788		Cdh4, Foxa1, Hoxa2, Nkx6-1, Nrp1, Ntrk3, Sema3f, Thy1, Timp2, Lrrc4c, Klk8, Robo2	12	0.000234654	1	Rhoa, Rhoc, Bcl2, Bdnf, Cacna1a, Cd24a, Cntf, Gli2, Foxg1, Hoxd3, Ulk2, Plxnb2
539	positive regulation of neuron differentiation					5	0.111636		Rhoa, Bdnf, Gli2, Foxa1, Nkx6-1																	2	0.750195		Foxa1, Nkx6-1	4	0.0180956	1	Rhoa, Bdnf, Gli2, Hoxd3
540	regulation of angiogenesis	4	0.642305		Btg1, Id1, Vash2, Prok1	9	0.071869		Adamts1, Angpt2, Col4a2, Cx3cr1, Serpine1, Thbs1, Htatip2, Pf4, Stab1					6	0.0319268	1	Runx1, Gata2, Gata4, Hhex, Id1, Prok1	2	0.698828		Nos3, Vash2					7	0.0936594		Adamts1, Col4a2, Cx3cr1, Serpine1, Thbs1, Htatip2, Pf4	4	0.151402		Fgf2, Cx3cl1, Amot, Stab1
541	positive regulation of cell adhesion	8	0.0333595	1	Calca, Dmp1, Itga6, Spp1, Tdgf1, Spock2, Npnt, Emid2	17	1.54408e-06	1	Cd24a, Col8a1, Csf1, Edil3, Fbln2, Cyr61, Nid1, Cyth3, Tgm2, Thbs1, Vav1, Smoc2, Smoc1, Ccdc80, A930038C07Rik, Emilin1, Abi3bp					5	0.089749		Calca, Itga6, Cited2, Spock2, Npnt									8	0.0290976	1	Col8a1, Nid1, Thbs1, Vav1, Smoc1, Ccdc80, A930038C07Rik, Abi3bp	6	0.00888357	1	Cd24a, Csf1, Fbln2, Cyth3, Tgm2, Emilin1
542	negative regulation of cell cycle	5	0.379163		Apbb1, Rb1, Ilkap, Scrib, Hexim1	4	0.812437		Adcyap1, Foxc1, Lats2, Dbc1	2	0.306526		Apbb2, Cdkn2a					5	0.0258485	1	Apbb1, Esr1, Rb1, Scrib, Hexim1					5	0.358535		Adcyap1, Cdkn1a, Hpgd, Lats2, Dbc1	3	0.370603		Bcl2, Btg3, Foxc1
543	positive regulation of cell size					4	0.289048		Rb1cc1, Ngf, Ntrk3, Sfn																	5	0.0403732	1	Rb1cc1, Cdh4, Ntrk3, Tgfb2, Sfn	2	0.439088		Bcl2, Derl2
544	positive regulation of endocytosis	2	0.922626		Hip1, Nod2	9	0.0158051	1	C3, Calr, Fcer1g, Fgf10, Gpc3, Mfge8, Sirpa, Ptx3, Actn4					2	0.747887		Gata2, Nod2									6	0.0872039		Fcer1g, Fgf10, Gpc3, Sirpa, Ptx3, Ldlrap1	2	0.644859		Cd47, Ppt1
545	negative regulation of innate immune response					4	0.0249623	1	Serping1, H2-Bl, Irak3, Clec2d																	3	0.08196		Serping1, Irak3, Clec2d
546	regulation of protein kinase activity	24	0.00815572	1	Acvr2b, Adora1, Adora2a, Cdc25b, Gadd45a, Hipk3, Pkia, Pkig, Psen2, Pxn, Rb1, Reln, Tdgf1, Sh3bp5, Map2k1, Nrk, Mtor, Epgn, Als2, Hexim1, Agap2, Stradb, Dgkd, Prok1	31	0.00498966	1	Fabp4, App, Cav1, Cbs, Cd24a, Cish, Csf1, Edn1, Ereg, Gnai2, Hgf, Htr2a, Mdfic, Kitl, Gadd45b, Prkca, Sphk1, Sykb, Tgfbr2, Thy1, Map3k5, Lats2, Sfn, C1qtnf2, Irak3, Pde6h, Card10, Cspg4, Nrg1, Trib2, Trib3	3	0.468762		Cdkn2a, Dusp9, Tnxb	10	0.318985		Acvr2b, Cdc25b, Gadd45a, Efna1, Met, Pkia, Pkig, Trib1, Prok1, Frs2	10	0.057155		Pick1, Rb1, Tlr4, Mtor, Lime1, Dgkz, Hexim1, Cerk, Stradb, Dgkd	2	0.640384		Plce1, Tnfsf15	24	0.00582411	1	Fabp4, App, Cav1, Cdkn1a, Cish, Edn1, Ereg, Lpar1, Hgf, Htr2a, Mdfi, Sphk1, Tgfb3, Thy1, Lats2, Pdgfc, Sfn, C1qtnf2, Irak3, Nrg1, Trib2, Trib3, Dgkk, Dnajc3	9	0.195356		Cd24a, Csf1, Fgf2, P2rx7, Prkca, Sykb, Vldlr, Card10, Dgkh
547	positive regulation of protein kinase activity	15	0.0644666		Acvr2b, Adora1, Adora2a, Cdc25b, Pxn, Reln, Tdgf1, Map2k1, Nrk, Epgn, Als2, Agap2, Stradb, Dgkd, Prok1	20	0.0358446	1	Cd24a, Cish, Csf1, Edn1, Ereg, Gnai2, Hgf, Htr2a, Mdfic, Kitl, Gadd45b, Sphk1, Sykb, Tgfbr2, Map3k5, C1qtnf2, Pde6h, Card10, Cspg4, Nrg1					6	0.54919		Acvr2b, Cdc25b, Efna1, Met, Prok1, Frs2	6	0.227316		Pick1, Tlr4, Dgkz, Cerk, Stradb, Dgkd	2	0.493504		Plce1, Tnfsf15	13	0.162445		Cish, Edn1, Ereg, Lpar1, Hgf, Htr2a, Mdfi, Sphk1, Tgfb3, Pdgfc, C1qtnf2, Nrg1, Dgkk	8	0.0790387		Cd24a, Csf1, Fgf2, P2rx7, Sykb, Vldlr, Card10, Dgkh
548	positive regulation of transcription, DNA-dependent	49	0.000865319	1	Apbb1, Bckdha, Bmp2, Bmp7, Dlx2, Hmgb1, Lef1, Mef2c, Myod1, Myog, Ncoa1, Nfkb1, Nfyc, Notch1, Pitx2, Pknox1, Ppargc1a, Rb1, Rxrg, Six1, Six2, Six4, Sox11, Sox6, Sox8, Tbx1, Tdgf1, Tef, Trp63, Usf2, Utf1, Plagl1, Zscan21, Med14, Rbm14, Foxo1, Mlxipl, Murc, Wwtr1, Mapre3, Ppargc1b, Csrnp2, Vgll2, Abra, Eny2, Ablim1, Ablim2, Ablim3, Maml3	61	0.00177883	1	App, Bmp4, Cask, Cebpb, Cebpd, E2f1, Elf1, Epas1, Foxc2, Gata6, Gli2, Hand2, Foxd1, Nr4a1, Foxa1, Hoxa13, Hoxa2, Hoxb9, Hoxd10, Hoxd13, Igf1, Il6, Inhba, Irf1, Mdfic, Klf4, Meox1, Foxc1, Aff1, Meis2, Msx1, Myd88, Nfib, Nfix, Ntf3, Pax1, Pax9, Pbx1, Rarg, Sdpr, Shox2, Stat6, Tbx5, Tcfap2b, Tead3, Thra, Tnfrsf1a, Vegfa, Wt1, Zbtb7b, Zic3, Klf6, Ets1, Htatip2, Creb3l4, Klf7, Smarca1, Myocd, Rarb, Np…	2	0.972432		Foxa2, Pax3	29	0.00462387	1	Bckdha, Runx1, Fosl1, Gata2, Gata4, Hmgb1, Jun, Lef1, Cited2, Myod1, Myog, Pknox1, Pou2f1, Ppargc1a, Six1, Six4, Sox2, Sox9, Usf2, Plagl1, Nufip1, Rbm14, Murc, Hmgb2, Ppargc1b, Eny2, Onecut2, Mysm1, Maml3	13	0.406421		Apbb1, Ar, Dlx2, Hipk2, Mef2c, Ncoa1, Kat2b, Pitx2, Rb1, Stat5a, Zmiz2, Med12, Ablim3	4	0.396062		Gata3, Rora, Atxn1, Tead1	47	0.00146995	1	Ahr, App, Arntl, Bcl3, Bmp4, Cask, Cebpa, Cebpb, Cebpd, Elf1, Epas1, Hand2, Foxd1, Foxa1, Hoxa13, Hoxa2, Hoxd10, Hoxd13, Irf8, Igf1, Il11, Il6, Inhba, Klf12, Klf4, Mafb, Meox1, Nfia, Ntf3, Pax1, Pax9, Stat3, Tcf7l1, Tcfap2b, Tead3, Tgfb3, Tnfrsf1a, Wt1, Zic3, Klf6, Htatip2, Psrc1, Bcl11b, Creb3l4, Klf7, Smarca1, Myocd	23	0.00715576	1	Fgf2, Gli2, Nr4a1, Hoxa7, Hoxb9, Hoxd9, Foxc1, Meis2, Myd88, Nfib, Nfix, Pparg, Rarg, Sdpr, Stat6, Tbx5, Thra, Zbtb7b, Zfpm2, Cand1, Npas4, Maml2, 9430076C15Rik
549	negative regulation of growth	11	0.0311731	1	Apbb1, Ei24, Gdf9, Atxn2, Trp63, Ulk1, Tro, Bbs2, Socs2, Caprin2, Nod2	6	0.844235		Adrb3, Gpc3, Myd88, Nrp1, Sema3f, Tlr2	4	0.0222576	1	Apbb2, Cdkn2a, Fxn, Cda	3	0.778648		Ntn1, Bbs2, Nod2	3	0.560309		Apbb1, Atxn2, Socs2					6	0.565522		Adrb3, Gpc3, Nrp1, Sema3f, Psrc1, Bbc3	5	0.163395		Adrb1, Bcl2, Myd88, Ppt1, Ulk2
550	negative regulation of muscle contraction	4	0.0228509	1	Atp2a1, Calca, Kcnma1, Atp1a2									3	0.0469939		Atp2a1, Calca, Atp1a2
551	positive regulation of nucleobase, nucleoside, nucleotide and nucleic acid metabolic process	59	0.000392075	1	Adora2a, Apbb1, Bckdha, Bmp2, Bmp7, Klf5, Cd28, Pcbd1, Dlx2, Etv1, Hmgb1, Lef1, Mef2a, Mef2c, Myf6, Myod1, Myog, Ncoa1, Nfkb1, Nfyc, Notch1, Pitx2, Pknox1, Ppargc1a, Rb1, Rxrg, Six1, Six2, Six4, Sox11, Sox6, Sox8, Tbx1, Tdgf1, Tef, Trp63, Usf2, Utf1, Plagl1, Zscan21, Med14, Irf6, Rbm14, Foxo1, Mlxipl, Smarcd3, Murc, Ube2n, Wwtr1, Mapre3, Ppargc1b, Csrnp2, Vgll2, Abra, Eny2, Ablim1, Ablim2, Ablim3…	75	0.000464071	1	App, Bmp4, Cask, Cebpb, Cebpd, Ddit3, E2f1, Ebf1, Ebf2, Ebf3, Elf1, Epas1, Ereg, Foxc2, Gata5, Gata6, Gli2, Hand2, Foxd1, Nr4a1, Foxa1, Hoxa13, Hoxa2, Hoxb9, Hoxd10, Hoxd13, Igf1, Il6, Inhba, Irf1, Mdfic, Klf2, Klf4, Meox1, Foxc1, Aff1, Meis2, Msx1, Myd88, Nfib, Nfix, Ntf3, Pax1, Pax9, Pbx1, Pnp, Rarg, Sdpr, Shox2, Stat6, Tbx5, Tcfap2b, Tead3, Thra, Tnfrsf1a, Cd40, Tnfsf12, Vegfa, Wt1, Zbtb7b, Zi…	3	0.93341		Foxa2, Pax3, Etv4	35	0.00218774	1	Bckdha, Runx1, Etv1, Fosl1, Gata2, Gata4, Hmgb1, Hmga1, Jun, Lef1, Mef2a, Cited2, Myod1, Myog, Pknox1, Pou2f1, Ppargc1a, Pthlh, Six1, Six4, Sox2, Sox9, Usf2, Plagl1, Nufip1, Rbm14, Smarcd3, Murc, Ube2n, Hmgb2, Ppargc1b, Eny2, Onecut2, Mysm1, Maml3	16	0.366978		Apbb1, Ar, Klf5, Dlx2, Hipk2, Mef2c, Ncoa1, Kat2b, Pitx2, Rb1, Stat5a, Zmiz2, Irf6, Med12, Yaf2, Ablim3	4	0.529219		Gata3, Rora, Atxn1, Tead1	53	0.0041488	1	Ahr, App, Arntl, Bcl3, Bmp4, Cask, Cebpa, Cebpb, Cebpd, Ddit3, Ebf2, Elf1, Epas1, Ereg, Hand2, Foxd1, Foxa1, Hoxa13, Hoxa2, Hoxd10, Hoxd13, Irf8, Igf1, Il11, Il6, Inhba, Klf12, Klf2, Klf4, Mafb, Meox1, Nfia, Ntf3, Pax1, Pax9, Stat3, Tcf7l1, Tcfap2b, Tead3, Tgfb3, Tnfrsf1a, Wt1, Zic3, Klf6, Htatip2, Psrc1, Bcl11b, Gucy1a3, Creb3l4, Klf7, Smarca1, Myocd, Gucy1a2	28	0.00307167	1	Fgf2, Gli2, Nr4a1, Hoxa7, Hoxb9, Hoxd9, Foxc1, Meis2, Myd88, Nfib, Nfix, Pnp, Pparg, Rarg, Sdpr, Stat6, Tbx5, Thra, Trim24, Cd40, Zbtb7b, Zfpm2, Cand1, Glis2, Zfp287, Npas4, Maml2, 9430076C15Rik
552	positive regulation of phosphate metabolic process	9	0.0775396		Adora1, Bmp2, Fgf1, Fgfr3, Hmgb1, Mtor, Il34, Dok7, Nod2	13	0.0171518	1	Bmp4, Rb1cc1, Cd24a, Cd3e, Cntf, Ereg, Ghr, Hcls1, Il6, Kitl, Prkca, Sykb, Fam129a					6	0.0988945		Fgf1, Hmgb1, Sh2d1b1, Il34, Dok7, Nod2									9	0.0679047		Bmp4, Rb1cc1, Ereg, Ghr, Hcls1, Il11, Il6, Tgfb3, Fam129a	7	0.0104121	1	Bcl2, Cd24a, Cntf, Fgf2, P2rx7, Prkca, Sykb
553	positive regulation of transcription	56	0.000350074	1	Apbb1, Bckdha, Bmp2, Bmp7, Klf5, Pcbd1, Dlx2, Etv1, Hmgb1, Lef1, Mef2a, Mef2c, Myf6, Myod1, Myog, Ncoa1, Nfkb1, Nfyc, Notch1, Pitx2, Pknox1, Ppargc1a, Rb1, Rxrg, Six1, Six2, Six4, Sox11, Sox6, Sox8, Tbx1, Tdgf1, Tef, Trp63, Usf2, Utf1, Plagl1, Zscan21, Med14, Irf6, Rbm14, Foxo1, Mlxipl, Smarcd3, Murc, Wwtr1, Mapre3, Ppargc1b, Csrnp2, Vgll2, Abra, Eny2, Ablim1, Ablim2, Ablim3, Maml3	69	0.00110092	1	App, Bmp4, Cask, Cebpb, Cebpd, Ddit3, E2f1, Ebf1, Ebf2, Ebf3, Elf1, Epas1, Foxc2, Gata5, Gata6, Gli2, Hand2, Foxd1, Nr4a1, Foxa1, Hoxa13, Hoxa2, Hoxb9, Hoxd10, Hoxd13, Igf1, Il6, Inhba, Irf1, Mdfic, Klf2, Klf4, Meox1, Foxc1, Aff1, Meis2, Msx1, Myd88, Nfib, Nfix, Ntf3, Pax1, Pax9, Pbx1, Rarg, Sdpr, Shox2, Stat6, Tbx5, Tcfap2b, Tead3, Thra, Tnfrsf1a, Vegfa, Wt1, Zbtb7b, Zic3, Klf6, Ets1, Htatip2, A…	3	0.91461		Foxa2, Pax3, Etv4	33	0.00251903	1	Bckdha, Runx1, Etv1, Fosl1, Gata2, Gata4, Hmgb1, Hmga1, Jun, Lef1, Mef2a, Cited2, Myod1, Myog, Pknox1, Pou2f1, Ppargc1a, Six1, Six4, Sox2, Sox9, Usf2, Plagl1, Nufip1, Rbm14, Smarcd3, Murc, Hmgb2, Ppargc1b, Eny2, Onecut2, Mysm1, Maml3	16	0.269561		Apbb1, Ar, Klf5, Dlx2, Hipk2, Mef2c, Ncoa1, Kat2b, Pitx2, Rb1, Stat5a, Zmiz2, Irf6, Med12, Yaf2, Ablim3	4	0.481276		Gata3, Rora, Atxn1, Tead1	50	0.00434646	1	Ahr, App, Arntl, Bcl3, Bmp4, Cask, Cebpa, Cebpb, Cebpd, Ddit3, Ebf2, Elf1, Epas1, Hand2, Foxd1, Foxa1, Hoxa13, Hoxa2, Hoxd10, Hoxd13, Irf8, Igf1, Il11, Il6, Inhba, Klf12, Klf2, Klf4, Mafb, Meox1, Nfia, Ntf3, Pax1, Pax9, Stat3, Tcf7l1, Tcfap2b, Tead3, Tgfb3, Tnfrsf1a, Wt1, Zic3, Klf6, Htatip2, Psrc1, Bcl11b, Creb3l4, Klf7, Smarca1, Myocd	26	0.00459165	1	Fgf2, Gli2, Nr4a1, Hoxa7, Hoxb9, Hoxd9, Foxc1, Meis2, Myd88, Nfib, Nfix, Pparg, Rarg, Sdpr, Stat6, Tbx5, Thra, Trim24, Zbtb7b, Zfpm2, Cand1, Glis2, Zfp287, Npas4, Maml2, 9430076C15Rik
554	positive regulation of transcription from RNA polymerase II promoter	44	0.000718579	1	Apbb1, Bmp2, Bmp7, Dlx2, Hmgb1, Lef1, Mef2c, Myod1, Myog, Ncoa1, Nfkb1, Notch1, Pitx2, Pknox1, Ppargc1a, Rb1, Rxrg, Six1, Six2, Six4, Sox11, Sox6, Sox8, Tbx1, Tdgf1, Tef, Trp63, Usf2, Utf1, Plagl1, Med14, Rbm14, Foxo1, Mlxipl, Murc, Wwtr1, Ppargc1b, Csrnp2, Vgll2, Abra, Ablim1, Ablim2, Ablim3, Maml3	57	0.000354302	1	App, Bmp4, Cask, Cebpb, Cebpd, E2f1, Elf1, Epas1, Foxc2, Gata6, Gli2, Hand2, Foxd1, Nr4a1, Foxa1, Hoxa13, Hoxa2, Hoxb9, Hoxd10, Hoxd13, Igf1, Il6, Inhba, Irf1, Klf4, Meox1, Foxc1, Meis2, Msx1, Myd88, Nfib, Nfix, Ntf3, Pax1, Pax9, Pbx1, Rarg, Sdpr, Shox2, Stat6, Tbx5, Tcfap2b, Tead3, Thra, Tnfrsf1a, Vegfa, Wt1, Zbtb7b, Zic3, Klf6, Ets1, Htatip2, Creb3l4, Myocd, Rarb, Npas4, Maml2	2	0.954208		Foxa2, Pax3	26	0.00454241	1	Runx1, Fosl1, Gata2, Gata4, Hmgb1, Jun, Lef1, Cited2, Myod1, Myog, Pknox1, Pou2f1, Ppargc1a, Six1, Six4, Sox2, Sox9, Usf2, Plagl1, Nufip1, Rbm14, Murc, Hmgb2, Ppargc1b, Onecut2, Maml3	13	0.2312		Apbb1, Ar, Dlx2, Hipk2, Mef2c, Ncoa1, Kat2b, Pitx2, Rb1, Stat5a, Zmiz2, Med12, Ablim3	4	0.309444		Gata3, Rora, Atxn1, Tead1	43	0.000735137	1	Ahr, App, Arntl, Bcl3, Bmp4, Cask, Cebpa, Cebpb, Cebpd, Elf1, Epas1, Hand2, Foxd1, Foxa1, Hoxa13, Hoxa2, Hoxd10, Hoxd13, Igf1, Il11, Il6, Inhba, Klf12, Klf4, Mafb, Meox1, Nfia, Ntf3, Pax1, Pax9, Stat3, Tcf7l1, Tcfap2b, Tead3, Tgfb3, Tnfrsf1a, Wt1, Zic3, Klf6, Htatip2, Bcl11b, Creb3l4, Myocd	22	0.00265498	1	Fgf2, Gli2, Nr4a1, Hoxa7, Hoxb9, Hoxd9, Foxc1, Meis2, Myd88, Nfib, Nfix, Pparg, Rarg, Sdpr, Stat6, Tbx5, Thra, Zbtb7b, Zfpm2, Cand1, Npas4, Maml2
555	regulation of embryonic development	3	0.351654		Bmp7, Lama2, Notch1	5	0.0800782		Bmp4, Fgf10, Lama1, Lama4, Wnt5a																	5	0.0277065	1	Bmp4, Fgf10, Lama1, Lama4, Wnt5a
556	ATP metabolic process	15	0.00509569	1	Atp1b2, Atp2a1, Atp2a2, Atp8a1, Atp9a, Atp8a2, Atp2b1, Atp6v1c2, Atp6v1e2, Atp1a2, Myh7, Atp13a4, Atp13a3, Atp2c1, Atp13a5	3	0.999106		Atp5c1, Atp10a, Ak5					4	0.69854		Atp2a1, Atp2a2, Atp1a2, Myh7	2	0.909662		Tcirg1, Atp2c1	2	0.389269		Ak1, Atp6v0a1					2	0.935822		Atp10a, Atp6v0e2
557	diacylglycerol metabolic process					2	0.647495		Ang, Mogat2																	4	0.0286678	1	Ang, Ppap2a, Mogat2, Dgkk
558	carboxylic acid biosynthetic process	14	0.221074		Glul, Amacr, Plp1, Prkab1, Ptgds, Qk, Scd3, Sh3glb1, 4933437F05Rik, 2010111I01Rik, Prkaa2, Mat2a, Prkag3, Awat2	23	0.0210154	1	Alox5ap, Bcat1, Bcat2, Cbs, Ch25h, Cyp7b1, Degs1, Gsto1, Lta4h, Scd1, Scd2, Slc1a3, Sykb, Cyp39a1, Fads2, Sc4mol, Abhd5, Elovl5, Acaca, Elovl6, Thnsl2, Sc5d, Phgdh, Gm6756, Gm8096	2	0.700204		Dhfr, Prodh	4	0.922437		Ptgds, Qk, Sh3glb1, Adi1	6	0.312545		Glul, Amacr, Prkaa2, Thnsl1, Mat2a, Prkag3	4	0.0415771	1	Elovl1, Fads3, Prkab2, Aldh4a1	11	0.536881		Alox5ap, Ass1, Bcat1, Ch25h, Cyp7b1, Degs1, Ptgis, Ptgs2, Scd1, Slc1a3, Thnsl2	9	0.0616271		Ltc4s, Scd2, Sykb, Fads2, Sc4mol, Abhd5, Elovl5, Cth, Sc5d
559	glycerolipid metabolic process	12	0.331634		Adnp, Chka, Fabp3, Mttp, Sh3glb1, Pigp, Dgat2, Serinc5, Dgkd, Serinc2, Agpat9, Pnpla7	12	0.742234		Ang, Cav1, Pcyt1a, Pten, Abhd5, Pitpnc1, Pik3cb, Pcsk9, Apob48r, Insig1, Mogat2, Ocrl	2	0.667674		Pigq, Tnxb	5	0.758089		Chka, Slc22a4, Sh3glb1, Ipmk, Agpat9	2	0.968288		Pnpla2, Dgkd					6	0.954038		Ang, Cav1, Ppap2a, Pcsk9, Mogat2, Dgkk	9	0.0401294	1	Fabp5, Pip4k2a, Abhd5, Pitpnc1, Aldh5a1, Insig1, Plch2, Ocrl, Dgkh
560	sphingoid metabolic process					9	0.0299564	1	B4galnt1, Gm2a, Hexa, Hexb, Gal3st1, Acer3, Lass4, Sgms2, Pla2g15									3	0.263601		St6galnac4, Cln8, Cerk					10	0.00103341	1	B4galnt1, Gm2a, Hexa, Hexb, Ppap2a, Gal3st1, Acer3, Lass4, Pla2g15, Sgms1	5	0.0262414	1	P2rx7, Lass5, Sgms2, Sgpp1, Aldh5a1
561	development of primary female sexual characteristics	4	0.79152		Cdh6, Trp63, Nrip1, Chd7	9	0.198606		Adamts1, Ereg, Kdr, Lepr, Lhx9, Foxc1, Rbp4, Vegfa, Vgf									3	0.443915		Esr1, Nos3, Stat5a					10	0.0172664	1	Adamts1, Bmpr1b, Ereg, Fst, Kdr, Lhx8, Lhx9, Rbp4, Wnt4, Vgf	2	0.82396		Bcl2, Foxc1
562	development of primary male sexual characteristics					9	0.149177		Gjb2, Hoxa13, Hoxd13, Lhx9, Pdgfra, Rbp4, Wnt5a, Wt1, Dhcr24	2	0.363222		Bik, Msh2	3	0.627265		Sox2, Sox9, Hmgb2	2	0.756793		Ar, Esr1					10	0.0109172	1	Dhh, Gjb2, Hoxa13, Hoxd13, Lhx9, Pdgfra, Rbp4, Wnt4, Wnt5a, Wt1	2	0.80109		Bcl2, Dhcr24
563	regulation of Ras protein signal transduction	25	0.00287702	1	Bcl6, Arhgef2, Mcf2l, Cyth1, Ttn, Tiam2, Ngef, Tbc1d8, Net1, Mtor, Grtp1, Arhgef3, Arhgef6, Als2, Akap13, Arfgap2, Scrib, Agap2, Abra, Rabgap1, Arhgef16, Iqsec3, Plekhg5, Prex1, Obscn	25	0.0847969		Csf1, Asap1, Kitl, Cyth3, Vav1, Rabgap1l, D10Ertd610e, Sgsm1, Arhgef5, Tbc1d2b, Arap1, Syde1, Cyth4, Psd, Tbc1d9b, Plekhg2, Tbc1d10a, Rgnef, Nrg1, Spata13, Farp1, Als2cl, Tbc1d8b, Arhgef33, Tbc1d2	2	0.787478		Plekhg4, Agap3	10	0.29159		Bcl6, Ttn, Ngef, Net1, Grtp1, Arhgef3, Arhgef10l, Arhgef19, Agap1, Obscn	13	0.0030095	1	Cyth1, Cyth2, Itsn2, Tiam1, Tiam2, Mtor, Tbc1d30, Arfgap2, Dgkz, Scrib, Sgsm3, Arhgef9, Plekhg5					12	0.735596		Lpar1, Vav1, Sgsm1, Plekhg2, Rgnef, Nrg1, Farp1, Farp2, Arfgap1, Arhgef33, Tbc1d2, Kalrn	12	0.0204827	1	Csf1, Asap1, Cyth3, D10Ertd610e, Arhgef5, Cyth4, Ndel1, Tbc1d10a, Asap2, Arap2, Spata13, Adap1
564	regulation of alpha-beta T cell activation	4	0.451042		Adora2a, Bcl6, Cd28, Btla	8	0.0457405	1	Ada, Cd24a, Cd3e, Il4ra, Il6, Pnp, Sykb, Tgfbr2																	4	0.432044		Ada, Cd80, Il4ra, Il6	4	0.0806508		Cd1d1, Cd24a, Pnp, Sykb
565	positive regulation of alpha-beta T cell activation					8	0.0111719	1	Ada, Cd24a, Cd3e, Il4ra, Il6, Pnp, Sykb, Tgfbr2																	4	0.275328		Ada, Cd80, Il4ra, Il6	4	0.0416555	1	Cd1d1, Cd24a, Pnp, Sykb
566	positive regulation of alpha-beta T cell differentiation					6	0.0337542	1	Ada, Il4ra, Il6, Pnp, Sykb, Tgfbr2																	3	0.390479		Ada, Il4ra, Il6	3	0.109563		Cd1d1, Pnp, Sykb
567	lymphocyte activation	14	0.633059		Bcl6, Ccnd3, Cd28, Cxcr4, Fyn, Jag2, Pknox1, Psen2, Ptpn22, Rbpj, Rpl22, Satb1, Unc13d, Shb	26	0.0897153		Ada, Bak1, Bcl2a1d, Cd24a, Cd3e, Bcl11a, Fas, Fkbp1a, Fkbp1b, Flt3l, H2-M3, Il11ra1, Irf1, Myh9, Pax1, Lcp1, Cxcl12, Swap70, Sykb, Cd40, Tpd52, Vav1, Hdac7, Foxp1, Plcg2, Gm13272	5	0.0789044		Eomes, Hdac5, Msh2, Ncaph2, Clcf1	6	0.880204		Bcl6, Cxcr4, Jag2, Blnk, Pknox1, 5830411N06Rik	4	0.881945		Stat5a, Unc13d, Hdac9, Shb					13	0.699788		Ada, Bcl2a1d, Bcl3, Bcl11a, Fas, Fkbp1b, Il11ra1, Pax1, Lcp1, Swap70, Vav1, Bcl11b, Gm13272	13	0.0125182	1	Bcl2, Cd1d1, Cd24a, Flt3l, H2-M3, Ifnar1, P2rx7, Cxcl12, Sykb, Cd40, Hdac7, Plcg2, Lrrc8a
568	female sex differentiation	4	0.851813		Cdh6, Trp63, Nrip1, Chd7	10	0.178531		Adamts1, Ereg, Kdr, Lepr, Lhx9, Foxc1, Rbp4, Vegfa, Wnt5a, Vgf									3	0.504312		Esr1, Nos3, Stat5a					11	0.0133417	1	Adamts1, Bmpr1b, Ereg, Fst, Kdr, Lhx8, Lhx9, Rbp4, Wnt4, Wnt5a, Vgf	2	0.857851		Bcl2, Foxc1
569	male sex differentiation					9	0.198606		Gjb2, Hoxa13, Hoxd13, Lhx9, Pdgfra, Rbp4, Wnt5a, Wt1, Dhcr24	2	0.384592		Bik, Msh2	3	0.666685		Sox2, Sox9, Hmgb2	4	0.188555		Ar, Esr1, Fkbp4, Stat5a					10	0.0172664	1	Dhh, Gjb2, Hoxa13, Hoxd13, Lhx9, Pdgfra, Rbp4, Wnt4, Wnt5a, Wt1	2	0.82396		Bcl2, Dhcr24
570	regulation of retinal cell programmed cell death					2	0.406219		Bdnf, Cntf																					4	0.000255051	1	Bcl2, Bdnf, Cntf, Fgf2
571	filopodium assembly	5	0.00402924	1	Itga6, Baiap2l1, Itgb4, Mtss1, Mtss1l									3	0.0572311		Itga6, Baiap2l1, Mtss1
572	bone remodeling					4	0.206345		Acp5, Enpp1, Pth1r, Nox4																	5	0.0224044	1	Acp5, Tpp1, Enpp1, Pth1r, Tnfsf11
573	intracellular transport	30	0.689074		Apbb1, Cacnb1, Cux1, Dync1i1, Enah, Folr1, Kif1b, Napb, Nfkbia, Nefm, Six2, Stam, Stxbp4, Tob1, Ucp2, Ppp1r3c, Snx1, Slc37a2, Pex13, Als2, Gga2, Stx11, Sytl2, Rhot2, Agap2, Myl6b, Abra, Stradb, Atp2c1, Myh7b	38	0.844027		App, Bak1, Cask, Cd24a, Chm, Stx2, Fgf10, Fkbp1b, Kif1c, Myh9, Myl6, Sar1a, Sec23a, Stx3, Syngr1, Uchl1, Sytl4, Slc25a13, Htatip2, Ramp2, Txnip, Copz2, Stx6, Ergic1, Slc25a37, Arap1, Lman1, Tom1l1, Plekhf1, Cltb, 1700009N14Rik, Myh10, Akap12, Ap1s2, Flna, Klc3, Ankrd27, Apba1	2	0.975831		Apbb2, Pola2	11	0.978765		Chml, Napb, Nefm, Ran, Tap2, Myh14, Fam160a2, Sytl2, Ston2, Myl6b, Rph3al	19	0.0361503	1	Ap3b2, Apbb1, Bid, Cacnb1, Grpel2, Pick1, Stam, Stxbp4, Slc25a10, Copg, Snx1, Slc37a2, Xpo7, Nutf2, Gga2, Rhot2, Stradb, Atp2c1, Myh7b	2	0.908534		Atxn1, Spnb2	24	0.937623		App, Arntl, Cask, Cry2, Fgf10, Fkbp1b, Sar1a, Sec23a, Tgfb3, Sytl4, Htatip2, Ramp2, Ramp3, Txnip, Copz2, Slc25a37, Npc2, Vps36, Lman1, 1700009N14Rik, Akap12, H47, Klc3, Apba1	8	0.97601		Bcl2, Cd24a, Stx3, Grasp, Srp72, Myh10, Ndel1, Derl2
574	regulation of neurotransmitter secretion					6	0.0414511	1	Cacna1a, Celsr1, Ngf, Snca, Sncg, Sncaip																	4	0.162625		Celsr1, Snca, Sncg, Sncaip
575	antigen processing and presentation of peptide antigen					16	3.80556e-07	1	B2m, Calr, Fcer1g, H2-Ab1, H2-D1, H2-K1, H2-M3, H2-DMb1, H2-Q10, H2-Q2, H2-Q7, H2-Q8, H2-T23, Hfe, Tapbp, Ifi30, 2610524H06Rik, LOC547349																	8	0.00986741	1	Fcer1g, H2-Ab1, H2-D1, H2-Eb1, H2-Q2, H2-Q7, H2-Q8, H2-T23, Hfe, Ifi30	7	0.00054059	1	B2m, H2-M3, H2-Q10, Tapbp, 1500011B03Rik, 2610524H06Rik, LOC547349
576	vascular endothelial growth factor receptor signaling pathway					11	6.03272e-08	1	Figf, Foxc2, Flt1, Kdr, Foxc1, Nrp1, Pdgfra, Pdgfrb, Ccl2, Vegfa, Igsf10																	7	0.000219393	1	Figf, Flt1, Kdr, Nrp1, Pdgfra, Pdgfrb, Igsf10	2	0.346855		Foxc1, Ccl2
577	regulation of fibroblast proliferation	3	0.430543		Ngfr, Tdgf1, Morc3	5	0.129183		Ereg, Fosl2, Sphk1, Nupr1, Ifi30																	6	0.0108694	1	Ereg, Fosl2, Sphk1, Nupr1, Pmaip1, Ifi30
578	organelle fission	6	0.998956		Cdc25b, Arhgef2, Pex11a, Map2k1, Rgs14, Mapre3	9	0.999348		Bub1, Nedd9, Terf1, Tubb3, Lats2, Nek6, Lrrcc1, Mapre2, Cep164	10	4.41002e-05	1	Bub1b, Ccnb2, Timeless, Nek4, Fzr1, Pmf1, Ndc80, Cdca5, Ncapd2, Nup37	7	0.798739		Cdc25b, Ran, Pttg1, Spc24, Setd8, Cenpv, Katnb1	3	0.967553		Nek2, Pex11a, Akap8					4	0.999933		Tubb3, Lats2, Arl8a, Fsd1	4	0.937558		Mapre1, Hmga2, Anapc1, Lrrcc1
579	lung alveolus development	2	0.808933		Psen2, Tns3	9	0.000810887	1	Ada, Bmp4, Fgf10, Foxf1a, Kdr, Man1a2, Man2a1, Vegfa, Hopx					2	0.589822		Pdgfa, Pthlh									10	8.76313e-06	1	Ada, Bmp4, Fgf10, Pdpn, Foxf1a, Kdr, Man1a2, Man2a1, Tgfb3, Hopx
580	blood vessel morphogenesis	28	0.00107177	1	Klf5, Cited1, Cxcr4, Col18a1, Fgf1, Fgf6, Hey1, Itga4, Itga7, Mef2c, Notch1, Pgf, Pitx2, Pknox1, Prox1, Qk, Rbpj, Scg2, Tbx1, Tdgf1, Vegfc, Epgn, Myo18b, Tiparp, Rasa1, Shb, Arhgap22, Prok1	57	1.72324e-13	1	Acvrl1, Angpt1, Angpt2, Ang, Ang3, Apoe, Bak1, Bmp4, Cav1, Edn1, Ednra, Eng, Epas1, Ereg, Fgf10, Fgf18, Fgfr2, Figf, Ctgf, Foxc2, Flt1, B4galt1, Gja1, Hand2, Foxf1a, Hoxa3, Cyr61, Itgav, Kdr, Anpep, Lepr, Meis1, Meox2, Foxc1, Myh9, Nrp1, Plcd1, Prrx1, Pten, Ptprj, Cxcl12, Tbx4, Tgfbr2, Tgm2, Thy1, Tnfsf12, Vegfa, Wt1, Nus1, Htatip2, Hdac7, Mmp19, Emcn, Ecscr, Cspg4, Myocd, Egfl7	5	0.0873305		Fgfr1, Notch4, Vezf1, Plcd3, Ccbe1	12	0.164177		Cxcr4, Epha2, Fgf1, Hey1, Itga7, Cited2, Pdgfa, Pknox1, Qk, Sema5a, Arhgap22, Prok1	7	0.419318		Klf5, Cited1, Mef2c, Nos3, Pitx2, Plxnd1, Shb					37	1.14675e-07	1	Acvrl1, Angpt1, Ang, Ang3, Apoe, Bmp4, Cav1, Edn1, Eng, Epas1, Ereg, Fgf10, Fgfr2, Figf, Ctgf, Flt1, B4galt1, Hand2, Foxf1a, Hmox1, Hoxa3, Itgav, Kdr, Anpep, Meox2, Nrp1, Plcd1, Prrx1, Tbx4, Tgfb2, Thy1, Wt1, Nus1, Htatip2, Emcn, Ecscr, Myocd	14	0.00665572	1	Elk3, Fgf18, Fgf2, Gja1, Hbegf, Foxc1, Cx3cl1, Cxcl12, Tgm2, Zfpm2, Amot, Hdac7, Mmp19, Egfl7
581	spermatid differentiation	8	0.169314		Calca, Celf1, Dld, Neurl1a, Sept4, Mkks, Bbs2, Nme5	2	0.998616		Pvrl2, Six5					8	0.0120483	1	Calca, Celf1, Neurl1a, Acrbp, Bbs2, Ppp2r2b, Nme5, Hmgb2									2	0.990018		Dhh, Pvrl2
582	positive regulation of behavior	2	0.594427		Hmgb1, Scg2	5	0.0247224	1	Artn, Fgf10, Prkca, Cxcl12, Thbs1																	2	0.583477		Fgf10, Thbs1	2	0.305857		Prkca, Cxcl12
583	hemopoietic or lymphoid organ development	23	0.386382		Ank1, Bcl6, Cbfa2t3, Cd28, Fech, Id2, Jag2, Mb, Nfkb1, Pknox1, Psen2, Ptpn22, Rb1, Rbpj, Rpl22, Satb1, Six1, Six4, Sox6, Tbx1, Rogdi, Tiparp, Dyrk3	38	0.0438844	1	Ada, Bak1, Bcl2a1d, Bmp4, Cd24a, Cd3e, Epas1, Bcl11a, Sfxn1, Fas, Fgf10, Flt3l, Hcls1, Hoxa3, Hoxb3, Hoxb4, Hoxb7, Il11ra1, Irf1, Kdr, Ltbr, Meis1, Myh9, Pax1, Pbx1, Sykb, Tgfbr2, Tgfbr3, Timp1, Tnfrsf11a, Tpd52, Vav1, Vegfa, Hdac7, Foxp1, Ttc7, Plcg2, Gm13272	8	0.00987723	1	Add2, Ccnb2, Eomes, Hdac5, Msh2, Xrcc5, Ncaph2, Clcf1	13	0.451409		Ank1, Bcl6, Runx1, Cbfa2t3, Id2, Jag2, Mb, Pknox1, Six1, Six4, Hba-a2, Dyrk3, 5830411N06Rik	6	0.865285		Hba-a1, Rb1, Stat5a, Rogdi, Hdac9, Ciapin1					27	0.0913437		Ada, Bcl2a1d, Bcl3, Bmp4, Cebpa, Epas1, Bcl11a, Fas, Fgf10, Hcls1, Heph, Hoxa3, Irf8, Il11ra1, Kdr, Mlf1, Pax1, Tgfb2, Tgfbr3, Timp1, Tnfrsf11a, Tnfsf11, Vav1, Bcl11b, Pgm3, Picalm, Gm13272	10	0.466175		Bcl2, Cd1d1, Cd24a, Sfxn1, Flt3l, Hoxb7, Sykb, Hdac7, Plcg2, Lrrc8a
584	response to steroid hormone stimulus	5	0.640389		Bckdha, Gal, Hmgb1, Kcnma1, Map2k1	14	0.00511505	1	Adam9, Adh1, Fabp4, Arsa, Cav1, Cd24a, Col1a1, Fas, Lepr, Tbl1x, Tes, Tgfbr2, Timp3, Ugt1a6b					4	0.427274		Bckdha, Gal, Hmgb1, Hmgb2									9	0.0579907		Adam9, Adh1, Fabp4, Cav1, Fas, Hmox1, Tgfb3, Timp3, Ugt1a6b	5	0.104857		Arsa, Bcl2, Cd24a, Col1a1, Mmp13
585	digestive tract morphogenesis	4	0.431513		Acvr2b, Notch1, Tcf7, Trp63	8	0.0395773	1	Egfr, Stx2, Fgf10, Fgfr2, Gli2, Foxf1a, Shox2, Wnt5a					3	0.378682		Acvr2b, Gata4, Tcf7									5	0.199636		Egfr, Fgf10, Fgfr2, Foxf1a, Wnt5a	2	0.633865		Bcl2, Gli2
586	embryonic organ morphogenesis	15	0.276875		Bmp7, Dll1, Dlx2, Gnas, Prox1, Six1, Six2, Six4, Tbx1, Tcap, Tcf7, Chst11, Kcnq4, C630004H02Rik, Chd7	36	5.92204e-06	1	Alx3, Bmp4, Celsr1, Col11a1, Col2a1, Edn1, Fgf10, Fgfr2, Foxc2, Gli2, Gsc, Foxg1, Hoxa2, Hoxa3, Hoxa5, Hoxb3, Hoxb4, Hoxb5, Hoxb6, Hoxb7, Hoxb8, Hoxd10, Myo7a, Prrx1, Rarg, Rbp4, Shox2, Tcfap2a, Tgfbr2, Zic1, Vax2, Aldh1a3, Hoxb2, Rarb, Insig1, Itga8	2	0.747553		Fgfr1, Hoxc4	14	0.0118326	1	Dll1, Efna1, Epha2, Gata4, Six1, Six4, Sox2, Tcap, Tcf7, Chst11, Kcnq4, C630004H02Rik, Chd7, Frs2	3	0.927664		Dlx2, Rdh10, Clic5					21	0.0092346	1	Alx3, Bmp4, Celsr1, Col11a1, Col2a1, Edn1, Fgf10, Fgfr2, Gsc, Hoxa2, Hoxa3, Hoxa5, Hoxd10, Mafb, Mdfi, Prrx1, Rbp4, Tgfb3, Zic1, Aldh1a3, Itga8	14	0.00111636	1	Gli2, Foxg1, Hoxa7, Hoxb5, Hoxb6, Hoxb7, Hoxb8, Hoxd3, Hoxd4, Hoxd9, Rarg, Tbx15, Vax2, Insig1
587	gut development	3	0.784827		Acvr2b, Notch1, Tcf7	12	0.00105512	1	Ada, Col3a1, Ednrb, Egfr, Stx2, Fgf10, Foxl1, Gli2, Foxf1a, Pcsk5, Aldh1a2, Wnt5a					4	0.200461		Acvr2b, Foxf2, Gata4, Tcf7									9	0.00506475	1	Ada, Col3a1, Ednrb, Egfr, Fgf10, Foxf1a, Pcsk5, Aldh1a2, Wnt5a	2	0.695079		Bcl2, Gli2
588	embryonic gut development					6	0.00880479	1	Ada, Fgf10, Gli2, Foxf1a, Pcsk5, Aldh1a2					2	0.432738		Foxf2, Gata4									5	0.0137855	1	Ada, Fgf10, Foxf1a, Pcsk5, Aldh1a2
589	embryonic organ development	23	0.154858		Bmp7, Cited1, Dll1, Dlx2, Gcm1, Gnas, Itga4, Lef1, Pitx2, Prox1, Six1, Six2, Six4, Tbx1, Tcap, Tcf7, Dnajb6, Esrrb, Map2k1, Chst11, Kcnq4, C630004H02Rik, Chd7	55	6.3376e-09	1	Ada, Adm, Alx3, Bmp4, Cebpb, Celsr1, Socs3, Col11a1, Col2a1, Ddit3, Edn1, Egfr, Epas1, Fgf10, Fgfr2, Foxc2, Gli2, Gsc, Foxf1a, Foxg1, Hoxa2, Hoxa3, Hoxa5, Hoxb3, Hoxb4, Hoxb5, Hoxb6, Hoxb7, Hoxb8, Hoxd10, Cyr61, Krt19, Krt8, Myo7a, Pbx1, Pcsk5, Pkd2, Plcd1, Prrx1, Aldh1a2, Rarg, Rbp4, Shox2, Tcfap2a, Tgfbr2, Vcam1, Vegfa, Zic1, Vax2, Aldh1a3, Rspo3, Hoxb2, Rarb, Insig1, Itga8	4	0.334172		Eomes, Fgfr1, Hoxc4, Plcd3	23	0.000246243	1	Runx1, Dll1, Efna1, Epha2, Esx1, Foxf2, Gata2, Gata4, Gcm1, Grb2, Hhex, Lef1, Cited2, Six1, Six4, Sox2, Tcap, Tcf7, Chst11, Kcnq4, C630004H02Rik, Chd7, Frs2	6	0.763078		Cited1, Dlx2, Pitx2, Esrrb, Rdh10, Clic5					35	7.67009e-05	1	Ada, Adm, Alx3, Bmp4, Cebpa, Cebpb, Celsr1, Col11a1, Col2a1, Ddit3, Edn1, Egfr, Epas1, Fgf10, Fgfr2, Gsc, Foxf1a, Hoxa2, Hoxa3, Hoxa5, Hoxd10, Mafb, Mdfi, Pcsk5, Pkd2, Plcd1, Prrx1, Aldh1a2, Rbp4, Tgfb3, Vcam1, Zic1, Aldh1a3, Rspo3, Itga8	16	0.00610397	1	Socs3, Gli2, Foxg1, Hoxa7, Hoxb5, Hoxb6, Hoxb7, Hoxb8, Hoxd3, Hoxd4, Hoxd9, Rarg, Tbx15, Zfpm2, Vax2, Insig1
590	positive regulation of response to stimulus	15	0.480653		Apbb1, Cd28, Hmgb1, Masp1, Nfkbia, Psen2, Ptpn22, Scg2, Sh2b2, Cadm1, Tbk1, Tnfrsf13c, Ube2n, Dusp22, Nod2	41	1.75113e-06	1	Ada, Fabp4, Artn, B2m, Bcl2a1d, Serping1, C1qa, C1qb, C1qc, C2, C3, C4bp, Cd24a, Cd3e, Cfh, Cd55, Daf2, Ereg, Fcer1g, Fgf10, H2-K1, H2-M3, H2-Q2, H2-Q7, H2-Q8, Myd88, Ntrk3, Prkca, Pnp, Raet1b, Raet1c, Cxcl12, Sykb, Tgm2, Thbs1, Thy1, Tnfrsf1a, Tnfsf12, Tlr2, C1ra, Ticam1, C1rl, Plcg2, Gm5077, Raet1e	2	0.796439		Cdkn2a, Ulbp1	6	0.865792		Hmgb1, Tap2, Sh2b2, Cadm1, Ube2n, Nod2	4	0.870692		Apbb1, Hipk2, Stat5a, Tlr4					21	0.0380551	1	Ada, Fabp4, Bcl2a1d, Serping1, C1qa, C1qb, C1qc, C4bp, Cd55, Daf2, Ereg, Fcer1g, Fgf10, H2-Q2, H2-Q7, H2-Q8, Ntrk3, Raet1b, Raet1c, Tgfb2, Thbs1, Thy1, Tnfrsf1a, Nod1, Raet1e	16	0.000482619	1	B2m, C2, Cd1d1, Cd24a, H2-M3, Cd47, Myd88, P2rx7, Prkca, Pnp, Cxcl12, Sykb, Tgm2, C1ra, Plcg2, Gm5077
591	developmental growth	14	0.0280613	1	Dclk1, Dcx, Gdf9, Hoxa11, Notch1, Pax7, Psen2, Ulk1, Esrrb, Bin3, Chst11, Gatm, Tbce, Lrp4	18	0.0184497	1	Adm, App, Bmp4, Csf1, Ereg, Fgf10, Fgfr2, Gap43, Mtpn, Gja1, Gli2, Hoxd11, Hoxd13, Igf1, Ppard, Pten, Timp3, Wnt5a					7	0.205777		Pax7, Pthlh, Sox9, Chst11, Gatm, Dmbx1, Lrp4	5	0.268521		Ar, Dclk1, Esr1, Esrrb, Rdh10					15	0.010084	1	Adm, App, Bmp4, Bmpr1b, Ereg, Fgf10, Fgfr2, Gap43, Mtpn, Hoxd11, Hoxd13, Igf1, Ptgs2, Timp3, Wnt5a	9	0.0102407	1	Bcl2, Csf1, Gja1, Gli2, Hbegf, Ndn, Ppard, Ulk2, Ndel1
592	embryonic morphogenesis	40	0.00715011	1	Acvr2b, Bmp7, Cobl, Dld, Dll1, Dlx2, Enah, Gcm1, Gnas, Hoxa10, Hoxa11, Itga4, Jag2, Lef1, Notch1, Prkaca, Prox1, Psen2, Six1, Six2, Six4, Tbx1, Tcap, Tcf7, Tdgf1, Trp63, Vasp, Vegfc, Dnajb6, Esrrb, Cdon, Chst11, Kcnq4, Scrib, Hoxc11, Hectd1, C630004H02Rik, Lrp4, Zfp697, Chd7	70	4.39032e-08	1	Adm, Alx3, Bmp4, Celsr1, Cfl1, Socs3, Col11a1, Col2a1, Crabp2, Lefty1, Edn1, Fbn2, Fgf10, Fgfr2, Foxc2, Gli2, Gsc, Foxf1a, Foxg1, Hoxa13, Hoxa2, Hoxa3, Hoxa5, Hoxb3, Hoxb4, Hoxb5, Hoxb6, Hoxb7, Hoxb8, Hoxd10, Hoxd11, Hoxd12, Hoxd13, Cyr61, Lmo4, Foxc1, Msx1, Msx2, Myo7a, Pbx1, Prrx1, Rab23, Aldh1a2, Rarg, Rbp4, Shox2, Tbx4, Tbx5, Tcfap2a, Tgfb1i1, Tgfbr2, Twist1, Vcam1, Wnt5a, Zic1, Grem1, Mab21l…	5	0.361471		Eomes, Fgfr1, Foxa2, Hoxc4, Pax3	26	0.00470727	1	Acvr2b, Dll1, Efna1, Epha2, Esx1, Gata4, Gcm1, Grb2, Hhex, Jag2, Lef1, Pou2f1, Six1, Six4, Sox2, Tcap, Tcf7, Cdon, Chst11, Kcnq4, Ipmk, Hoxc11, C630004H02Rik, Lrp4, Chd7, Frs2	10	0.604522		Cobl, Dlx2, Prkaca, Vasp, Esrrb, Rdh10, Scrib, Hoxc10, Clic5, Zfp697					42	0.00142562	1	Adm, Alx3, Bmp4, Celsr1, Col11a1, Col2a1, Crabp2, Edn1, Fbn2, Fgf10, Fgfr2, Gdf5, Gsc, Foxf1a, Hoxa13, Hoxa2, Hoxa3, Hoxa5, Hoxd10, Hoxd11, Hoxd12, Hoxd13, Mafb, Mdfi, Prrx1, Aldh1a2, Rbp4, Tbx4, Tgfb1i1, Tgfb3, Vcam1, Wnt4, Wnt5a, Zic1, Mab21l2, Dlc1, Aldh1a3, Ppap2b, Ptk7, Rspo3, Cyp26b1, Itga8	26	8.21408e-05	1	Socs3, Lefty1, Gli2, Foxg1, Hoxa7, Hoxb5, Hoxb6, Hoxb7, Hoxb8, Hoxd3, Hoxd4, Hoxd9, Foxc1, Mmp13, Rab23, Rarg, Tbx15, Tbx5, Twist1, Ugdh, Grem1, Odz4, Vax2, Amot, Shank3, Insig1
593	reproductive structure development	5	0.987057		Cdh6, Notch1, Trp63, Wdr77, Nrip1	26	0.000870543	1	Adamts1, Bak1, Bmp4, Cd44, Cyp7b1, Ereg, Fgfr2, Gli2, Foxa1, Hoxa13, Hoxd13, Igf1, Kdr, Lepr, Lhx9, Foxc1, Pten, Rarg, Rbp4, Sfrp1, Tnc, Vegfa, Wnt5a, Wt1, Osr1, Vgf	2	0.670513		Bik, Msh2	3	0.967533		Sox9, Hmgb2, Frs2	6	0.256678		Ar, Esr1, Fkbp4, Nos3, Stat5a, Rdh10					25	1.11323e-05	1	Adamts1, Ahr, Bmp4, Bmpr1b, Cd44, Cyp7b1, Dhh, Ereg, Fgfr2, Fst, Foxa1, Hoxa13, Hoxd13, Igf1, Kdr, Lhx8, Lhx9, Rbp4, Sfrp1, Tnc, Wnt4, Wnt5a, Wt1, Osr1, Vgf	4	0.751762		Bcl2, Gli2, Foxc1, Rarg
594	regulation of muscle development	8	0.0333595	1	Btg1, Cxadr, Igfbp3, Lef1, Ngfr, Musk, Cdon, Itgb1bp3	11	0.00800177	1	Bmp4, Fgfr2, Gja1, Rbp4, Tbx5, Tgfbr2, Twist1, Hdac7, Boc, Mbnl3, Myocd	2	0.306526		Fgfr1, Hdac5	6	0.0268144	1	Gata4, Lef1, Ngfr, Musk, Cdon, Itgb1bp3	2	0.682301		Igfbp3, Hdac9					5	0.358535		Bmp4, Fgfr2, Rbp4, Boc, Myocd	5	0.0390871	1	Bcl2, Gja1, Tbx5, Twist1, Hdac7
595	regulation of developmental growth	5	0.278438		Cxadr, Myod1, Musk, Prox1, Ulk1	9	0.0258151	1	Fgfr2, Ngf, Nrp1, Ntrk3, Rbp4, Sema3f, Tbx5, Tgfbr2, Hopx					4	0.180147		Gata4, Myod1, Musk, Ntn1									7	0.0426477	1	Cdh4, Fgfr2, Nrp1, Ntrk3, Rbp4, Sema3f, Hopx	2	0.675902		Tbx5, Ulk2
596	regulation of smooth muscle cell proliferation					7	0.0106633	1	Ang, Bmp4, Ereg, Myd88, Tgfbr2, Tgm2, Vegfa																	3	0.415796		Ang, Bmp4, Ereg	3	0.119423		Hbegf, Myd88, Tgm2
597	neuron fate commitment	7	0.121812		Dll1, Dlx2, Jag2, Lbx1, Notch1, Notch3, Pax7	6	0.503052		Bmp4, Gli2, Foxa1, Hoxd10, Nkx6-1, Nrg1	2	0.329781		Foxa2, Pax3	7	0.0102244	1	Dll1, Dlx1, Jag2, Notch3, Pax7, Sox2, Isl2	3	0.351171		Dlx2, Lbx1, Hoxc10					6	0.2336		Bmp4, Foxa1, Hoxd10, Nkx6-1, Tgfb2, Nrg1
598	neuron development	40	0.000149259	1	Adora2a, Ank3, Apbb1, Arx, Bmp7, Cdk5r1, Cdkn1c, Cxcr4, Ctf1, Dclk1, Dcx, Dmd, Enah, Erbb2, Etv1, Nefl, Ngfr, Notch1, Pak1, Pitx3, Robo3, Reln, Rpgr, Sema6c, Slit1, Ulk1, Vasp, Gprin1, Bbs1, Nrn1, Tbce, Whrn, Als2, Celsr3, Ablim1, Amigo1, Ppp1r9a, Slitrk4, Ephb1, Nrcam	50	0.000155893	1	App, Artn, Bdnf, Cacna1a, Ctnna2, Cd24a, Chl1, Clu, Cntf, Efna5, Epha4, Epha7, Gap43, Gas7, Gli2, Foxg1, Foxd1, Hoxa2, Hoxd10, Lhx2, Lst1, Mtap2, Myo7a, Nrp1, Nrtn, Ntf3, Pten, Ptprz1, Ryk, Cxcl12, Slc1a3, Slit2, Slit3, Stxbp1, Thy1, Uchl1, Vegfa, Vax2, Srpx, B3gnt2, Slitrk5, Myh10, Klf7, Rgnef, Boc, Rac3, Phgdh, Klk8, Tnn, Tug1, Gm6756, Gm8096	4	0.450621		Apbb2, Fgfr1, Gnat2, Etv4	21	0.0127793	1	Runx1, Cdk5r1, Cxcr4, Ctf1, Etv1, Gdnf, Stmn1, Nefl, Ngfr, Ntn1, Pak1, Pitx3, Sema5a, Sema6c, Gprin1, Nrn1, Whrn, Isl2, Onecut2, Ppp1r9a, Nrcam	8	0.650247		Apbb1, Arx, Dclk1, Rab3a, Vasp, Bbs1, Efhd1, Clic5	2	0.800501		Robo1, Slitrk6	41	3.65489e-05	1	Alcam, App, Bmpr1b, Ctnna2, Cdh4, Chl1, Efna5, Efnb1, Epha4, Gap43, Gas7, Foxd1, Hoxa2, Hoxd10, Lhx2, Lhx8, Nrp1, Ntf3, Numbl, Prkg1, Ptprz1, Slc1a3, Slit2, Slit3, Tgfb2, Thy1, Srpx, Bcl11b, Rtn4r, Slitrk5, Klf7, Rgnef, Boc, Rac3, Farp2, Rtn4rl1, Grin3a, Klk8, Robo2, Tnn, Tug1	18	0.00701858	1	Bcl2, Bdnf, Cacna1a, Cd24a, Clu, Cntf, Gli2, Foxg1, Hoxd9, Lst1, Mtap2, Ndn, Pbx3, Cxcl12, Vax2, Ulk2, Myh10, Ndel1
599	cell morphogenesis involved in neuron differentiation	29	0.000116787	1	Ank3, Apbb1, Arx, Bmp7, Cdk5r1, Cxcr4, Dclk1, Dcx, Enah, Erbb2, Etv1, Nefl, Ngfr, Notch1, Robo3, Reln, Sema6c, Slit1, Ulk1, Vasp, Bbs1, Nrn1, Tbce, Celsr3, Ablim1, Amigo1, Slitrk4, Ephb1, Nrcam	34	0.000439982	1	App, Artn, Bdnf, Cacna1a, Ctnna2, Chl1, Efna5, Epha4, Epha7, Gap43, Gli2, Foxg1, Foxd1, Hoxa2, Lhx2, Myo7a, Nrp1, Ntf3, Ptprz1, Ryk, Cxcl12, Slc1a3, Slit2, Slit3, Stxbp1, Uchl1, Vax2, B3gnt2, Slitrk5, Myh10, Klf7, Rgnef, Boc, Tnn	2	0.789301		Apbb2, Etv4	12	0.108982		Cdk5r1, Cxcr4, Etv1, Stmn1, Nefl, Ngfr, Ntn1, Sema5a, Sema6c, Nrn1, Isl2, Nrcam	7	0.344984		Apbb1, Arx, Dclk1, Rab3a, Vasp, Bbs1, Clic5	2	0.632332		Robo1, Slitrk6	30	2.74226e-05	1	Alcam, App, Bmpr1b, Ctnna2, Cdh4, Chl1, Efna5, Efnb1, Epha4, Gap43, Foxd1, Hoxa2, Lhx2, Nrp1, Ntf3, Numbl, Ptprz1, Slc1a3, Slit2, Slit3, Tgfb2, Bcl11b, Rtn4r, Slitrk5, Klf7, Rgnef, Boc, Rtn4rl1, Robo2, Tnn	11	0.0474291	1	Bcl2, Bdnf, Cacna1a, Gli2, Foxg1, Ndn, Cxcl12, Vax2, Ulk2, Myh10, Ndel1
600	embryonic skeletal system morphogenesis	7	0.317538		Dlx2, Gnas, Six1, Six2, Six4, Tbx1, Chst11	20	8.16629e-06	1	Alx3, Bmp4, Col11a1, Foxc2, Gsc, Hoxa2, Hoxa3, Hoxa5, Hoxb3, Hoxb4, Hoxb5, Hoxb6, Hoxb7, Hoxb8, Hoxd10, Prrx1, Shox2, Tcfap2a, Tgfbr2, Hoxb2					3	0.727497		Six1, Six4, Chst11	2	0.818769		Dlx2, Rdh10					11	0.0133417	1	Alx3, Bmp4, Col11a1, Gsc, Hoxa2, Hoxa3, Hoxa5, Hoxd10, Mdfi, Prrx1, Tgfb3	9	0.000616755	1	Hoxa7, Hoxb5, Hoxb6, Hoxb7, Hoxb8, Hoxd3, Hoxd4, Hoxd9, Tbx15
601	skeletal system morphogenesis	13	0.231643		Acvr2b, Dlx2, Fgf6, Gnas, Hoxa11, Mef2c, Six1, Six2, Six4, Tbx1, Schip1, Chst11, Tiparp	39	4.79214e-10	1	Acp5, Alx3, Bmp4, Cbs, Col11a1, Col2a1, Col1a1, Fgf18, Fgfr2, Ctgf, Foxc2, Fmn1, Gsc, Hoxa2, Hoxa3, Hoxa5, Hoxb3, Hoxb4, Hoxb5, Hoxb6, Hoxb7, Hoxb8, Hoxc8, Hoxd10, Hoxd11, Mmp2, Pax1, Pdgfra, Pdgfrb, Prrx1, Rarg, Ryk, Shox2, Tbx4, Tcfap2a, Tgfbr2, Thra, Hoxb2, Insig1					6	0.59148		Acvr2b, Pthlh, Six1, Six4, Sox9, Chst11	4	0.668149		Dlx2, Mef2c, Mef2d, Rdh10					25	1.11323e-05	1	Acp5, Alx3, Bmp4, Bmpr1b, Col11a1, Col2a1, Fgfr2, Ctgf, Fmn1, Gsc, Hoxa2, Hoxa3, Hoxa5, Hoxd10, Hoxd11, Mdfi, Mmp2, Nab2, Pax1, Pdgfra, Pdgfrb, Prrx1, Tbx4, Tgfb2, Tgfb3	18	3.30734e-07	1	Col1a1, Fgf18, Hoxa7, Hoxb5, Hoxb6, Hoxb7, Hoxb8, Hoxc8, Hoxd3, Hoxd4, Hoxd8, Hoxd9, Nab1, P2rx7, Rarg, Tbx15, Thra, Insig1
602	embryonic skeletal system development	10	0.145328		Dlk1, Dlx2, Gnas, Pax7, Six1, Six2, Six4, Tbx1, Chst11, Etl4	26	2.33668e-07	1	Alx3, Bmp4, Col11a1, Foxc2, Gsc, Hoxa2, Hoxa3, Hoxa5, Hoxb3, Hoxb4, Hoxb5, Hoxb6, Hoxb7, Hoxb8, Hoxb9, Hoxc5, Hoxc6, Hoxd10, Pbx1, Pcsk5, Prrx1, Rbp4, Shox2, Tcfap2a, Tgfbr2, Hoxb2					5	0.419448		Dlx1, Pax7, Six1, Six4, Chst11	2	0.891023		Dlx2, Rdh10					13	0.0129623	1	Alx3, Bmp4, Col11a1, Gsc, Hoxa2, Hoxa3, Hoxa5, Hoxd10, Mdfi, Pcsk5, Prrx1, Rbp4, Tgfb3	11	0.00017993	1	Hoxa7, Hoxb5, Hoxb6, Hoxb7, Hoxb8, Hoxb9, Hoxc6, Hoxd3, Hoxd4, Hoxd9, Tbx15
603	tissue morphogenesis	30	0.0040082	1	Actc1, Bmp2, Bmp7, Btrc, Ddr1, Cobl, Enah, Fgfr3, Hoxa11, Jag2, Lef1, Ngfr, Notch1, Pgf, Pitx2, Prkaca, Prox1, Six1, Tnni1, Tnnt2, Tpm1, Trp63, Vasp, Vegfc, Gzf1, Scrib, Npnt, Hectd1, Fras1, Frem2	52	7.76178e-08	1	Adm, Bmp4, Cd44, Celsr1, Cfl1, Col11a1, Csf1, Cyp7b1, Egfr, Fgf10, Fgf7, Fgfr2, Fkbp1a, Foxc2, Gli2, Gpc3, Foxf1a, Foxd1, Foxa1, Hoxa13, Hoxa5, Hoxb4, Hoxd11, Hoxd13, Igf1, Jag1, Klf4, Lama1, Lmo4, Ly6e, Foxc1, Nrp1, Pbx1, Aldh1a2, Rarg, Sfrp1, Snai1, Tbx4, Tbx5, Tcfap2a, Tgfb1i1, Tgfbr3, Tnc, Twist1, Vdr, Wnt5a, Grem1, Dlc1, Aldh1a3, Ptk7, Tbx18, Hoxb2	6	0.0515794		Car2, Eomes, Pax3, Etv4, Timeless, Ptcd2	16	0.0532538		Actc1, Epha2, Gdnf, Hhex, Jag2, Lef1, Ngfr, Pthlh, Six1, Sox9, Tnni1, Tnnt2, Tpm1, Ipmk, Npnt, Frs2	13	0.0235689	1	Ar, Btrc, Cobl, Esr1, Foxq1, Pitx2, Prkaca, Stat5a, Vasp, Plxnd1, Gzf1, Rdh10, Scrib					40	5.80907e-07	1	Adm, Bmp4, Cd44, Celsr1, Col11a1, Cyp7b1, Egfr, Fgf10, Fgf7, Fgfr2, Fst, Gpc3, Foxf1a, Foxd1, Foxa1, Hoxa13, Hoxa5, Hoxd11, Hoxd13, Igf1, Ilk, Jag1, Klf4, Lama1, Nrp1, Aldh1a2, Sfrp1, Snai1, Tbx4, Tcf7l1, Tgfb1i1, Tgfb2, Tgfbr3, Tnc, Vdr, Wnt4, Wnt5a, Dlc1, Aldh1a3, Ptk7	11	0.178032		Bcl2, Csf1, Gli2, Nr3c1, Ly6e, Foxc1, Rarg, Tbx5, Twist1, Grem1, Shank3
604	gland development	17	0.353702		Bmp7, Btrc, Ddr1, Lef1, Neurl1a, Notch1, Pitx2, Rbpj, Six1, Tbx1, Trp63, Usf2, Irf6, Wdr77, Scrib, Socs2, Rxfp1	44	4.7233e-07	1	Bcat2, Bmp4, Cav1, Cd44, Cebpb, Csf1, Cyp7b1, Egfr, Eif2ak3, Fgf10, Fgf7, Fgfr2, B4galt1, Gli2, Hk2, Foxa1, Hoxa13, Hoxa3, Hoxa5, Hoxb3, Hoxb9, Hoxd13, Igf1, Il6, Lama1, Ly6e, Mdk, Foxc1, Nrp1, Pax1, Pbx1, Pitx1, Pten, Rarg, Sfrp1, Tes, Tgfbr2, Tgm2, Tnc, Tnfrsf11a, Vdr, Vegfa, Wnt5a, Irs2	2	0.814856		Fgfr1, Etv4	13	0.0931083		Gata2, Hhex, Lef1, Met, Cited2, Neurl1a, Ntn1, Pthlh, Six1, Sox2, Sox9, Usf2, Frs2	10	0.0760851		Ar, Btrc, Esr1, Fkbp4, Pitx2, Stat5a, Irf6, Plxnd1, Scrib, Socs2	2	0.661641		Sema3c, Xbp1	32	1.89135e-05	1	Ahr, Bmp4, Cav1, Cd44, Cebpb, Cyp7b1, Egfr, Eif2ak3, Fgf10, Fgf7, Fgfr2, B4galt1, Foxa1, Hoxa13, Hoxa3, Hoxa5, Hoxd13, Igf1, Il6, Lama1, Mdk, Nrp1, Pax1, Pitx1, Sfrp1, Tgfb3, Tnc, Tnfrsf11a, Tnfsf11, Vdr, Wnt4, Wnt5a	13	0.0156643	1	Bcl2, Csf1, Fgf2, Gli2, Nr3c1, Hoxb9, Hoxd3, Hoxd9, Ly6e, Foxc1, Rarg, Tgm2, Irs2
605	appendage development	12	0.243009		Gnas, Hoxa10, Hoxa11, Lef1, Notch1, Psen2, Trp63, Chst11, Hoxc11, Lrp4, Zfp697, Chd7	34	2.77475e-08	1	Alx3, Bak1, Bmp4, Col2a1, Crabp2, Fbn2, Fgf10, Fgfr2, Fmn1, Gli2, Hoxa13, Hoxd10, Hoxd11, Hoxd12, Hoxd13, Meox2, Msx1, Msx2, Pbx1, Pcsk5, Pitx1, Prrx1, Rab23, Aldh1a2, Rarg, Shox2, Tbx4, Tbx5, Twist1, Wnt5a, Grem1, Mbnl1, Rarb, Cyp26b1					6	0.512414		Lef1, Chst11, Asph, Hoxc11, Lrp4, Chd7	3	0.824099		Rdh10, Hoxc10, Zfp697					22	7.71222e-05	1	Alx3, Bmp4, Col2a1, Crabp2, Fbn2, Fgf10, Fgfr2, Fmn1, Gdf5, Hoxa13, Hoxd10, Hoxd11, Hoxd12, Hoxd13, Meox2, Pcsk5, Pitx1, Prrx1, Aldh1a2, Tbx4, Wnt5a, Cyp26b1	8	0.0665246		Gli2, Hoxd9, Mmp13, Rab23, Rarg, Tbx5, Twist1, Grem1
606	cardiac muscle tissue development	13	0.000655949	1	Actc1, Csrp3, Cxadr, Pitx2, Prox1, Tdgf1, Tnni1, Tnnt2, Tpm1, Ttn, Xirp1, Murc, Myo18b	17	8.85598e-05	1	Col11a1, Fhl2, Fkbp1a, Foxc2, Gata6, Itgb1, Ly6e, Foxc1, Myh11, Pten, Rbp4, Tbx5, Tgfbr3, Myh10, Foxp1, Nrg1, Rarb					10	0.00037368	1	Acadm, Actc1, Csrp3, Gata4, Tnni1, Tnnt2, Tpm1, Ttn, Xirp1, Murc									8	0.103615		Col11a1, Fhl2, Itgb1, Myh11, Rbp4, Tgfb2, Tgfbr3, Nrg1	5	0.0908902		Ly6e, Foxc1, Tbx5, Zfpm2, Myh10
607	skeletal muscle fiber development	11	5.61202e-05	1	Chrna1, Acta1, Cacna1s, Erbb2, Myog, Musk, Pak1, Als2, Dner, Lrp4, Dok7	3	0.839583		App, Cav2, Tnc					8	0.000210656	1	Chrna1, Acta1, Cacna1s, Myog, Musk, Pak1, Lrp4, Dok7									2	0.903411		App, Tnc
608	regulation of skeletal muscle fiber development	5	0.024645	1	Btg1, Igfbp3, Musk, Cdon, Itgb1bp3	4	0.206345		Bmp4, Boc, Mbnl3, Myocd					3	0.130781		Musk, Cdon, Itgb1bp3	2	0.347034		Igfbp3, Hdac9					3	0.311942		Bmp4, Boc, Myocd
609	muscle fiber development	14	1.36838e-06	1	Chrna1, Acta1, Cacna1s, Cxadr, Erbb2, Myog, Musk, Pak1, Flnc, Als2, Myo18b, Dner, Lrp4, Dok7	4	0.74023		App, Cav2, Myh11, Tnc					8	0.000642778	1	Chrna1, Acta1, Cacna1s, Myog, Musk, Pak1, Lrp4, Dok7									3	0.758097		App, Myh11, Tnc
610	branching morphogenesis of a tube	13	0.0357198	1	Bmp2, Bmp7, Btrc, Ddr1, Cxcr4, Hoxa11, Notch1, Pgf, Pitx2, Pxn, Six1, Gzf1, Npnt	28	1.80003e-07	1	Bmp4, Cd44, Csf1, Edn1, Ednra, Eng, Fgf10, Foxc2, Flt1, B4galt1, Gli2, Gpc3, Foxf1a, Foxd1, Foxa1, Hoxa5, Hoxd11, Igf1, Kdr, Lama1, Nrp1, Pbx1, Cxcl12, Tgfbr2, Vdr, Vegfa, Wnt5a, Grem1	4	0.0442701	1	Foxa2, Notch4, Etv4, Timeless	6	0.309178		Cxcr4, Gdnf, Hhex, Sema5a, Six1, Npnt	7	0.0356756	1	Ar, Btrc, Esr1, Pitx2, Plxnd1, Gzf1, Rdh10					22	1.41837e-06	1	Bmp4, Cd44, Edn1, Eng, Fgf10, Flt1, B4galt1, Gpc3, Foxf1a, Foxd1, Foxa1, Hoxa5, Hoxd11, Igf1, Ilk, Kdr, Lama1, Mycn, Nrp1, Vdr, Wnt4, Wnt5a	5	0.303926		Bcl2, Csf1, Gli2, Cxcl12, Grem1
611	mesenchymal cell differentiation	5	0.478375		Bmp2, Lef1, Notch1, Rbpj, Tbx1	14	0.000723791	1	Cfl1, Edn1, Ednra, Ednrb, Fgfr2, Foxc2, Hand2, Foxc1, Kitl, Nfatc1, Nrp2, Nrtn, Aldh1a2, Sema3f	3	0.0645581		Eomes, Fgfr1, Pax3	3	0.584321		Gdnf, Lef1, Sox9									8	0.0541064		Edn1, Ednrb, Efnb1, Fgfr2, Hand2, Nrp2, Aldh1a2, Sema3f	2	0.775258		Bcl2, Foxc1
612	tissue remodeling	3	0.864049		Itga4, Mef2c, Tbx1	15	0.000120096	1	Acp5, Bak1, Cav1, Epas1, Fgf10, Foxc2, Hoxa3, Lipa, Foxc1, Enpp1, Pth1r, Tgm2, Vegfa, Nox4, Cspg4									2	0.714497		Mef2c, Nos3					10	0.00489123	1	Acp5, Cav1, Tpp1, Epas1, Fgf10, Hoxa3, Enpp1, Pth1r, Tgfb2, Tnfsf11	4	0.165899		Lipa, Foxc1, Tgm2, Nox4
613	neuron projection morphogenesis	31	9.01732e-06	1	Adora2a, Ank3, Apbb1, Arx, Bmp7, Cdk5r1, Cxcr4, Dclk1, Dcx, Dmd, Enah, Erbb2, Etv1, Nefl, Ngfr, Notch1, Robo3, Reln, Sema6c, Slit1, Ulk1, Vasp, Nrn1, Tbce, Als2, Celsr3, Ablim1, Amigo1, Slitrk4, Ephb1, Nrcam	35	0.000103565	1	App, Artn, Bdnf, Cacna1a, Ctnna2, Chl1, Clu, Efna5, Epha4, Epha7, Gap43, Gas7, Gli2, Foxg1, Foxd1, Hoxa2, Lhx2, Nrp1, Ntf3, Ptprz1, Ryk, Cxcl12, Slit2, Slit3, Stxbp1, Uchl1, Vax2, B3gnt2, Slitrk5, Myh10, Klf7, Rgnef, Boc, Klk8, Tnn	2	0.778126		Apbb2, Etv4	12	0.0915203		Cdk5r1, Cxcr4, Etv1, Stmn1, Nefl, Ngfr, Ntn1, Sema5a, Sema6c, Nrn1, Isl2, Nrcam	5	0.683403		Apbb1, Arx, Dclk1, Rab3a, Vasp	2	0.61992		Robo1, Slitrk6	31	5.09942e-06	1	Alcam, App, Bmpr1b, Ctnna2, Cdh4, Chl1, Efna5, Efnb1, Epha4, Gap43, Gas7, Foxd1, Hoxa2, Lhx2, Nrp1, Ntf3, Numbl, Ptprz1, Slit2, Slit3, Tgfb2, Bcl11b, Rtn4r, Slitrk5, Klf7, Rgnef, Boc, Rtn4rl1, Klk8, Robo2, Tnn	12	0.0170004	1	Bcl2, Bdnf, Cacna1a, Clu, Gli2, Foxg1, Ndn, Cxcl12, Vax2, Ulk2, Myh10, Ndel1
614	inner ear development	14	0.0104708	1	Cux1, Dll1, Fgfr3, Jag2, Kcnma1, Six1, Six4, Tbx1, Tcap, Dfna5, Kcnq4, Whrn, C630004H02Rik, Chd7	13	0.15812		Bdnf, Celsr1, Col11a1, Col2a1, Fgf10, Fgfr2, Foxg1, Jag1, Myo7a, Prrx1, Zic1, Insig1, Itga8					11	0.00248869	1	Dll1, Jag2, Six1, Six4, Sox2, Tcap, Dfna5, Kcnq4, Whrn, C630004H02Rik, Chd7									10	0.165094		Celsr1, Col11a1, Col2a1, Fgf10, Fgfr2, Jag1, Mafb, Prrx1, Zic1, Itga8	3	0.745141		Bdnf, Foxg1, Insig1
615	artery morphogenesis	2	0.651091		Prox1, Tbx1	5	0.0426423	1	Apoe, Eng, Foxc2, Foxc1, Prrx1																	3	0.258331		Apoe, Eng, Prrx1
616	cell projection morphogenesis	36	1.11855e-06	1	Adora2a, Ank3, Apbb1, Arx, Bmp7, Cdk5r1, Cxcr4, Dclk1, Dcx, Dmd, Enah, Erbb2, Etv1, Nefl, Ngfr, Notch1, Robo3, Reln, Sema6c, Slit1, Ulk1, Vasp, Bbs1, Mkks, Bbs2, Nrn1, Tbce, Als2, Wwtr1, Celsr3, Ablim1, Amigo1, Pkhd1, Slitrk4, Ephb1, Nrcam	35	0.0014181	1	App, Artn, Bdnf, Cacna1a, Ctnna2, Chl1, Clu, Efna5, Epha4, Epha7, Gap43, Gas7, Gli2, Foxg1, Foxd1, Hoxa2, Lhx2, Nrp1, Ntf3, Ptprz1, Ryk, Cxcl12, Slit2, Slit3, Stxbp1, Uchl1, Vax2, B3gnt2, Slitrk5, Myh10, Klf7, Rgnef, Boc, Klk8, Tnn	2	0.822672		Apbb2, Etv4	15	0.0305472	1	Cdk5r1, Cxcr4, Etv1, Stmn1, Nefl, Ngfr, Ntn1, Sema5a, Sema6c, Bbs2, Nrn1, Ttll3, Isl2, Onecut2, Nrcam	7	0.438145		Apbb1, Arx, Dclk1, Rab3a, Vasp, Bbs1, E2f4	2	0.670888		Robo1, Slitrk6	31	7.76517e-05	1	Alcam, App, Bmpr1b, Ctnna2, Cdh4, Chl1, Efna5, Efnb1, Epha4, Gap43, Gas7, Foxd1, Hoxa2, Lhx2, Nrp1, Ntf3, Numbl, Ptprz1, Slit2, Slit3, Tgfb2, Bcl11b, Rtn4r, Slitrk5, Klf7, Rgnef, Boc, Rtn4rl1, Klk8, Robo2, Tnn	12	0.0413923	1	Bcl2, Bdnf, Cacna1a, Clu, Gli2, Foxg1, Ndn, Cxcl12, Vax2, Ulk2, Myh10, Ndel1
617	cell motility	29	0.0597577		Apbb1, Arx, Cd34, Cdk5r1, Cxcr4, Dclk1, Dcx, Fyn, Itga3, Itga4, Itga6, Neurl1a, Plxna2, Pou4f1, Robo3, Reln, Scg2, Selplg, Six1, Six4, Tbx1, Ulk1, Map2k1, Schip1, Pex13, Scrib, Shroom2, Plekhg5, Tns3	48	0.000292285	1	Cap1, Ctnna2, Cd24a, Cfl1, Chl1, Coro1a, Cx3cr1, Lefty1, Ednrb, Egfr, Emx2, Nr2f1, Fcer1g, Fgf10, Ctgf, Flt1, B4galt1, Gja1, Itgb1, Kdr, Foxc1, Kitl, Myh9, Nrp1, Nrp2, Nrtn, Rhox5, Prkca, Plat, Ppard, Pten, Cxcl12, Sema3f, Scarb1, Tes, Tns1, Twist1, Vegfa, Elane, Pf4, Myh10, Itga1, Cspg4, Nrg1, Lamc1, Itga11, Tnn, Dock1	2	0.912789		Apbb2, Pax3	12	0.575924		Cdk5r1, Cxcr4, Gdnf, Itga3, Itga6, Met, Neurl1a, Ntn1, Pou4f1, Selp, Six1, Six4	7	0.760829		Apbb1, Arx, Dclk1, Dnaja1, Pvr, Scrib, Plekhg5					28	0.0671755		Ctnna2, Chl1, Coro1a, Cx3cr1, Ednrb, Efnb1, Egfr, Fcer1g, Fgf10, Ctgf, Flt1, B4galt1, Itgb1, Kdr, Nrp1, Nrp2, Plat, Prkg1, Sema3f, Tgfb2, Tns1, Pf4, Mdga1, Itga1, Srgap1, Nrg1, Itga11, Tnn	16	0.0243041	1	Cd24a, Lefty1, Emx2, Gja1, Hbegf, Foxc1, Ndn, Prkca, Ppard, Cx3cl1, Cxcl12, Scarb1, Twist1, Amot, Myh10, Ndel1
618	multicellular organismal homeostasis	3	0.968836		Adora1, Cidea, Bbs1	15	0.00894257	1	Acp5, Adrb3, Coro1a, Col2a1, Csf1, Epas1, Hfe, Htr2a, Kdr, Lipa, Pdgfrb, Pth1r, Vegfa, Nox4, Acaca																	13	0.00370234	1	Acp5, Adrb3, Coro1a, Tpp1, Col2a1, Epas1, Hfe, Htr2a, Kdr, Pdgfrb, Pth1r, Stat3, Tnfsf11	6	0.0614076		Adrb1, Bcl2, Csf1, Lipa, P2rx7, Nox4
619	homeostasis of number of cells within a tissue					3	0.629682		Coro1a, Csf1, Lipa																					4	0.0237688	1	Bcl2, Csf1, Lipa, P2rx7
620	chemical homeostasis	48	8.08452e-05	1	Abcb7, Chrna1, Chrnb1, Chrnd, Chrng, Adora1, Adora2a, Atp2a2, Calca, Csrp3, Dld, Dmpk, Drd4, Epor, Erbb2, Fech, Fyn, Gclc, Grik3, Hrc, Kcnh2, Kcnma1, Sypl2, Mttp, Pfkm, Prkcb, Plp1, Pygm, Qk, Ryr1, Ryr3, Slc2a4, Tfrc, Usf2, Xirp1, Sh2b2, Sco1, Mlxipl, Jph2, Atp1a2, Stim2, Serinc5, Slc9a2, Amigo1, Atp2c1, Slc9a7, Cacna1i, Slc9a9	53	0.00444732	1	Fabp4, Apoa2, Apoe, App, Bak1, Cacna1a, Cacna1g, Cav1, Cd24a, Edn1, Ednrb, Epas1, Fkbp1a, Fkbp1b, Gnb1, Hexa, Hexb, Hfe, Foxa1, Igf1, Itpr1, Kdr, Ldlr, Mbp, Ntf3, Oxt, P2rx4, Prkca, Pkd2, Pmp22, Ppard, Prnp, Pth1r, Scd2, Ccl2, Sgk1, Slc1a6, Snca, Scarb1, Tgm2, Trf, Vdr, Vegfa, Slc9a3r1, Nucb2, Gal3st1, Efhc1, Pik3cb, Pcsk9, Acaca, Nrg1, Ttc7, Vgf	3	0.81899		Cln3, Fxn, Mfi2	27	0.00295352	1	Abcb7, Chrna1, Chrnb1, Chrnd, Chrng, Atp2a2, Calca, Csrp3, Dmpk, Epor, Hrc, Pde3b, Pfkm, Pthlh, Qk, Ryr1, Tfrc, Usf2, Xirp1, Slc30a4, Sh2b2, Kcnmb4, Aqp11, Atp1a2, Slc9a2, Slc9a9, Rph3al	6	0.965477		Gclc, Pygm, Med12, Slc24a3, Stim2, Atp2c1					39	0.00976599	1	Fabp4, Apoe, App, Cacna1g, Cav1, Edn1, Ednrb, Epas1, Fkbp1b, Grik1, Hexa, Hexb, Hfe, Foxa1, Igf1, Kdr, Nab2, Ntf3, Oxt, P2rx4, Pkd2, Pmp22, Prnp, Pth1r, S100b, Slc1a6, Snca, Stat3, Trf, Vdr, Nucb2, Gal3st1, Avpr1a, Npc2, Ldlrap1, Pcsk9, Cln5, Nrg1, Vgf	19	0.0267099	1	Bcl2, Cacna1a, Cd24a, Itpr1, Nab1, Ndn, P2rx7, Prkca, Ppard, Ppt1, Scd2, Ccl2, Slc9a1, Scarb1, Tgm2, Trim24, Trpv4, Efhc1, Slc9a6
621	chondroitin sulfate proteoglycan metabolic process	2	0.699845		Chst11, Spock2	7	0.00310914	1	Bgn, Dcn, Igf1, A930038C07Rik, Mamdc2, Chst14, Csgalnact1					2	0.476895		Chst11, Spock2									4	0.0979138		Dcn, Igf1, A930038C07Rik, Csgalnact1	2	0.385437		Bgn, Chst14
622	regulation of lymphocyte proliferation	7	0.525905		Bcl6, Cd28, Erbb2, Gal, Prkcq, Tnfrsf13c, Btla	13	0.0942252		Ada, Cd24a, Cd38, Cd3e, Coro1a, Lst1, Myd88, Pnp, Sykb, Cd40, Ticam1, Pawr, Lrrc32					2	0.961136		Bcl6, Gal	2	0.881904		Stat5a, Tlr4					7	0.497133		Ada, Cd80, Cdkn1a, Coro1a, Efnb1, Pawr, Lrrc32	7	0.0326458	1	Cd24a, Cd38, Lst1, Myd88, Pnp, Sykb, Cd40
623	positive regulation of lymphocyte proliferation	4	0.712105		Bcl6, Cd28, Prkcq, Tnfrsf13c	10	0.0545379		Ada, Cd24a, Cd38, Cd3e, Coro1a, Myd88, Pnp, Sykb, Cd40, Ticam1									2	0.73649		Stat5a, Tlr4					5	0.47144		Ada, Cd80, Cdkn1a, Coro1a, Efnb1	6	0.0165061	1	Cd24a, Cd38, Myd88, Pnp, Sykb, Cd40
624	epithelial cell proliferation					8	0.0111719	1	Bmp4, Cebpb, Col8a1, Fgf10, Fgfr2, Il6, Wnt5a, Col8a2									2	0.499868		Btrc, Esr1					9	0.000290469	1	Bmp4, Cebpb, Col8a1, Fgf10, Fgfr2, Il6, Tnfsf11, Wnt5a, Col8a2
625	regulation of epithelial cell proliferation	5	0.678402		Fgf1, Fgfr3, Notch1, Wdr77, Epgn	16	0.00100221	1	Bmp4, Cyp7b1, Egfr, Fgf10, Fgf7, Fgfr2, B4galt1, Il6, Kdr, Ppard, Pten, Tgfbr3, Vegfa, Wnt5a, Tbx18, Foxp1	2	0.41532		Cdkn2a, Etv4	2	0.922379		Fgf1, Frs2									11	0.0119895	1	Bmp4, Cyp7b1, Egfr, Fgf10, Fgf7, Fgfr2, B4galt1, Il6, Kdr, Tgfbr3, Wnt5a	2	0.85344		Fgf2, Ppard
626	positive regulation of epithelial cell proliferation	2	0.902999		Fgf1, Epgn	11	0.000553249	1	Cyp7b1, Egfr, Fgf10, Fgf7, Fgfr2, B4galt1, Il6, Kdr, Vegfa, Tbx18, Foxp1																	8	0.00492924	1	Cyp7b1, Egfr, Fgf10, Fgf7, Fgfr2, B4galt1, Il6, Kdr
627	positive regulation of inflammatory response					7	0.0263281	1	Fabp4, C3, Cd24a, Fcer1g, Prkca, Tgm2, Tnfrsf1a																	3	0.511207		Fabp4, Fcer1g, Tnfrsf1a	4	0.0338722	1	Cd24a, Cd47, Prkca, Tgm2
628	regulation of peptidyl-tyrosine phosphorylation	3	0.904836		Fgfr3, Mtor, Nod2	13	0.00483675	1	Cav1, Cd24a, Cd3e, Cntf, Egfr, Ghr, Hcls1, Il6, Kitl, Pdgfrb, Prkca, Sykb, Pdgfd					3	0.627265		Pdgfa, Sh2d1b1, Nod2									9	0.0307565	1	Cav1, Egfr, Ghr, Hcls1, Il11, Il6, Pdgfrb, Pdgfc, Pdgfd	4	0.211539		Cd24a, Cntf, Prkca, Sykb
629	regulation of phagocytosis					7	0.0318288	1	C3, Calr, Fcer1g, Mfge8, Sirpa, Ptx3, Scarb1					2	0.6368		Gata2, Nod2									3	0.533416		Fcer1g, Sirpa, Ptx3	2	0.532777		Cd47, Scarb1
630	regulation of neurogenesis	16	0.054525		Bmp2, Bmp7, Dll1, Dlx2, Lbx1, Nefl, Nefm, Notch1, Notch3, Bex1, Six1, Ttc3, Ulk1, Vegfc, Socs2, Amigo1	22	0.0194859	1	Rhoa, Rhoc, Bdnf, Cacna1a, Cd24a, Cntf, Gli2, Foxg1, Foxa1, Hoxa2, Meis1, Ngf, Nkx6-1, Nrp1, Ntf3, Ntrk3, Pbx1, Sema3f, Thy1, Timp2, Metrn, Klk8	2	0.67612		Foxa2, Xrcc5	11	0.0371932	1	Dll1, Dlx1, Efna1, Nefl, Nefm, Notch3, Ntn1, Sema4d, Six1, Sox2, Isl2	5	0.458281		Dlx2, Lbx1, Tiam1, Inpp5j, Socs2					13	0.218211		Cdh4, Foxa1, Hoxa2, Nkx6-1, Nrp1, Ntf3, Ntrk3, Sema3f, Thy1, Timp2, Lrrc4c, Klk8, Robo2	12	0.00205214	1	Rhoa, Rhoc, Bcl2, Bdnf, Cacna1a, Cd24a, Cntf, Gli2, Foxg1, Hoxd3, Ulk2, Plxnb2
631	regulation of axonogenesis	4	0.543921		Nefl, Nefm, Ulk1, Amigo1	8	0.0854285		Cacna1a, Ngf, Nrp1, Ntrk3, Sema3f, Thy1, Metrn, Klk8					5	0.0675142		Efna1, Nefl, Nefm, Ntn1, Sema4d									8	0.017692	1	Cdh4, Nrp1, Ntrk3, Sema3f, Thy1, Lrrc4c, Klk8, Robo2	3	0.326821		Cacna1a, Ulk2, Plxnb2
632	positive regulation of immune response	11	0.52758		Cd28, Masp1, Nfkbia, Psen2, Ptpn22, Sh2b2, Cadm1, Tbk1, Tnfrsf13c, Ube2n, Nod2	32	7.21781e-06	1	Ada, B2m, Bcl2a1d, Serping1, C1qa, C1qb, C1qc, C2, C3, C4bp, Cd24a, Cd3e, Cfh, Cd55, Daf2, Ereg, Fcer1g, H2-K1, H2-M3, H2-Q2, H2-Q7, H2-Q8, Myd88, Pnp, Raet1b, Raet1c, Sykb, Thy1, Tnfsf12, Tlr2, C1ra, Ticam1, C1rl, Plcg2, Gm5077, Raet1e					5	0.79324		Tap2, Sh2b2, Cadm1, Ube2n, Nod2	2	0.973729		Stat5a, Tlr4					15	0.0971184		Ada, Bcl2a1d, Serping1, C1qa, C1qb, C1qc, C4bp, Cd55, Daf2, Ereg, Fcer1g, H2-Q2, H2-Q7, H2-Q8, Raet1b, Raet1c, Tgfb2, Thy1, Raet1e	12	0.00259663	1	B2m, C2, Cd1d1, Cd24a, H2-M3, Myd88, P2rx7, Pnp, Sykb, C1ra, Plcg2, Gm5077
633	ion homeostasis	42	3.4888e-05	1	Abcb7, Chrna1, Chrnb1, Chrnd, Chrng, Adora1, Adora2a, Atp2a2, Calca, Csrp3, Dld, Dmpk, Drd4, Epor, Erbb2, Fech, Fyn, Gclc, Grik3, Hrc, Kcnh2, Kcnma1, Sypl2, Prkcb, Plp1, Pygm, Qk, Ryr1, Ryr3, Tfrc, Xirp1, Sco1, Jph2, Atp1a2, Stim2, Serinc5, Slc9a2, Amigo1, Atp2c1, Slc9a7, Cacna1i, Slc9a9	41	0.022481	1	Apoe, App, Bak1, Cacna1a, Cacna1g, Cav1, Cd24a, Edn1, Ednrb, Fkbp1a, Fkbp1b, Gnb1, Hexa, Hexb, Hfe, Itpr1, Kdr, Mbp, Ntf3, P2rx4, Prkca, Pkd2, Pmp22, Ppard, Prnp, Pth1r, Scd2, Ccl2, Sgk1, Slc1a6, Snca, Tgm2, Trf, Vdr, Slc9a3r1, Nucb2, Gal3st1, Efhc1, Pik3cb, Nrg1, Ttc7	3	0.713166		Cln3, Fxn, Mfi2	21	0.0132922	1	Abcb7, Chrna1, Chrnb1, Chrnd, Chrng, Atp2a2, Calca, Csrp3, Dmpk, Epor, Hrc, Qk, Ryr1, Tfrc, Xirp1, Slc30a4, Kcnmb4, Aqp11, Atp1a2, Slc9a2, Slc9a9	6	0.887602		Gclc, Pygm, Med12, Slc24a3, Stim2, Atp2c1					29	0.0601656		Apoe, App, Cacna1g, Cav1, Edn1, Ednrb, Fkbp1b, Grik1, Hexa, Hexb, Hfe, Kdr, Nab2, Ntf3, P2rx4, Pkd2, Pmp22, Prnp, Pth1r, S100b, Slc1a6, Snca, Trf, Vdr, Nucb2, Gal3st1, Avpr1a, Cln5, Nrg1	18	0.00725033	1	Bcl2, Cacna1a, Cd24a, Itpr1, Nab1, Ndn, P2rx7, Prkca, Ppard, Ppt1, Scd2, Ccl2, Slc9a1, Tgm2, Trim24, Trpv4, Efhc1, Slc9a6
634	regulation of synaptic transmission	7	0.740074		Adora1, Adora2a, Grik3, Lama2, Prkaca, Psen2, Pink1	20	0.00396607	1	Bdnf, Cacna1a, Celsr1, Cpeb1, Edn1, Gnai2, Htr2a, Lst1, Ngf, Ctnnd2, Ntf3, Slc1a3, Snca, Sncg, Bhlhe40, Stxbp1, Syngr1, Syp, Sncaip, Usp46									3	0.743081		Prkaca, Rab3a, Med12					13	0.0477743	1	Celsr1, Cpeb1, Edn1, Grik1, Htr2a, Ctnnd2, Ntf3, S100b, Slc1a3, Snca, Sncg, Bhlhe40, Sncaip	3	0.805761		Bdnf, Cacna1a, Lst1
635	synapse organization	12	0.000615298	1	Chrna1, Ank3, Cacna1s, Drp2, Erbb2, Musk, Pak1, Cadm1, Als2, Pcdhb16, Lrp4, Dok7	5	0.728132		App, Cacna1a, Tnc, Nrg1, Klk8					9	0.000624254	1	Chrna1, Cacna1s, Drp2, Musk, Pak1, Cadm1, Pcdhb16, Lrp4, Dok7									4	0.679791		App, Tnc, Nrg1, Klk8
636	coagulation	3	0.966793		F2, Otog, Vwf	15	0.00787736	1	Anxa5, Anxa8, Serping1, Entpd2, F3, Kng1, Procr, Pros1, Tfpi, Thbd, Papss2, Pf4, Efemp2, Pik3cb, Hps1					2	0.941613		F2, Serpind1	2	0.845649		Otog, Vwf					10	0.0558886		Anxa8, Serping1, F3, Kng1, Pros1, Tfpi, Thbd, Papss2, Plek, Pf4	4	0.349905		Anxa5, Entpd2, Procr, Efemp2
637	regulation of T cell receptor signaling pathway					4	0.0873317		Ada, Elf1, Thy1, Pawr																	4	0.0373992	1	Ada, Elf1, Thy1, Pawr
638	regulation of B cell activation	4	0.770912		Bcl6, Cd28, Tnfrsf13c, Btla	11	0.0415467	1	Ada, Cd24a, Cd38, Fas, Pnp, Stat6, Sykb, Cd40, Tnfsf12, Ticam1, Pawr	2	0.373997		Cdkn2a, Hmgb3					3	0.425918		Il2rg, Stat5a, Tlr4					4	0.753345		Ada, Cdkn1a, Fas, Pawr	6	0.0240273	1	Cd24a, Cd38, Pnp, Stat6, Sykb, Cd40
639	regulation of cell activation	8	0.940732		Adora2a, Bcl6, Cd28, Erbb2, Gal, Prkcq, Tnfrsf13c, Btla	25	0.0193112	1	Ada, Cd24a, Cd38, Cd3e, Coro1a, Fas, Fcer1g, Il4ra, Il6, Lst1, Myd88, Pnp, Raet1b, Raet1c, Snca, Stat6, Sykb, Tgfbr2, Thy1, Cd40, Tnfsf12, Vnn1, Ticam1, Pawr, Hps1, Raet1e, Lrrc32	3	0.381461		Cdkn2a, Hmgb3, Ulbp1	4	0.950092		Bcl6, Gal, Selp, Tigit	4	0.781552		Il2rg, Stat5a, Tlr4, Zc3h8	2	0.575484		Rora, Icosl	17	0.0823611		Ada, Cd80, Cdkn1a, Coro1a, Efnb1, Fas, Fcer1g, Hmox1, Il4ra, Il6, Raet1b, Raet1c, Snca, Thy1, Vnn1, Plek, Pawr, Raet1e, Lrrc32	9	0.0970672		Cd1d1, Cd24a, Cd38, Lst1, Myd88, Pnp, Stat6, Sykb, Cd40
640	positive regulation of cell activation	4	0.980318		Bcl6, Cd28, Prkcq, Tnfrsf13c	20	0.00444329	1	Ada, Cd24a, Cd38, Cd3e, Coro1a, Fcer1g, Il4ra, Il6, Myd88, Pnp, Raet1b, Raet1c, Stat6, Sykb, Tgfbr2, Thy1, Cd40, Tnfsf12, Vnn1, Ticam1, Hps1, Raet1e					2	0.983485		Bcl6, Selp	3	0.748038		Il2rg, Stat5a, Tlr4					12	0.0975456		Ada, Cd80, Cdkn1a, Coro1a, Efnb1, Fcer1g, Il4ra, Il6, Raet1b, Raet1c, Thy1, Vnn1, Plek, Raet1e	8	0.0319284	1	Cd1d1, Cd24a, Cd38, Myd88, Pnp, Stat6, Sykb, Cd40
641	positive regulation of B cell activation	3	0.759504		Bcl6, Cd28, Tnfrsf13c	8	0.0677575		Ada, Cd38, Pnp, Stat6, Sykb, Cd40, Tnfsf12, Ticam1									3	0.253794		Il2rg, Stat5a, Tlr4					2	0.932996		Ada, Cdkn1a	5	0.0240298	1	Cd38, Pnp, Stat6, Sykb, Cd40
642	brown fat cell differentiation	6	0.0548281		Arl4a, Itga6, Mb, Pex11a, Slc2a4, Sh2b2	6	0.153455		Adrb3, Fabp4, Cebpb, Lama4, Scd1, Rarres2					3	0.320479		Itga6, Mb, Sh2b2									8	0.00330849	1	Adrb3, Fabp4, Cebpa, Cebpb, Lama4, Scd1, Selenbp1, Rarres2	2	0.58639		Adrb1, Pparg
643	regulation of body fluid levels	6	0.781476		Adora2a, F2, Kcnma1, Otog, Vwf, Pdss2	17	0.0132136	1	Anxa5, Anxa8, Serping1, Entpd2, Edn1, F3, Kng1, Oxt, Procr, Pros1, Tfpi, Thbd, Papss2, Pf4, Efemp2, Pik3cb, Hps1					3	0.873368		F2, Serpind1, Kcnn4	2	0.907208		Otog, Vwf					12	0.0472808	1	Anxa8, Serping1, Edn1, F3, Kng1, Oxt, Pros1, Tfpi, Thbd, Papss2, Plek, Pf4	4	0.50099		Anxa5, Entpd2, Procr, Efemp2
644	regulation of blood vessel size	6	0.265952		Adora2a, Calca, Gch1, Gclc, Kcnma1, Pde5a	14	0.000583908	1	Acta2, Adra1d, Adrb3, Apoe, Cav1, Edn1, Ednra, Foxc2, Kng1, Foxc1, Nppb, P2rx4, Tes, Gucy1a3					2	0.857193		Calca, Gch1	3	0.360723		Gclc, Nos3, Calcb					9	0.0177959	1	Acta2, Adrb3, Agtr2, Apoe, Cav1, Edn1, Kng1, P2rx4, Gucy1a3	3	0.423643		Adra1d, Adrb1, Foxc1
645	neuromuscular process controlling balance	3	0.716706		Kcnma1, Nefl, Pou4f1	9	0.0158051	1	App, Cacna1a, Foxs1, Gm2a, Hexa, Hexb, Slc1a3, Myh10, Rac3					3	0.392922		Nefl, Pou4f1, Sox2	2	0.596003		Cln8, Clic5					9	0.00204197	1	App, Tpp1, Foxs1, Gm2a, Hexa, Hexb, Slc1a3, Rac3, Adcy5	2	0.644859		Cacna1a, Myh10
646	neuromuscular process	5	0.640389		Adora2a, Gch1, Kcnma1, Nefl, Pou4f1	12	0.0317517	1	App, Cacna1a, Ctnna2, Foxs1, Gm2a, Hexa, Hexb, Hoxd10, Slc1a3, Uchl1, Myh10, Rac3	2	0.400151		Cln3, Fxn	4	0.427274		Gch1, Nefl, Pou4f1, Sox2	3	0.470311		Cln8, Hoxc10, Clic5					12	0.00279165	1	App, Ctnna2, Tpp1, Foxs1, Gm2a, Hexa, Hexb, Hoxd10, Slc1a3, Rac3, Adcy5, Grin3a	2	0.839373		Cacna1a, Myh10
647	regulation of chemotaxis	3	0.214135		Hmgb1, Scg2, Nod2	5	0.0247224	1	Artn, Fgf10, Prkca, Cxcl12, Thbs1					2	0.384861		Hmgb1, Nod2									2	0.583477		Fgf10, Thbs1	2	0.305857		Prkca, Cxcl12
648	positive regulation of chemotaxis	2	0.562736		Hmgb1, Scg2	5	0.0178551	1	Artn, Fgf10, Prkca, Cxcl12, Thbs1																	2	0.551927		Fgf10, Thbs1	2	0.284406		Prkca, Cxcl12
649	sensory perception of mechanical stimulus	15	0.00621285	1	Accn1, Fyn, Jag2, Kcnma1, Otog, Slc12a2, Tbx1, Dfna5, Mkks, Kcnq4, Whrn, C630004H02Rik, Marveld2, Otos, Chd7	7	0.903429		Coch, Gjb2, Hexa, Hexb, Myo7a, Slc1a3, Wdr1					7	0.158197		Jag2, Sox2, Dfna5, Kcnq4, Whrn, C630004H02Rik, Chd7	4	0.436554		Accn1, Otog, Rab3a, Clic5					5	0.895719		Coch, Gjb2, Hexa, Hexb, Slc1a3	2	0.939634		Mtap1a, Wdr1
650	actin filament bundle formation					7	0.00211906	1	Aif1, Rhoa, Eln, Gas7, Lcp1, Actn4, Actn1																	4	0.0837558		Aif1, Eln, Gas7, Lcp1
651	regulation of secretion	8	0.809379		Adora1, Adora2a, Nnat, Pfkm, Pink1, Sytl2, Tac4, Nod2	24	0.00250971	1	Ada, Ang, Cacna1a, Celsr1, Edn1, Fcer1g, B4galt1, Htr2a, Il6, Inhbb, Ngf, Pfkl, Ppard, Rab3d, Rbp4, Snca, Sncg, Sykb, Cd40, Serp1, Krt20, Sncaip, Rab3b, Lrrc32					6	0.556386		Kcnn4, Pde3b, Pfkm, Sytl2, Nod2, Rph3al	2	0.964688		Rab3a, Tac4					21	0.000439457	1	Ada, Ang, Celsr1, Dnajc1, Edn1, Fcer1g, B4galt1, Grik1, Hmox1, Htr2a, Il11, Il6, Inhbb, Rbp4, Snca, Sncg, Serp1, Panx1, Krt20, Sncaip, Lrrc32	7	0.172596		Cacna1a, P2rx7, Sept5, Ppard, Sykb, Cd40, Rab26
652	negative regulation of secretion					6	0.122347		Ada, Edn1, Il6, Inhbb, Pfkl, Lrrc32																	7	0.0098374	1	Ada, Edn1, Hmox1, Il11, Il6, Inhbb, Lrrc32
653	positive regulation of transport	14	0.159553		Adora1, Adora2a, Akt2, Nnat, P2ry1, Pfkm, Prkaca, Pink1, Sytl2, Tac4, Orai1, Stim2, Hip1, Nod2	23	0.0101961	1	Ang, Bak1, C3, Calr, Cav1, Fcer1g, Fgf10, Gpc3, Inhbb, Lst1, Mfge8, Sirpa, Ptx3, Rbp4, Sgk1, Snca, Sykb, Thy1, Serp1, Actn4, C1qtnf2, Flna, Plcg2					5	0.773687		Gata2, Kcnn4, Pfkm, Sytl2, Nod2	5	0.458281		Prkaca, Tac4, Orai1, Stim2, Hip1					17	0.0229132	1	Ang, Cav1, Fcer1g, Fgf10, Gpc3, Grik1, Inhbb, Sirpa, Ptx3, Rbp4, Snca, Tgfb3, Thy1, Serp1, Panx1, C1qtnf2, Ldlrap1	7	0.204382		Cd47, Lst1, P2rx7, Sept5, Ppt1, Sykb, Plcg2
654	negative regulation of transport	9	0.148369		Adora1, Pkia, Pkig, Sh2b2, Pacsin1, Pacsin3, Nedd4l, Rhoq, Stim2	13	0.0492312	1	Ada, Edn1, Gnai2, Htr2a, Il6, Inhbb, Lst1, Pea15a, Pfkl, Prkca, Pkd2, Flna, Lrrc32					5	0.319754		Bard1, Pkia, Pkig, Sh2b2, Nedd4l	3	0.567931		Nos3, Pacsin3, Stim2					9	0.132072		Ada, Edn1, Hmox1, Htr2a, Il11, Il6, Inhbb, Pkd2, Lrrc32	3	0.639871		Bcl2, Lst1, Prkca
655	regulation of small GTPase mediated signal transduction	31	0.00105098	1	Bcl6, Arhgef2, Mcf2l, Cyth1, Rasal1, Reln, Ttn, Tiam2, Ngef, Tbc1d8, Net1, Mtor, Grtp1, Arhgef3, Rgl3, Arhgef6, Als2, Akap13, Arfgap2, Scrib, Agap2, Rasa1, Abra, Rabgap1, Arhgef16, Iqsec3, Sipa1l2, Plekhg5, Prex1, Rasgef1b, Obscn	31	0.0647581		Csf1, Asap1, Kitl, Cyth3, Rasgrp2, Rgl1, Vav1, Rabgap1l, Iqgap1, D10Ertd610e, Sgsm1, Arhgef5, Tbc1d2b, Arap1, Syde1, Cyth4, Psd, Tbc1d9b, Garnl3, Plekhg2, Tbc1d10a, Rgnef, Nrg1, Spata13, Farp1, Rapgef3, Als2cl, Rasgrp3, Tbc1d8b, Arhgef33, Tbc1d2	4	0.304017		Rgl2, Sipa1, Plekhg4, Agap3	11	0.429115		Bcl6, Ttn, Ngef, Net1, Grtp1, Arhgef3, Rgl3, Arhgef10l, Arhgef19, Agap1, Obscn	13	0.0174368	1	Cyth1, Cyth2, Itsn2, Tiam1, Tiam2, Mtor, Tbc1d30, Arfgap2, Dgkz, Scrib, Sgsm3, Arhgef9, Plekhg5					14	0.821408		Lpar1, Rgl1, Vav1, Sgsm1, Plekhg2, Rgnef, Nrg1, Farp1, Farp2, Arfgap1, Rasgrp3, Arhgef33, Tbc1d2, Kalrn	13	0.0421232	1	Csf1, Asap1, Cyth3, D10Ertd610e, Arhgef5, Cyth4, Ndel1, Tbc1d10a, Asap2, Arap2, Spata13, Rapgef3, Adap1
656	positive regulation of developmental process	25	0.0214891	1	Bmp2, Bmp7, Btg1, Calca, Cd36, Fgfr3, Gnas, Hmgb1, Hoxa11, Id2, Igfbp3, Myod1, Nefl, Ngfr, Notch1, Prox1, Rb1, Bex1, Klf10, Vegfc, Map2k1, Cdon, Socs2, Vash2, Amigo1	39	0.000262001	1	Ada, Rhoa, Bdnf, Bmp4, Socs3, Clu, Csf1, Fgf18, Fgfr2, Gata6, B4galt1, Gja1, Gli2, Foxg1, Foxa1, Hoxd11, Il4ra, Il6, Jag1, Jund, Kitl, Ngf, Nkx6-1, Ntf3, Ntrk3, Pnp, Sykb, Tbx5, Tgfbr2, Vdr, Vnn1, Ets1, Metrn, Tradd, Fndc3b, Hopx, Adamts9, Boc, Nrg1	5	0.108144		Cdkn2a, Eomes, Fgfr1, Foxa2, Xrcc5	14	0.0843376		Calca, Runx1, Gata2, Gata4, Hmgb1, Id2, Ifi204, Myod1, Nefl, Ngfr, Ntn1, Sema4d, Sox2, Cdon	8	0.332395		Igfbp3, Il2rg, Nos3, Rb1, Stat5a, Tiam1, Socs2, Vash2					25	0.0157258	1	Ada, Bmp4, Cdh4, Fgfr2, Fst, Gdf5, B4galt1, Foxa1, Hoxd11, Il4ra, Il6, Jag1, Nkx6-1, Ntf3, Ntrk3, Tgfb2, Tgfb3, Tnfsf11, Vdr, Vnn1, Fndc3b, Hopx, Boc, Nrg1, Robo2	22	1.84379e-06	1	Rhoa, Bcl2, Bdnf, Cd1d1, Socs3, Clu, Csf1, Fgf18, Fgf2, Gja1, Gli2, Foxg1, Hoxd3, P2rx7, Pnp, Pparg, Cx3cl1, Sykb, Tbx5, Amot, Adamts9, Plxnb2
657	positive regulation of cellular component organization	9	0.665816		Cd28, Nefl, Prox1, Mtor, Epgn, Ube2n, Hip1, Amigo1, Nod2	23	0.00397083	1	Rhoa, C3, Calr, Cav1, Cd24a, Cfl1, Ereg, Fcer1g, Fgf10, Fmn1, Gpc3, Hoxa13, Lst1, Mfge8, Ngf, Ntrk3, Sirpa, Ptx3, Tes, Dstn, Actn4, Metrn, Synpo					6	0.534635		Gata2, Nefl, Ntn1, Sema4d, Ube2n, Nod2	4	0.625672		Btc, Tiam1, Mtor, Hip1					19	0.00214895	1	Ahr, Cav1, Cdh4, Ereg, Fcer1g, Fgf10, Fmn1, Gpc3, Hoxa13, Ntrk3, Sirpa, Ptx3, Tgfb3, Plek, Dstn, Psrc1, Ldlrap1, Synpo, Robo2	7	0.159649		Rhoa, Cd24a, Cd47, Lst1, Ppt1, Cand1, Plxnb2
658	smooth muscle cell differentiation					5	0.0123134	1	Bmp4, Fgf10, Foxf1a, Ntf3, Tbx18																	5	0.00362653	1	Bmp4, Fgf10, Foxf1a, Ntf3, Wnt4
659	striated muscle cell differentiation	29	1.2052e-11	1	Chrna1, Acta1, Actc1, Cacna1s, Capn3, Cxadr, Erbb2, Myod1, Myog, Neb, Musk, Pak1, Prox1, Rb1, Sort1, Tcap, Tdgf1, Tmod1, Tnnt2, Ttn, Xirp1, Cdon, Murc, Flnc, Als2, Myo18b, Dner, Lrp4, Dok7	15	0.0541682		App, Capn2, Cav2, Fhl2, Gata6, Mtpn, Itgb1, Myh11, Myh9, Tbx5, Tnc, Myh10, Foxp1, Nrg1, Rarb					22	2.63893e-11	1	Acadm, Chrna1, Acta1, Actc1, Cacna1s, Capn3, Gata4, Met, Myod1, Myog, Neb, Musk, Pak1, Tcap, Tmod1, Tnnt2, Ttn, Xirp1, Cdon, Murc, Lrp4, Dok7	2	0.907208		Rb1, Flnc					7	0.603087		App, Fhl2, Mtpn, Itgb1, Myh11, Tnc, Nrg1	4	0.50099		Cav2, Neo1, Tbx5, Myh10
660	regulation of muscle cell differentiation	6	0.0419424	1	Btg1, Igfbp3, Musk, Prox1, Cdon, Itgb1bp3	7	0.044941	1	Bmp4, Ereg, Hopx, Boc, Mbnl3, Nrg1, Myocd					4	0.0898676		Ezh2, Musk, Cdon, Itgb1bp3	2	0.513033		Igfbp3, Hdac9					6	0.0377141	1	Bmp4, Ereg, Hopx, Boc, Nrg1, Myocd
661	regulation of striated muscle cell differentiation	6	0.0184249	1	Btg1, Igfbp3, Musk, Prox1, Cdon, Itgb1bp3	6	0.0597754		Bmp4, Hopx, Boc, Mbnl3, Nrg1, Myocd					4	0.0546115		Ezh2, Musk, Cdon, Itgb1bp3	2	0.443561		Igfbp3, Hdac9					5	0.0645708		Bmp4, Hopx, Boc, Nrg1, Myocd
662	positive regulation of nitrogen compound metabolic process	59	0.000838817	1	Adora2a, Apbb1, Bckdha, Bmp2, Bmp7, Klf5, Cd28, Pcbd1, Dlx2, Etv1, Hmgb1, Lef1, Mef2a, Mef2c, Myf6, Myod1, Myog, Ncoa1, Nfkb1, Nfyc, Notch1, Pitx2, Pknox1, Ppargc1a, Rb1, Rxrg, Six1, Six2, Six4, Sox11, Sox6, Sox8, Tbx1, Tdgf1, Tef, Trp63, Usf2, Utf1, Plagl1, Zscan21, Med14, Irf6, Rbm14, Foxo1, Mlxipl, Smarcd3, Murc, Ube2n, Wwtr1, Mapre3, Ppargc1b, Csrnp2, Vgll2, Abra, Eny2, Ablim1, Ablim2, Ablim3…	80	9.84493e-05	1	App, Bmp4, Cask, Cebpb, Cebpd, Ddit3, E2f1, Ebf1, Ebf2, Ebf3, Elf1, Epas1, Ereg, Foxc2, Gata5, Gata6, Gli2, H2-M3, Hand2, Foxd1, Nr4a1, Foxa1, Hoxa13, Hoxa2, Hoxb9, Hoxd10, Hoxd13, Igf1, Il6, Inhba, Irf1, Mdfic, Klf2, Klf4, Meox1, Foxc1, Aff1, Meis2, Msx1, Myd88, Nfib, Nfix, Ntf3, Pax1, Pax9, Pbx1, Pnp, Ptx3, Raet1b, Raet1c, Rarg, Sdpr, Shox2, Stat6, Tbx5, Tcfap2b, Tead3, Thra, Tnfrsf1a, Cd40, Tn…	4	0.82766		Foxa2, Pax3, Etv4, Ulbp1	35	0.00363136	1	Bckdha, Runx1, Etv1, Fosl1, Gata2, Gata4, Hmgb1, Hmga1, Jun, Lef1, Mef2a, Cited2, Myod1, Myog, Pknox1, Pou2f1, Ppargc1a, Pthlh, Six1, Six4, Sox2, Sox9, Usf2, Plagl1, Nufip1, Rbm14, Smarcd3, Murc, Ube2n, Hmgb2, Ppargc1b, Eny2, Onecut2, Mysm1, Maml3	17	0.31446		Apbb1, Ar, Klf5, Dlx2, Hipk2, Mef2c, Ncoa1, Kat2b, Pitx2, Rb1, Stat5a, Tlr4, Zmiz2, Irf6, Med12, Yaf2, Ablim3	4	0.550333		Gata3, Rora, Atxn1, Tead1	55	0.00313245	1	Ahr, App, Arntl, Bcl3, Bmp4, Cask, Cebpa, Cebpb, Cebpd, Ddit3, Ebf2, Elf1, Epas1, Ereg, Hand2, Foxd1, Foxa1, Hoxa13, Hoxa2, Hoxd10, Hoxd13, Irf8, Igf1, Il11, Il6, Inhba, Klf12, Klf2, Klf4, Mafb, Meox1, Nfia, Ntf3, Pax1, Pax9, Ptx3, Raet1b, Raet1c, Stat3, Tcf7l1, Tcfap2b, Tead3, Tgfb3, Tnfrsf1a, Wt1, Zic3, Klf6, Htatip2, Psrc1, Bcl11b, Gucy1a3, Creb3l4, Klf7, Smarca1, Myocd, Gucy1a2, Raet1e	29	0.00237906	1	Fgf2, Gli2, H2-M3, Nr4a1, Hoxa7, Hoxb9, Hoxd9, Foxc1, Meis2, Myd88, Nfib, Nfix, Pnp, Pparg, Rarg, Sdpr, Stat6, Tbx5, Thra, Trim24, Cd40, Zbtb7b, Zfpm2, Cand1, Glis2, Zfp287, Npas4, Maml2, 9430076C15Rik
663	regulation of phosphorus metabolic process	36	0.00369434	1	Acvr2b, Adora1, Adora2a, Bmp2, Bmp7, Cdc25b, Cdkn1c, Gadd45a, Fech, Fgf1, Fgfr3, Hipk3, Hmgb1, Igfbp3, Pkia, Pkig, Psen2, Pxn, Rb1, Reln, Tdgf1, Sh3bp5, Map2k1, Nrk, Mtor, Epgn, Als2, Ppp1r14c, Il34, Hexim1, Agap2, Stradb, Dgkd, Dok7, Prok1, Nod2	47	0.00189208	1	Fabp4, App, Bak1, Bmp4, Cav1, Cbs, Rb1cc1, Cd24a, Cd3e, Cish, Socs3, Cntf, Csf1, Edn1, Egfr, Ereg, Fkbp1a, Ghr, Gnai2, Hcls1, Hgf, Htr2a, Il6, Mdfic, Kitl, Gadd45b, Pdgfrb, Prkca, Sphk1, Sykb, Tgfbr2, Thy1, Map3k5, Lats2, Sfn, Fam129a, Ppp1r14a, C1qtnf2, Pdgfd, Irak3, Pde6h, Card10, Cspg4, Nrg1, Trib2, Rapgef3, Trib3	4	0.470434		Cdkn2a, Prkar2b, Dusp9, Tnxb	20	0.0321458	1	Acvr2b, Bard1, Cdc25b, Gadd45a, Efna1, Fgf1, Hmgb1, Jun, Met, Pdgfa, Pkia, Pkig, Sh2d1b1, Il34, Trib1, Arrb2, Dok7, Prok1, Nod2, Frs2	14	0.054865		Igfbp3, Pick1, Ppp1r14b, Rb1, Tlr4, Mtor, Lime1, Ppp1r14c, Dgkz, Inpp5j, Hexim1, Cerk, Stradb, Dgkd	3	0.490472		Atxn1, Plce1, Tnfsf15	36	0.00227098	1	Fabp4, App, Bmp4, Cav1, Rb1cc1, Cdkn1a, Cish, Edn1, Egfr, Ereg, Ghr, Lpar1, Hcls1, Hgf, Htr2a, Il11, Il6, Impact, Mdfi, Pdgfrb, Sphk1, Tgfb3, Thy1, Lats2, Pdgfc, Sfn, Fam129a, Ppp1r14a, C1qtnf2, Pdgfd, Irak3, Nrg1, Trib2, Trib3, Dgkk, Dnajc3	14	0.119615		Bcl2, Cd24a, Socs3, Cntf, Csf1, Fgf2, P2rx7, Prkca, Prkar1b, Sykb, Vldlr, Card10, Rapgef3, Dgkh
664	cartilage development	12	0.0243296	1	Bmp2, Bmp7, Dlx2, Fgf6, Fgfr3, Gnas, Hoxa11, Mef2c, Pax7, Sox6, Chst11, Chrdl2	25	2.60892e-07	1	Bmp1, Bmp4, Bmp8b, Col11a1, Col2a1, Col1a1, Edn1, Eif2ak3, Fgf18, Ctgf, Hoxa3, Hoxa5, Hoxb3, Hoxd11, Mgp, Msx1, Pitx1, Prkca, Prrx1, Pth1r, Rarg, Shox2, Thra, Wnt5a, Mapk3	2	0.485646		Fgfr1, Hoxc4	3	0.821196		Pax7, Sox9, Chst11	3	0.611651		Dlx2, Mef2c, Mef2d					18	2.30929e-05	1	Bmp1, Bmp4, Bmp8b, Bmpr1b, Col11a1, Col2a1, Edn1, Eif2ak3, Ctgf, Hoxa3, Hoxa5, Hoxd11, Mgp, Pitx1, Prrx1, Pth1r, Tgfb2, Wnt5a	7	0.0293069	1	Col1a1, Fgf18, Hoxd3, Mmp13, Prkca, Rarg, Thra
665	positive regulation of multicellular organismal process	12	0.64044		Adora2a, Atp2a1, Celf1, Lama2, Mc4r, Psen2, Tpm1, Pink1, Sytl2, Tac4, Nod2, Chd7	30	0.00129244	1	Ada, Adrb3, Bmp4, Cav1, Cd3e, Csf1, Edn1, Ereg, Fcer1g, Fgfr2, Foxs1, B4galt1, H2-M3, H2-Q2, H2-Q7, H2-Q8, Htr2a, Lst1, Myd88, Raet1b, Raet1c, Slc1a3, Snca, Tbxa2r, Cd40, Trf, Vdr, Tlr2, Vkorc1, Tradd, Ticam1, Dio3, Ddx58, Raet1e	4	0.160025		Cd14, Cdkn2a, Fgfr1, Ulbp1	8	0.469977		Atp2a1, Celf1, Gata4, Tpm1, Sytl2, Nod2, Chd7, Tigit	3	0.930757		Stat5a, Tlr4, Tac4					27	6.89408e-05	1	Ada, Adrb3, Bcl3, Bmp4, Cav1, Edn1, Ereg, Fcer1g, Fgfr2, Foxs1, Fst, B4galt1, Grik1, H2-Q2, H2-Q7, H2-Q8, Htr2a, Raet1b, Raet1c, Slc1a3, Snca, Tbxa2r, Tgfb2, Trf, Vdr, Vkorc1, Panx1, Dio3, Nod1, Ddx58, Raet1e	10	0.0566936		Adrb1, Bcl2, Csf1, H2-M3, Ifnar1, Lst1, Myd88, P2rx7, Cx3cl1, Cd40
666	negative regulation of multicellular organismal process	17	0.00213089	1	Adora1, Atp2a1, Atp2a2, Bcl6, Calca, Cxadr, Grik3, Kcnma1, Nfkb1, Ngfr, Notch1, Atxn2, Cpb2, Bbs2, Atp1a2, Socs2, Nod2	21	0.00168192	1	Ada, Adra1d, Adrb3, Anxa5, Cd24a, Cntf, Eif2ak3, Fkbp1b, Gnai2, Htr2a, Inhba, Procr, Rbp4, Stxbp1, Tbx5, Tgfbr2, Thbd, Vegfa, Gucy1a3, Irak3, Klk8					11	0.00626518	1	Atp2a1, Atp2a2, Bcl6, Calca, Ngfr, Sox9, Sh2d1b1, Bbs2, Atp1a2, Nod2, Tigit	4	0.491051		Ncf1, Nos3, Atxn2, Socs2					15	0.010084	1	Ada, Adrb3, Agtr2, Eif2ak3, Fkbp1b, Grik1, Hmox1, Htr2a, Inhba, Rbp4, Thbd, Gucy1a3, Irak3, H47, Klk8	9	0.0102407	1	Adra1d, Adrb1, Anxa5, Cd24a, Cntf, P2rx7, Pparg, Procr, Tbx5
667	regulation of lymphocyte activation	8	0.904431		Adora2a, Bcl6, Cd28, Erbb2, Gal, Prkcq, Tnfrsf13c, Btla	23	0.0261304	1	Ada, Cd24a, Cd38, Cd3e, Coro1a, Fas, Il4ra, Il6, Lst1, Myd88, Pnp, Raet1b, Raet1c, Stat6, Sykb, Tgfbr2, Thy1, Cd40, Tnfsf12, Vnn1, Ticam1, Pawr, Hps1, Raet1e, Lrrc32	3	0.344866		Cdkn2a, Hmgb3, Ulbp1	3	0.980002		Bcl6, Gal, Tigit	4	0.733797		Il2rg, Stat5a, Tlr4, Zc3h8					13	0.313886		Ada, Cd80, Cdkn1a, Coro1a, Efnb1, Fas, Il4ra, Il6, Raet1b, Raet1c, Thy1, Vnn1, Pawr, Raet1e, Lrrc32	9	0.067945		Cd1d1, Cd24a, Cd38, Lst1, Myd88, Pnp, Stat6, Sykb, Cd40
668	positive regulation of lymphocyte activation	4	0.970539		Bcl6, Cd28, Prkcq, Tnfrsf13c	19	0.00456081	1	Ada, Cd24a, Cd38, Cd3e, Coro1a, Il4ra, Il6, Myd88, Pnp, Raet1b, Raet1c, Stat6, Sykb, Tgfbr2, Thy1, Cd40, Tnfsf12, Vnn1, Ticam1, Hps1, Raet1e									3	0.711561		Il2rg, Stat5a, Tlr4					10	0.215141		Ada, Cd80, Cdkn1a, Coro1a, Efnb1, Il4ra, Il6, Raet1b, Raet1c, Thy1, Vnn1, Raet1e	8	0.0226377	1	Cd1d1, Cd24a, Cd38, Myd88, Pnp, Stat6, Sykb, Cd40
669	regulation of RNA metabolic process	132	0.0091298	1	Adnp, Adora2a, Apbb1, Phox2a, Arx, Bckdha, Bcl6, Bmp2, Bmp7, Klf5, Cbfa2t3, Cdkn1c, Cux1, Dlx2, Arid3a, Etv1, Gcm1, Hey1, Hipk3, Hmgb1, Hoxa10, Hoxa11, Hoxc13, Hsf2, Id1, Id2, Kcnh2, Lbx1, Lef1, Mef2a, Mef2c, Myf6, Myod1, Myog, Ncoa1, Nfkb1, Nfyc, Notch1, Musk, Pax7, Pitx2, Pitx3, Pkia, Pkig, Pknox1, Pou4f1, Ppargc1a, Mapk8ip1, Purb, Rb1, Rbpj, Rxrg, Satb1, Six1, Six2, Six4, Skil, Sox11, Sox6, So…	163	0.0951491		Aebp1, Alx3, Apobec1, App, Rhoa, Bmp4, Cask, Runx1t1, Cebpb, Cebpd, Dbp, Ddit3, Twist2, E2f1, Ebf1, Ebf2, Ebf3, Elf1, Emx2, Epas1, Nr2f1, Etv6, Fhl2, Foxc2, Foxs1, Foxl1, Fli1, Fosl2, Gata5, Gata6, Gli2, Gsc, Hand2, Foxf1a, Foxg1, Foxd1, Nr4a1, Hmx1, Foxa1, Hoxa13, Hoxa2, Hoxa3, Hoxa5, Hoxb3, Hoxb4, Hoxb5, Hoxb6, Hoxb7, Hoxb8, Hoxb9, Hoxc5, Hoxc6, Hoxc8, Hoxd10, Hoxd11, Hoxd12, Hoxd13, Igf1, Il6,…	14	0.495701		Cdkn2a, Eomes, Aes, Hdac5, Foxa2, Hoxc4, Pax3, Etv4, Sox7, Timeless, Maf1, Ptcd2, Zfp184, Zfp7	70	0.0927247		Bckdha, Bcl6, Runx1, Cbfa2t3, Dlx1, Esx1, Etv1, Foxf2, Fosl1, Gata2, Gata4, Gcm1, Hey1, Hhex, Hmgb1, Hmga1, Hsf2, Id1, Id2, Ifi204, Jun, Lef1, Mef2a, Cited2, Myod1, Myog, Musk, Pax7, Pitx3, Pkia, Pkig, Pknox1, Pou2f1, Pou4f1, Ppargc1a, Purb, Sim2, Six1, Six4, Sox2, Sox9, Suv39h1, Tcf7, Usf2, Plagl1, Zfp52, Ets2, Nufip1, Zfp238, Hes6, Rbm14, Yeats4, Murc, Hmgb2, Isl2, Ankrd1, Hoxc11, Dmbx1, Ppargc…	47	0.136679		Aebp2, Apbb1, Ar, Arx, Klf5, Dlx2, Esr1, Foxq1, Hipk2, Elavl1, Lbx1, Mef2c, Mef2d, Ncoa1, Kat2b, Pitx2, Rb1, Sub1, Stat5a, Zfp30, Nlrp5, Esrrb, Zmiz2, Irf6, Smarcal1, Smad9, Med12, Sap30, Ndnl2, Zfp655, Lime1, Gzf1, Hdac9, Bhlhe41, Brwd1, E2f4, Baz2a, Mta3, Hexim1, Hoxc10, Lcor, Homez, Zfp568, Ablim3, Foxo6, Zbtb42, Ripply1	8	0.714355		Creb3, Gata3, Irx3, Rora, Atxn1, Tead1, Xbp1, Zfp809	101	0.708545		Aebp1, Ahr, Ahrr, Alx3, App, Arntl, Bach2, Bcl3, Bmp4, Cask, Runx1t1, Cebpa, Cebpb, Cebpd, Ddit3, Ebf2, Elf1, Epas1, Gm14288, Fhl2, Foxs1, Fli1, Fosl2, Gsc, Hand2, Foxf1a, Foxd1, Hmx1, Foxa1, Hoxa13, Hoxa2, Hoxa3, Hoxa5, Hoxd10, Hoxd11, Hoxd12, Hoxd13, Irf8, Igf1, Il11, Il6, Inhba, Irf9, Klf12, Klf4, Mafb, Lhx2, Lhx8, Lhx9, Smad6, Mdfi, Meox1, Meox2, Meis3, Nfia, Nkx6-1, Mycn, Ntf3, Pax1, Pax9, P…	70	0.000138567	1	Apobec1, Rhoa, Zfp36l2, Twist2, Elk3, Emx2, Fgf2, Gli2, Nr3c1, Foxg1, Hmga2, Nr4a1, Hoxa7, Hoxb5, Hoxb6, Hoxb7, Hoxb8, Hoxb9, Hoxc6, Hoxc8, Hoxd3, Hoxd4, Hoxd8, Hoxd9, Irx1, Maff, Foxc1, Meis2, Myd88, Ndn, Nfib, Nfix, Pbx3, Per1, Ppard, Pparg, Rarg, Sdpr, Sorbs3, Stat6, Tbx15, Tbx5, Thra, Trim24, Twist1, Zbtb7b, Zfp9, Zfpm2, Vax2, Hdac7, 9030624G23Rik, Tcf25, 1700029I01Rik, Cand1, Lass5, 2410141K…
670	positive regulation of RNA metabolic process	49	0.00102288	1	Apbb1, Bckdha, Bmp2, Bmp7, Dlx2, Hmgb1, Lef1, Mef2c, Myod1, Myog, Ncoa1, Nfkb1, Nfyc, Notch1, Pitx2, Pknox1, Ppargc1a, Rb1, Rxrg, Six1, Six2, Six4, Sox11, Sox6, Sox8, Tbx1, Tdgf1, Tef, Trp63, Usf2, Utf1, Plagl1, Zscan21, Med14, Rbm14, Foxo1, Mlxipl, Murc, Wwtr1, Mapre3, Ppargc1b, Csrnp2, Vgll2, Abra, Eny2, Ablim1, Ablim2, Ablim3, Maml3	61	0.002106	1	App, Bmp4, Cask, Cebpb, Cebpd, E2f1, Elf1, Epas1, Foxc2, Gata6, Gli2, Hand2, Foxd1, Nr4a1, Foxa1, Hoxa13, Hoxa2, Hoxb9, Hoxd10, Hoxd13, Igf1, Il6, Inhba, Irf1, Mdfic, Klf4, Meox1, Foxc1, Aff1, Meis2, Msx1, Myd88, Nfib, Nfix, Ntf3, Pax1, Pax9, Pbx1, Rarg, Sdpr, Shox2, Stat6, Tbx5, Tcfap2b, Tead3, Thra, Tnfrsf1a, Vegfa, Wt1, Zbtb7b, Zic3, Klf6, Ets1, Htatip2, Creb3l4, Klf7, Smarca1, Myocd, Rarb, Np…	2	0.973148		Foxa2, Pax3	29	0.00512711	1	Bckdha, Runx1, Fosl1, Gata2, Gata4, Hmgb1, Jun, Lef1, Cited2, Myod1, Myog, Pknox1, Pou2f1, Ppargc1a, Six1, Six4, Sox2, Sox9, Usf2, Plagl1, Nufip1, Rbm14, Murc, Hmgb2, Ppargc1b, Eny2, Onecut2, Mysm1, Maml3	13	0.420349		Apbb1, Ar, Dlx2, Hipk2, Mef2c, Ncoa1, Kat2b, Pitx2, Rb1, Stat5a, Zmiz2, Med12, Ablim3	4	0.400495		Gata3, Rora, Atxn1, Tead1	47	0.00170719	1	Ahr, App, Arntl, Bcl3, Bmp4, Cask, Cebpa, Cebpb, Cebpd, Elf1, Epas1, Hand2, Foxd1, Foxa1, Hoxa13, Hoxa2, Hoxd10, Hoxd13, Irf8, Igf1, Il11, Il6, Inhba, Klf12, Klf4, Mafb, Meox1, Nfia, Ntf3, Pax1, Pax9, Stat3, Tcf7l1, Tcfap2b, Tead3, Tgfb3, Tnfrsf1a, Wt1, Zic3, Klf6, Htatip2, Psrc1, Bcl11b, Creb3l4, Klf7, Smarca1, Myocd	23	0.00780851	1	Fgf2, Gli2, Nr4a1, Hoxa7, Hoxb9, Hoxd9, Foxc1, Meis2, Myd88, Nfib, Nfix, Pparg, Rarg, Sdpr, Stat6, Tbx5, Thra, Zbtb7b, Zfpm2, Cand1, Npas4, Maml2, 9430076C15Rik
671	protein oligomerization	9	0.148369		Ache, Pcbd1, Kcnma1, Vwf, Olfm1, Pdss2, Als2, Nod2, Trim72	13	0.0492312	1	Anxa5, Cav1, Cav2, Cbr2, Eif2ak3, Fas, H2-D1, Prnp, Tgm2, C1qtnf1, C1qtnf2, Pcbd2, C1qtnf7					3	0.785227		Olfm1, Nod2, Trim72	4	0.293524		Stom, Pick1, Vwf, Atl2					9	0.132072		Cav1, Cbr2, Eif2ak3, Fas, H2-D1, Prnp, Tnfsf11, C1qtnf2, C1qtnf7	4	0.366348		Anxa5, Cav2, P2rx7, Tgm2
672	protein homooligomerization	5	0.541001		Pcbd1, Kcnma1, Vwf, Als2, Trim72	11	0.0331039	1	Anxa5, Cav1, Eif2ak3, Fas, H2-D1, Prnp, Tgm2, C1qtnf1, C1qtnf2, Pcbd2, C1qtnf7									4	0.162407		Stom, Pick1, Vwf, Atl2					8	0.0765195		Cav1, Eif2ak3, Fas, H2-D1, Prnp, Tnfsf11, C1qtnf2, C1qtnf7	2	0.80109		Anxa5, Tgm2
673	regulation of cell motion	14	0.045166	1	Adora1, Bcl6, Cxcr4, Col18a1, Hmgb1, Lama2, Pitx2, Tdgf1, Bbs1, Mkks, Bbs2, Nexn, Pkhd1, Nod2	25	9.89378e-05	1	Ada, Coro1a, Csf1, B4galt1, Itgb3, Lama1, Lama4, Myo1f, Nrp1, Pten, Rras, Cxcl12, Sema3f, Tbx5, Tgfbr3, Thbs1, Thy1, Unc5c, Vcl, Tlr2, Tmod3, Actn4, Arhgap8, Prr5, Egfl7, Irs2					9	0.0623479		Bcl6, Cxcr4, Hmgb1, Stmn1, Ntn1, Selp, Bbs2, Onecut2, Nod2	3	0.776088		Pitx2, Bbs1, Abhd2					16	0.00781145	1	Ada, Coro1a, B4galt1, Pdpn, Itgb3, Lama1, Lama4, Myo1f, Nrp1, Sema3f, Tgfbr3, Thbs1, Thy1, Unc5c, Clic4, Arhgap8, Prr5	8	0.0416848	1	Bcl2, Csf1, Hbegf, Cxcl12, Tbx5, Amot, Egfl7, Irs2
674	negative regulation of cell motion	2	0.91004		Adora1, Pkhd1	9	0.0109259	1	Ada, Pten, Rras, Tbx5, Tgfbr3, Thy1, Tmod3, Actn4, Egfl7																	4	0.393477		Ada, Tgfbr3, Thy1, Clic4	3	0.248681		Bcl2, Tbx5, Egfl7
675	positive regulation of cell motion	4	0.57843		Bcl6, Col18a1, Hmgb1, Tdgf1	9	0.0450492	1	Coro1a, Csf1, Myo1f, Cxcl12, Thbs1, Tlr2, Actn4, Arhgap8, Prr5, Irs2					5	0.0782349		Bcl6, Hmgb1, Stmn1, Selp, Onecut2									5	0.325807		Coro1a, Pdpn, Myo1f, Thbs1, Arhgap8, Prr5	6	0.00726039	1	Bcl2, Csf1, Hbegf, Cxcl12, Amot, Irs2
676	chromosome organization	26	0.822228		Apbb1, Smyd1, Eya4, Nap1l4, Rb1, Satb1, Stag3, Nasp, Smarcal1, Rbm14, Smarce1, Asf1a, Pbrm1, Smarcd3, Dpf3, Ing3, Tnks2, Kdm5b, Ube2n, Kdm3a, Whsc1, Jmjd1c, Baz2a, Baz1a, Eny2, Chd7	16	0.999999		Cpeb1, Nap1l2, Terf1, Hdac7, H2afy3, 1700014N06Rik, Tspyl4, Hopx, Phf15, Smarca1, Hspa1a, Tspyl3, Phf17, Hist1h4d, Hist1h4j, Hist1h2ab, Cbx6	8	0.0556295		Cenpa, Hdac5, H2afz, Ncaph2, Cdca5, Ncapd2, H1fx, Cbx6-Nptxr	28	0.00578724	1	Smyd1, Ezh2, Hdac6, Rbbp4, Suv39h1, Vps72, Pttg1, Rbm14, Yeats4, Asf1a, Smarcd3, Setd8, Chd1l, Ing3, Cenpv, 1600027N09Rik, H2afv, Brd8, Ube2n, Whsc1, Jmjd1c, Baz1a, Eny2, Hdac11, Tspyl5, Hist2h2be, Mysm1, Chd7	15	0.179271		Aebp2, Apbb1, Hspa1l, Nap1l4, Nek2, Kat2b, Rb1, Smarcc1, Smarcal1, Akap8, Hdac9, Hist1h1a, Baz2a, Mettl8, Gm11275	2	0.893505		Hist1h2bc, Hist2h3c2-ps	7	1		Cpeb1, Eya2, Tspyl4, Hopx, Smarca1, Tspyl3, Hist1h2be	7	0.983371		Nr3c1, Nap1l2, Hdac7, H2afy3, Syce2, Phf17, H2afy2
677	cell division	8	0.999881		Ccnd3, Cdc25b, Arhgef2, Notch1, Sept4, Rb1, Bin3, Mapre3	20	0.974991		Bub1, Ccnd2, Cfl1, Stx2, Hoxb4, Myh9, Nedd9, Rbp4, Terf1, Lats2, Dstn, Nek6, Cables1, Lrrcc1, 1700017B05Rik, Pik3cb, Myh10, Mapre2, Cep164, Llgl2	11	0.000134437	1	Bub1b, Ccnb2, Cdkn2a, Timeless, Nek4, Fzr1, Pmf1, Ndc80, Cdca5, Ncapd2, Nup37	9	0.87372		Cdc25b, Cdc45, Ran, Pttg1, Spc24, Setd8, Cenpv, Katnb1, Cntrob	4	0.979933		Anxa11, Nek2, Rb1, Tial1					11	0.995778		Ccnd2, Rbp4, Tgfb2, Sept3, Lats2, Sept11, Dstn, Cables1, Arl8a, Llgl2, Fsd1	7	0.850802		Mapre1, Hmga2, Anapc1, Sept5, Lrrcc1, Syce2, Myh10
678	regulation of cell division	5	0.328578		Fgf1, Fgf6, Pgf, Vegfc, Prok1	8	0.0951586		Ereg, Fgf7, Figf, Mdk, Ptn, Vegfa, Cables1, Pdgfd					4	0.210814		Fgf1, Pdgfa, Cenpv, Prok1									11	0.000344116	1	Ereg, Fgf5, Fgf7, Figf, Mdk, Ptn, Tgfb2, Tgfb3, Pdgfc, Cables1, Pdgfd
679	regulation of hydrolase activity	16	0.450916		Adora2a, Bcl6, Gdi1, Gspt1, Htr2b, Rnf7, Tnnc1, Tbc1d8, Mtor, Grtp1, Als2, Arfgap2, Scrib, Hip1, Agap2, Rabgap1	32	0.00584844	1	Ang, Apoa2, Bak1, Bcl2a1d, Cav1, Chm, Asap1, Edn1, Eif2ak3, Gm2a, Gnb1, Nr4a1, Htr2a, Lepr, Npr3, Pth1r, Tgm2, Thy1, Vav1, Rabgap1l, Sgsm1, Tbc1d2b, Abhd5, Arap1, Syde1, Dhcr24, Tbc1d9b, Tbc1d10a, Hspa1a, Rasgrp3, Tbc1d8b, Tbc1d2	2	0.813252		Nlrp1a, Agap3	7	0.794813		Bcl6, Chml, Gspt1, Tnnc1, Angptl4, Grtp1, Agap1	9	0.144981		Hspa1l, Htr2b, Nos3, Mtor, Tbc1d30, Arfgap2, Scrib, Sgsm3, Hip1	3	0.28925		Plce1, Rab3gap2, Tnfsf15	18	0.217864		Ang, Bcl2a1d, Cav1, Edn1, Eif2ak3, Gm2a, Htr2a, Mgmt, Pth1r, Thy1, Vav1, Sgsm1, Gng13, Nod1, Bbc3, Arfgap1, Rasgrp3, Tbc1d2	11	0.070814		Asap1, Nr4a1, Ppt1, Tgm2, Abhd5, Dhcr24, Ndel1, Tbc1d10a, Asap2, Arap2, Adap1
680	regulation of transferase activity	26	0.00488691	1	Acvr2b, Adora1, Adora2a, Cdc25b, Gadd45a, Hipk3, Pkia, Pkig, Psen2, Pxn, Rb1, Reln, Tdgf1, Sh3bp5, Map2k1, Nrk, Mtor, Epgn, Als2, Hexim1, Agap2, Serinc5, Stradb, Dgkd, Serinc2, Prok1	31	0.0128438	1	Fabp4, App, Cav1, Cbs, Cd24a, Cish, Csf1, Edn1, Ereg, Gnai2, Hgf, Htr2a, Mdfic, Kitl, Gadd45b, Prkca, Sphk1, Sykb, Tgfbr2, Thy1, Map3k5, Lats2, Sfn, C1qtnf2, Irak3, Pde6h, Card10, Cspg4, Nrg1, Trib2, Trib3	3	0.504308		Cdkn2a, Dusp9, Tnxb	10	0.392154		Acvr2b, Cdc25b, Gadd45a, Efna1, Met, Pkia, Pkig, Trib1, Prok1, Frs2	11	0.037589	1	Pick1, Rb1, Tlr4, Cln8, Mtor, Lime1, Dgkz, Hexim1, Cerk, Stradb, Dgkd	2	0.66537		Plce1, Tnfsf15	24	0.0127856	1	Fabp4, App, Cav1, Cdkn1a, Cish, Edn1, Ereg, Lpar1, Hgf, Htr2a, Mdfi, Sphk1, Tgfb3, Thy1, Lats2, Pdgfc, Sfn, C1qtnf2, Irak3, Nrg1, Trib2, Trib3, Dgkk, Dnajc3	9	0.247297		Cd24a, Csf1, Fgf2, P2rx7, Prkca, Sykb, Vldlr, Card10, Dgkh
681	positive regulation of transferase activity	17	0.0347572	1	Acvr2b, Adora1, Adora2a, Cdc25b, Pxn, Reln, Tdgf1, Map2k1, Nrk, Epgn, Als2, Agap2, Serinc5, Stradb, Dgkd, Serinc2, Prok1	20	0.0733959		Cd24a, Cish, Csf1, Edn1, Ereg, Gnai2, Hgf, Htr2a, Mdfic, Kitl, Gadd45b, Sphk1, Sykb, Tgfbr2, Map3k5, C1qtnf2, Pde6h, Card10, Cspg4, Nrg1					6	0.624993		Acvr2b, Cdc25b, Efna1, Met, Prok1, Frs2	6	0.281806		Pick1, Tlr4, Dgkz, Cerk, Stradb, Dgkd	2	0.523309		Plce1, Tnfsf15	13	0.240965		Cish, Edn1, Ereg, Lpar1, Hgf, Htr2a, Mdfi, Sphk1, Tgfb3, Pdgfc, C1qtnf2, Nrg1, Dgkk	8	0.111037		Cd24a, Csf1, Fgf2, P2rx7, Sykb, Vldlr, Card10, Dgkh
682	negative regulation of lyase activity	2	0.777883		Adora1, Drd4	6	0.0414511	1	S1pr3, Gnai2, Npr3, Palm, Flna, Npb																	2	0.767795		S1pr3, Adcy5
683	cytosolic calcium ion homeostasis	4	0.526064		Epor, Ryr1, Jph2, Atp1a2	9	0.0299564	1	Cacna1a, Cd24a, Edn1, Fkbp1a, Fkbp1b, Gnb1, Pkd2, Pth1r, Tgm2					3	0.448282		Epor, Ryr1, Atp1a2									5	0.277181		Edn1, Fkbp1b, Pkd2, Pth1r, Avpr1a	4	0.104379		Cacna1a, Cd24a, P2rx7, Tgm2
684	regulation of cytoskeleton organization	12	0.102036		Capzb, Arhgef2, Neb, Prox1, Spnb1, Mtor, Trim54, Nexn, Tmsb15a, Kank1, Shroom2, Rasa1	20	0.00353208	1	Rhoa, Arpc1b, Capg, Cav1, Cfl1, Coro1a, Eln, Fmn1, Mtap2, Myo1f, Tes, Vill, Tmod3, Arpc3, Dstn, Arpc5, Mid1ip1, Synpo, Gsn, Tmsb15b1					5	0.556549		Capzb, Hdac6, Stmn1, Neb, Trim54					2	0.418759		Spnb2, Espn	12	0.0875499		Cav1, Coro1a, Eln, Fmn1, Myo1f, Plek, Dstn, Psrc1, Arpc5, Synpo, Gsn, Tmsb15b1	7	0.0766774		Rhoa, Arpc1b, Mapre1, Mtap1a, Mtap2, Vill, Arpc3
685	positive regulation of cytoskeleton organization	2	0.858628		Prox1, Mtor	7	0.0380259	1	Rhoa, Cav1, Cfl1, Fmn1, Tes, Dstn, Synpo																	6	0.0325517	1	Cav1, Fmn1, Plek, Dstn, Psrc1, Synpo
686	protein maturation	5	0.924145		Masp1, Pcsk2, Psen2, Chst8, Dner	27	1.32774e-06	1	Aga, Serping1, C1qa, C1qb, C1qc, C2, C3, C4bp, Serpinh1, Cfh, Cpe, Cd55, Daf2, Pcsk5, Prss12, C1ra, Spcs2, Dhcr24, Spcs3, Pcsk9, Ece2, Aph1b, Adamts2, Aph1a, Ece1, C1rl, Gm5077					3	0.898861		Pthlh, Metap2, Chst8									19	0.000110439	1	Aga, Serping1, C1qa, C1qb, C1qc, C4bp, Serpinh1, Cd55, Daf2, Dhh, Pcsk5, Prss12, 6530401D17Rik, Spcs3, 2900062L11Rik, Pcsk9, Ece2, Aph1b, Adamts2, Cpz	6	0.160827		C2, P2rx7, C1ra, Dhcr24, Aph1a, Gm5077
687	protein maturation by peptide bond cleavage	5	0.702137		Masp1, Pcsk2, Psen2, Chst8, Dner	23	1.24904e-07	1	Serping1, C1qa, C1qb, C1qc, C2, C3, C4bp, Cfh, Cpe, Cd55, Daf2, Pcsk5, Prss12, C1ra, Spcs2, Dhcr24, Spcs3, Pcsk9, Ece2, Adamts2, Ece1, C1rl, Gm5077																	14	0.000506925	1	Serping1, C1qa, C1qb, C1qc, C4bp, Cd55, Daf2, Pcsk5, Prss12, 6530401D17Rik, Spcs3, 2900062L11Rik, Pcsk9, Ece2, Adamts2	4	0.308668		C2, C1ra, Dhcr24, Gm5077
688	localization of cell	29	0.0597577		Apbb1, Arx, Cd34, Cdk5r1, Cxcr4, Dclk1, Dcx, Fyn, Itga3, Itga4, Itga6, Neurl1a, Plxna2, Pou4f1, Robo3, Reln, Scg2, Selplg, Six1, Six4, Tbx1, Ulk1, Map2k1, Schip1, Pex13, Scrib, Shroom2, Plekhg5, Tns3	48	0.000292285	1	Cap1, Ctnna2, Cd24a, Cfl1, Chl1, Coro1a, Cx3cr1, Lefty1, Ednrb, Egfr, Emx2, Nr2f1, Fcer1g, Fgf10, Ctgf, Flt1, B4galt1, Gja1, Itgb1, Kdr, Foxc1, Kitl, Myh9, Nrp1, Nrp2, Nrtn, Rhox5, Prkca, Plat, Ppard, Pten, Cxcl12, Sema3f, Scarb1, Tes, Tns1, Twist1, Vegfa, Elane, Pf4, Myh10, Itga1, Cspg4, Nrg1, Lamc1, Itga11, Tnn, Dock1	2	0.912789		Apbb2, Pax3	12	0.575924		Cdk5r1, Cxcr4, Gdnf, Itga3, Itga6, Met, Neurl1a, Ntn1, Pou4f1, Selp, Six1, Six4	7	0.760829		Apbb1, Arx, Dclk1, Dnaja1, Pvr, Scrib, Plekhg5					28	0.0671755		Ctnna2, Chl1, Coro1a, Cx3cr1, Ednrb, Efnb1, Egfr, Fcer1g, Fgf10, Ctgf, Flt1, B4galt1, Itgb1, Kdr, Nrp1, Nrp2, Plat, Prkg1, Sema3f, Tgfb2, Tns1, Pf4, Mdga1, Itga1, Srgap1, Nrg1, Itga11, Tnn	16	0.0243041	1	Cd24a, Lefty1, Emx2, Gja1, Hbegf, Foxc1, Ndn, Prkca, Ppard, Cx3cl1, Cxcl12, Scarb1, Twist1, Amot, Myh10, Ndel1
689	positive regulation of cell division	5	0.261988		Fgf1, Fgf6, Pgf, Vegfc, Prok1	7	0.140133		Ereg, Fgf7, Figf, Mdk, Ptn, Vegfa, Pdgfd					4	0.170212		Fgf1, Pdgfa, Cenpv, Prok1									10	0.000677656	1	Ereg, Fgf5, Fgf7, Figf, Mdk, Ptn, Tgfb2, Tgfb3, Pdgfc, Pdgfd
690	regulation of calcium ion transport	5	0.229716		Adora2a, Cacna2d1, Sln, Orai1, Stim2	8	0.0457405	1	Bak1, Cav1, Fkbp1a, Fkbp1b, Gnai2, Pkd2, Thy1, Plcg2									4	0.0591015		Cacna2d1, Nos3, Orai1, Stim2					4	0.432044		Cav1, Fkbp1b, Pkd2, Thy1	2	0.644859		Bcl2, Plcg2
691	regulation of nervous system development	17	0.0695726		Bmp2, Bmp7, Dll1, Dlx2, Lbx1, Nefl, Nefm, Notch1, Notch3, Musk, Bex1, Six1, Ttc3, Ulk1, Vegfc, Socs2, Amigo1	25	0.0105033	1	Rhoa, Rhoc, Bdnf, Cacna1a, Cd24a, Cntf, Eif2ak3, Gli2, Foxg1, Foxa1, Hoxa2, Igf1, Meis1, Ngf, Nkx6-1, Nrp1, Ntf3, Ntrk3, Pbx1, Sema3f, Thy1, Timp2, Trf, Metrn, Klk8	2	0.717701		Foxa2, Xrcc5	12	0.0335843	1	Dll1, Dlx1, Efna1, Nefl, Nefm, Notch3, Musk, Ntn1, Sema4d, Six1, Sox2, Isl2	5	0.547771		Dlx2, Lbx1, Tiam1, Inpp5j, Socs2					16	0.0975882		Cdh4, Eif2ak3, Foxa1, Hoxa2, Igf1, Nkx6-1, Nrp1, Ntf3, Ntrk3, Sema3f, Thy1, Timp2, Trf, Lrrc4c, Klk8, Robo2	13	0.00165292	1	Rhoa, Rhoc, Bcl2, Bdnf, Cacna1a, Cd24a, Cntf, Fgf2, Gli2, Foxg1, Hoxd3, Ulk2, Plxnb2
692	regulation of transmission of nerve impulse	7	0.796032		Adora1, Adora2a, Grik3, Lama2, Prkaca, Psen2, Pink1	23	0.000686988	1	Bdnf, Cacna1a, Celsr1, Cpeb1, Edn1, Eif2ak3, Gnai2, Htr2a, Lst1, Ngf, Ctnnd2, Ntf3, Slc1a3, Snca, Sncg, Bhlhe40, Stxbp1, Syngr1, Syp, Trf, Sncaip, Usp46, Klk8									3	0.776088		Prkaca, Rab3a, Med12					16	0.00781145	1	Celsr1, Cpeb1, Edn1, Eif2ak3, Grik1, Htr2a, Ctnnd2, Ntf3, S100b, Slc1a3, Snca, Sncg, Bhlhe40, Trf, Sncaip, Klk8	3	0.834893		Bdnf, Cacna1a, Lst1
[truncated: 66 more rows]
